# Supplementary material for: Novel exosome-related risk signature as prognostic biomarkers in glioblastoma
Source: Front Immunol. 2023 Feb 14;14:1071023. doi: 10.3389/fimmu.2023.1071023 (PMC9971586; doi:10.3389/fimmu.2023.1071023)
Supplement: Supplementary file 1 [file DataSheet_1.zip]

Archive with 9 entries (9 files):
- 123/Supplementary Figure 1.zip
- 123/Supplementary Figure 2.zip
- 123/Supplementary Figure 3.zip
- 123/Supplementary Figure 4.zip
- 123/Supplementary Table 1.xlsx
- 123/Supplementary Table 2.xlsx
- 123/Supplementary Table 3.xlsx
- 123/Supplementary Table 4.xlsx
- 123/Supplementary Table 5.xlsx
