# Supplementary material for: Novel exosome-related risk signature as prognostic biomarkers in glioblastoma
Source: Front Immunol. 2023 Feb 14;14:1071023. doi: 10.3389/fimmu.2023.1071023 (PMC9971586; doi:10.3389/fimmu.2023.1071023)
Supplement: Supplementary file 1 [file DataSheet_1.zip › 123/Supplementary Table 1.xlsx]

## Sheet: Sheet1
sample	status	time	5_8S_rRNA	5S_rRNA	7SK	A1BG	A1BG-AS1	A1CF	A2M	A2M-AS1	A2ML1	A2ML1-AS1	A2ML1-AS2	A2MP1	A3GALT2	A4GALT	A4GNT	AAAS	AACS	AACSP1	AADAC	AADACL2	AADACL2-AS1	AADACL3	AADACL4	AADACP1	AADAT	AAGAB	AAK1	AAMDC	AAMP	AANAT	AAR2	AARD	AARS	AARS2	AARSD1	AARSP1	AASDH	AASDHPPT	AASS	AATBC	AATF	AATK	ABALON	ABAT	ABBA01006766.1	ABCA1	ABCA10
TCGA-02-0047-01	1	448	7.80317	0	3.05329	4.83853	2.59478	0	9.09125	2.30771	1.06422	0	0	0.215363	0.202885	1.33972	0.0717607	4.91416	3.67815	0.0717607	0	0	0	0.0157825	0	0.151856	3.40207	5.26424	4.03839	5.46269	6.38941	0.816409	4.71539	0.138812	6.61183	2.61609	4.7798	0	2.66698	5.23386	3.55471	0.345972	4.94908	3.34217	0.896085	7.2821	0	3.69614	0.61448
TCGA-02-0055-01	1	76	9.59587	0	5.8692	6.086	2.66243	0	8.97228	1.42276	0.0854274	0	0	0.177594	0	3.95711	0.0299822	4.66684	2.6738	0.044044	0.0299822	0	0	0	0	0.177594	1.84034	5.04178	2.91093	5.14448	6.10314	0.252166	4.70385	0.444675	5.62768	2.32513	4.82376	0	2.4649	4.07391	2.38159	0.151856	4.75013	2.22375	0.84881	2.6114	0	3.32353	0.240015
TCGA-02-2483-01	0	466	9.07598	0	6.86007	5.62062	2.36763	0	8.1177	0.816409	0.112369	0	0	0.215363	0	1.91877	0	5.59545	3.44105	0.0157825	0	0	0	0	0	0.0579713	3.24045	4.71818	2.42254	5.02016	6.40176	0.190303	4.91078	0	6.23844	2.37602	5.41384	0	2.4649	5.3075	2.38434	0.164789	5.94344	2.51627	0.808186	5.50463	0	3.67032	0.0989609
TCGA-02-2485-01	0	470	9.33733	0	7.50825	3.62192	1.57093	0	6.96757	0.517036	2.36207	0	0	0.202885	0.151856	2.86613	0.0299822	5.89554	3.09444	0	0.0299822	0	0	0	0	0.0854274	3.07574	5.37333	2.71167	4.85658	6.70559	0.151856	5.15672	0.044044	7.32721	2.84019	5.44823	0	2.6738	4.86894	3.59585	0.423298	5.83922	1.77442	1.06422	7.206	0	3.47005	1.38463
TCGA-06-0125-02	1	1448	8.31324	0	6.30743	5.25557	3.47259	0	8.23729	0.390671	1.26962	0	0	0	0.177594	4.4081	0.164789	4.9969	3.72144	0.0579713	0	0	0	0	0	0	2.58277	4.84403	3.91468	5.65335	6.50557	0.0299822	4.74849	0.0299822	7.36011	2.65098	5.14244	0	3.1685	5.25177	3.67363	1.31094	5.31803	3.2647	0.986216	6.01774	0	5.71483	0.476111
TCGA-06-0125-01	1	1448	7.41776	0	5.2468	5.27768	3.49837	0	7.63348	0.705752	1.12498	0	0	0	0.240015	2.51124	0.138812	5.93055	3.76984	0.0989609	0.0854274	0	0	0	0	0.151856	3.83808	4.89483	3.3148	5.35411	6.80367	0.379613	5.4578	0.044044	6.72124	3.01098	5.81103	0	2.91475	5.37928	4.46543	0.605035	5.28577	2.32513	1.46519	6.46324	0	4.10187	0.993515
TCGA-06-0129-01	1	1024	7.32125	0	4.75061	4.48224	3.24349	0.0299822	8.63922	0.556798	0.546944	0	0	0.276196	0.112369	1.13814	0.0579713	7.0408	3.31336	0.0579713	0	0	0	0	0	0.164789	3.55105	4.58567	3.82692	5.16518	6.69856	1.44943	5.18667	0.0299822	6.72154	3.59465	5.82075	0	3.33496	5.6809	4.86749	0.434017	6.25196	4.6317	1.65123	7.12567	0	3.95983	0.138812
TCGA-06-0130-01	1	394	7.56414	0	5.90115	4.86594	2.9857	0	8.30866	0.808186	0.151856	0	0	0.252166	0.566569	2.54621	0	5.60525	3.04107	0	0.0854274	0	0	0	0	0.151856	3.60658	5.00407	3.41566	4.73069	6.14345	0.537048	4.87686	0.0157825	5.62033	2.35361	4.89966	0	2.91284	4.06272	2.32801	0.993515	4.62239	1.9749	0.705752	2.4649	0	4.52047	0.434017
TCGA-06-0132-01	1	771	9.05292	0	5.08116	4.50211	2.33659	0	8.45731	1.35106	1.6875	0	0	0.227746	0	1.67855	0.0579713	4.33853	3.97733	0.0299822	0.0854274	0	0	0	0	0.276196	2.2901	4.551	2.99838	4.90498	6.27002	0.714577	4.34348	0.28806	5.87332	2.12467	4.32418	0	2.13786	5.10688	2.26335	0.506909	4.02515	4.86005	0.68794	5.78373	0	3.35624	0.465724
TCGA-06-0138-01	1	737	10.9443	0	8.74986	5.21955	2.25734	0	7.40613	0.799897	1.22712	0	0	0.32309	0	1.97856	0.0299822	4.78558	2.69847	0	0	0	0	0	0	0.112369	2.64636	4.52238	2.06729	5.17237	5.99953	0.740718	4.62009	0.044044	5.84905	1.73592	4.75331	0	2.43589	4.81412	2.16701	0.0717607	3.85008	2.76361	0.334564	6.21781	0	3.67363	0.678959
TCGA-06-0139-01	1	362	11.5477	0	7.89995	5.2732	1.67402	0	8.64251	1.50129	0.299837	0	0	0.368491	0.151856	2.44119	0	4.40401	2.59954	0.044044	0	0	0	0	0	0	1.96016	4.15306	2.27826	5.18472	5.78216	1.18335	4.26089	0.0579713	5.00184	1.92259	4.18593	0	2.34509	4.17478	1.72725	0.164789	3.88277	3.15234	0	3.3032	0	4.54353	0.379613
TCGA-06-0141-01	1	313	7.35812	0	5.10232	5.84581	2.77838	0	7.55837	0.934317	1.44411	0	0	0.164789	0.0299822	1.81599	0	4.95653	2.93567	0.0717607	0.164789	0	0	0	0	0.202885	2.7379	4.51923	2.72049	5.08116	6.0527	0.732043	4.149	0.0989609	5.13797	1.4808	4.05408	0	2.3337	4.51225	3.03229	0.227746	3.70832	3.56817	0.345972	5.66306	0	4.58385	0.919151
TCGA-06-0152-02	1	375	9.14016	0	5.50688	2.81785	1.69199	0	9.25746	0.971585	0.605035	0	0	0.177594	0.112369	2.22061	0	5.88659	4.00638	0.138812	0	0	0	0	0	0.0854274	3.38696	5.03567	3.77095	5.20165	6.66321	0.669923	5.24573	0.044044	6.77741	3.36888	5.5653	0	2.89162	5.1819	4.77777	0.566569	5.60946	2.99838	1.37349	6.31286	0	4.33349	0.0854274
TCGA-06-0156-01	1	178	9.72441	0	6.92346	6.1073	3.47714	0	8.46962	1.40381	1.76595	0	0	0.293954	0.0579714	1.21475	0.0440446	5.73555	3.70776	0.0786117	0.0579711	0.0157826	0	0	0	0.412512	3.75285	4.94163	3.09356	5.41045	6.33899	0.43935	4.87973	0.085423	5.55309	3.00471	5.1359	0	3.52307	5.3751	3.74533	0.836745	4.87755	3.23514	1.26064	6.54323	0	4.74827	0.585923
TCGA-06-0157-01	1	97	10.7834	0	7.55877	2.85216	1.56119	0	8.3267	0.623867	2.85621	0	0	0.252166	0	2.21135	0.0854274	5.75919	3.32929	0.0299822	0.0854274	0	0	0	0	0.12565	3.24957	4.6776	2.5972	5.15099	6.71609	0.264242	5.74603	0	6.56175	3.06887	5.30457	0	2.5972	5.05138	3.43443	0.791587	4.91648	1.21473	0.808186	7.1347	0	3.69614	0.537048
TCGA-06-0158-01	1	329	7.90324	0	6.71559	5.48967	3.45695	0.0579713	9.09245	1.09153	1.62341	0	0	0.0579713	0.151856	2.34799	0.0299822	5.85524	3.47396	0	0	0	0	0	0	0	3.45295	4.867	3.27071	5.82429	6.75779	0.705752	5.30126	0.0299822	6.72183	3.15234	5.58556	0	3.01457	5.02636	3.93935	0.276196	5.13466	4.83139	0.872623	6.22847	0	4.52678	0.651697
TCGA-06-0168-01	1	598	10.4164	0	7.03961	5.79856	2.89741	0	7.99009	0.58593	2.67153	0	0	0	0	2.81579	0	4.93602	3.97921	0.0717607	0	0	0	0	0	0	1.94526	4.28251	2.74003	5.66678	6.81864	0.215363	4.99322	0.0854274	5.88217	3.07742	4.91271	0	2.32801	4.20171	2.51875	0.423298	5.10106	3.45295	1.05729	5.31179	0	3.96816	0
TCGA-06-0171-02	1	399	9.37497	0	5.58527	4.43299	2.91856	0	9.92558	1.50641	0.84881	0	0	0.264242	0	3.49326	0.434017	4.78452	3.2174	0	0.0579713	0	0	0	0	0.215363	1.53154	4.5988	4.24194	5.2884	6.28897	0.993515	4.67981	0	6.44397	2.99654	4.47383	0	2.94507	4.65657	3.21579	0.934317	5.11941	4.86053	0.919151	5.53799	0	5.9577	0.379613
TCGA-06-0174-01	1	98	10.2456	0	7.30485	5.18667	2.37876	0	7.40076	0.345972	0.311502	0	0	0.044044	0.164789	2.01114	0.0299822	6.12601	3.8471	0.0157825	0	0	0	0	0	0	3.64398	4.71318	2.81167	4.69712	6.595	0.576282	5.3505	0.151856	6.97343	3.10283	5.70826	0	2.1313	5.48478	3.25566	0.12565	5.45517	3.78458	0.816409	7.1354	0	2.88573	0.252166
TCGA-06-0178-01	1	2681	11.8305	0	8.54966	7.0402	2.43858	0	6.43527	0.357261	0.28806	0	0	0.151856	0.044044	0.546944	0.044044	5.1611	2.66925	0	0.0579713	0	0	0.0157825	0	0.0579713	2.6043	4.29361	1.29927	5.20437	5.90429	0.112369	4.75764	0.0989609	5.34943	1.09829	4.67021	0	2.45704	4.36811	1.20854	0.044044	3.69614	2.43051	1.00792	4.6294	0	1.64198	0.0579713
TCGA-06-0184-01	1	2126	9.78064	0	7.84359	4.08671	1.50641	0	9.09784	0.791587	2.63486	0	0	0.138812	0.12565	2.14436	0.0299822	4.86005	2.83211	0	0	0	0	0.0157825	0	0.0717607	1.65123	4.51731	2.50869	4.43699	6.50992	1.10501	4.6106	0.0157825	5.90832	1.89179	4.45092	0	2.36763	3.89536	3.37999	0.0989609	4.11609	3.96722	0.566569	5.48996	0	3.75178	0.299837
TCGA-06-0187-01	1	828	12.1934	0	8.84803	4.12693	2.14111	0	7.97226	0.32309	1.72293	0	0	0.044044	0.0579713	2.22989	0.0299822	5.29648	3.18923	0	0	0	0	0	0	0.311502	2.43858	4.74474	3.14418	5.83873	6.61232	0.390671	4.88072	0	7.03792	2.88383	4.83196	0	2.88383	4.89579	3.89154	0.58593	5.2806	1.60456	0.766389	5.75703	0	3.89247	0.0989609
TCGA-06-0190-02	1	317	9.18748	0	6.53247	3.95524	1.88792	0	9.60555	1.26366	0.0157825	0	0	0.044044	0.0579713	4.99642	0.112369	4.85156	3.47906	0	0	0	0	0	0	0.276196	2.52883	4.14004	3.53496	4.9364	6.12955	0.379613	4.49131	0.044044	6.19868	2.56098	4.35127	0	2.36763	3.65889	2.63947	0.64248	4.78356	2.3508	0.546944	1.56609	0	4.35555	1.15767
TCGA-06-0190-01	1	317	10.1905	0	7.35365	4.31402	1.86435	0.138812	9.57949	1.23326	0.41251	0	0	0.264242	0.164789	3.26766	0.0989609	5.27096	3.40343	0	0	0	0	0	0	0.368491	2.65326	4.82126	3.15882	5.05923	6.46581	1.29927	4.7877	0.0299822	6.48786	2.70947	4.89869	0	2.58519	4.53616	3.20491	0.401619	4.73011	2.51124	0.872623	5.41179	0	4.36468	0.605035
TCGA-06-0210-02	1	225	9.8212	0	6.94962	4.51483	2.36489	0.0579713	9.3577	1.02929	0.651697	0	0	0.0579713	0.151856	2.05345	0.0579713	5.24642	3.15234	0.12565	0.0299822	0	0	0	0	0.138812	3.1749	4.54229	3.45432	5.40701	6.70272	0.138812	4.90159	0.0157825	6.51259	2.93941	5.24145	0	2.56588	4.72684	3.49454	0.401619	5.72219	4.66627	0.840743	6.33508	0	4.07993	0.299837
TCGA-06-0210-01	1	225	8.86939	0	6.95478	5.2694	2.51124	0	9.18398	1.29334	0.506909	0	0	0.0854274	0.556798	0.896085	0.0717607	5.40193	3.44768	0.0717607	0	0	0	0	0	0.12565	3.24501	4.49447	3.24045	5.01977	6.48895	0.28806	4.61299	0.0299822	6.43477	2.45181	4.99458	0	2.65561	5.01124	3.61833	0.311502	4.90594	2.68055	1.05035	5.49798	0	4.52363	0.496715
TCGA-06-0211-02	1	360	12.4971	0	9.40852	6.23518	3.23589	0	8.79186	0.808186	0.576282	0	0	0.0854274	0	2.26937	0	5.20126	3.24653	0.0157825	0.151856	0	0	0	0	0.151856	2.71388	4.76978	2.73144	5.27612	6.09782	0.190303	5.02636	0.0157825	5.863	2.60664	4.94908	0	2.57553	4.91609	3.04283	0.476111	4.72251	1.96016	0.971585	5.68149	0	4.67645	0.0717607
TCGA-06-0211-01	1	360	10.3834	0	7.32424	6.17658	3.41493	0	9.00165	0.678978	0.60974	0	0	0.0989611	0.125654	2.17342	0.0157826	5.84252	3.3271	0.0648839	0.0922055	0	0	0	0	0.085424	3.15879	5.10794	3.18045	5.39168	6.65117	0.581114	5.40806	0.0648824	6.62534	3.19711	5.31275	0	2.78367	5.1526	3.96815	0.190295	5.25801	2.51248	1.23328	6.19035	0	4.55774	0.18396
TCGA-06-0219-01	1	22	13.1553	0	10.0535	7.01192	2.3508	0	6.92264	0.732043	0.956816	0	0	0.240015	0	0.434017	0.044044	5.04352	2.97836	0.0579713	0	0	0	0	0	0.177594	2.52883	4.66454	1.55631	5.24038	5.82075	0.896085	4.11195	0.0989609	5.2619	1.34542	4.06789	0	2.22989	4.49705	1.69641	0.0854274	3.25566	3.55471	0.368491	4.47259	0	2.01829	0.32309
TCGA-06-0221-02	1	603	11.381	0	7.70284	4.77614	3.36752	0.0157825	7.27187	0.669923	1.50641	0	0	0.164789	0.264242	2.24217	0.0717607	6.06206	4.67415	0.368491	0	0	0	0	0	0.112369	4.30462	5.08669	5.00368	5.3191	6.79039	0.0989609	4.96263	0.299837	6.8797	3.73993	5.79571	0	3.07398	5.50493	4.7772	0.546944	6.01459	6.04531	2.03247	7.42293	0	4.45751	0.28806
TCGA-06-0238-01	1	405	12.7491	0	9.5665	4.97453	1.78285	0	8.12209	1.11834	0.276196	0	0	0.276196	0.044044	2.25425	0.0579713	5.22733	3.41566	0.0157825	0.044044	0	0	0	0.0299822	0.705752	2.81373	4.69106	2.41709	4.91696	5.79836	0.757894	4.53798	0.0854274	5.44989	1.93395	5.22733	0	2.20195	5.0282	2.52379	0.357261	4.92509	4.56258	0.423298	6.0459	0	2.79095	0.623867
TCGA-06-0644-01	1	384	10.1597	0	6.50191	5.54386	2.68731	0.0579713	8.44305	0.566569	0.0854274	0	0	0.044044	0	4.28032	0	5.07689	3.57421	0.0299822	0.0579713	0	0	0	0	0.28806	2.90322	5.1643	3.39247	5.4582	6.58451	0.434017	4.97918	0.0157825	6.44871	2.39534	5.09426	0	2.52635	4.83042	2.4649	0.379613	5.25703	2.12135	1.1447	4.14334	0	4.51798	0.044044
TCGA-06-0645-01	1	175	10.0828	0	7.55509	5.06049	2.71167	0	9.14844	0.840743	0.164789	0	0	0.401619	0.138812	2.96362	0	5.19464	3.06887	0	0.0854274	0	0	0	0	0.215363	2.76148	4.56747	2.68503	5.10145	6.48223	0.401619	5.01977	0.0157825	6.18645	2.74436	5.25177	0	2.44388	4.48873	2.90322	0.202885	5.06273	3.50347	0.766389	5.13874	0	4.38134	0.537048
TCGA-06-0646-01	1	175	9.51757	0	7.24524	5.35196	2.53131	0	8.31783	1.45469	1.77442	0	0	0.138812	0.401619	2.51875	0.0854274	5.75359	3.68046	0.112369	0.0299822	0	0	0	0	0.0854274	3.30023	4.73069	3.48944	5.17714	6.84709	0.949371	4.99322	0.0854274	6.73382	3.3828	5.42088	0	2.76148	4.94211	4.03219	0.434017	5.34201	3.61007	0.660834	6.70044	0	3.93654	0.368491
TCGA-06-0649-01	1	64	10.9885	0	8.34315	5.95239	2.63712	0	8.37595	0.64248	2.89551	0	0	0.138812	0	2.56098	0	4.9755	2.70727	0.0157825	0.240015	0	0	0	0	1.07107	2.51372	3.9515	2.73578	5.80946	6.43665	1.67855	4.54229	0.12565	5.94816	2.22375	4.98596	0	3.02343	4.66223	3.27663	0.566569	4.6826	1.64198	0.566569	7.02165	0	4.27511	0.949371
TCGA-06-0686-01	1	432	9.77904	0	6.30348	5.59663	2.56098	0	8.0913	0.903789	0.379613	0	0	0	0.112369	2.02183	0	5.9517	4.06188	0	0	0	0	0	0	0	3.22668	4.551	2.71608	4.41487	6.71866	0.556798	4.86053	0.164789	6.05093	5.17121	5.58106	0	2.30188	4.60829	3.10955	0.334564	5.45321	5.72818	0.32309	6.04137	0	2.92047	0.41251
TCGA-06-0743-01	1	803	9.59257	0	7.87645	4.03303	1.86435	0	7.16022	0.486464	2.86414	0	0	0.190303	0	1.99313	0	5.70846	3.1685	0.0579713	0	0	0	0	0	0.32309	3.27214	4.62825	2.7847	5.50561	6.62766	0.678959	4.94724	0.0157825	6.31977	2.70727	5.73612	0	3.50475	4.09349	3.59227	0.903789	4.91648	2.49847	0.444675	6.05595	0	2.42522	0.949371
TCGA-06-0744-01	1	1426	9.83368	0	8.61099	7.04626	3.51232	0	7.16469	0.669923	0.993515	0	0	0.164789	0.044044	2.16701	0.0299822	5.58772	3.18923	0.0299822	0.0717607	0	0	0	0	0.368491	3.37728	4.47316	2.50358	5.2215	6.3416	0.401619	4.42831	0.0299822	6.39238	2.67608	5.34631	0	2.00393	4.12608	3.69392	0.215363	4.49772	3.08597	0.455231	5.2468	0	2.40629	0.605035
TCGA-06-0745-01	1	239	13.0108	0	9.78833	6.14247	2.26335	0	7.29164	0.723329	0.368491	0	0	0.112369	0.0717607	1.74461	0.0579713	5.68796	3.31633	0.0299822	0	0	0	0	0	0.506909	2.99654	4.24572	2.6043	5.85652	6.85829	0.623867	5.03218	0.0299822	6.04393	2.2901	5.05535	0	2.81167	4.67587	2.61375	0.112369	4.78452	2.33081	0.83269	5.99392	0	2.68951	0.138812
TCGA-06-0747-01	1	82	8.38732	0	6.91897	4.81614	3.15394	0	7.08645	0.379613	0.334564	0	0	0.0854274	0	1.34542	0.0854274	6.26863	3.42771	0.0157825	0	0	0	0	0	0	3.04977	4.91416	3.18122	5.58135	6.83023	0.732043	5.38202	0.0157825	6.31711	3.22972	5.58135	0	2.85423	5.05273	4.32637	0.252166	5.25898	2.85018	1.17698	5.70983	0	3.73235	0.896085
TCGA-06-0749-01	1	82	10.2633	0	7.64881	5.7167	2.46228	0	7.44033	0.84881	2.30771	0	0	0.12565	0	1.95645	0	5.17675	3.65199	0.138812	0	0	0	0	0	0.164789	2.47014	4.44233	2.74436	5.93763	6.98464	0.840743	4.48424	0.276196	6.01754	2.11804	5.36006	0	2.54373	4.19065	2.63016	1.4808	4.75061	4.8172	0.345972	6.42884	0	3.2647	0.678959
TCGA-06-0750-01	1	28	12.595	0	9.30438	5.45321	2.84415	0	8.30367	1.01508	1.60456	0	0	0.240015	0.0854274	2.33939	0.044044	5.093	3.31336	0	0.0579713	0	0	0	0	0.151856	2.4332	4.57781	3.05329	5.98368	6.65033	0.58593	4.60417	0.0717607	6.18526	2.20195	5.26716	0	2.47014	4.12693	2.60664	1.36234	4.8699	2.49082	0.334564	5.29502	0	4.02421	0.517036
TCGA-06-0878-01	0	218	7.84001	0	5.5886	5.08029	2.46228	0	7.9127	0.705752	1.57578	0	0	0.0989609	0	1.99313	0.0717607	5.29756	3.66912	0.044044	0	0	0	0	0	0.345972	2.59478	5.26833	3.25566	5.41785	6.71797	1.04333	4.81412	0	6.46957	2.78051	5.49573	0	2.92238	5.24573	4.30823	0.465724	4.47517	2.38709	0.816409	5.97571	0	5.29064	0.546944
TCGA-06-0882-01	1	632	8.45213	0	5.80121	5.66198	2.74003	0	8.46898	1.5415	2.34228	0	0	0.334564	0.044044	2.11473	0.12565	5.00504	2.9802	0.0579713	0.0717607	0	0	0	0	0.276196	2.88383	5.06311	3.12778	5.66619	6.6534	0.455231	4.76448	0.112369	6.0655	2.68731	4.27805	0	2.70287	5.09213	3.94402	0.58593	4.17799	4.28175	1.35106	7.03941	0	3.8431	0.299837
TCGA-06-1804-01	1	414	7.21067	0	6.70103	2.71167	1.8524	0.0717607	7.15873	0.401619	3.38831	0	0	0.0579713	0.264242	2.19882	0.151856	6.65311	3.61246	0	0	0	0	0.0157825	0	0.164789	2.54124	5.65453	3.06543	5.29132	7.69339	0.864752	5.27203	0.0299822	6.99823	3.71488	5.62151	0	3.69835	5.01444	4.91696	0.956816	5.01531	2.99112	0.926759	7.25915	0	4.31117	1.00792
TCGA-06-2557-01	1	33	12.1856	0	8.15377	4.47584	2.10467	0	8.65478	1.02929	1.26962	0	0	0.264242	0.0854274	1.96753	0.044044	5.85996	3.22972	0.044044	0.138812	0	0	0	0	0.164789	3.06711	4.3702	3.19867	5.63699	6.86503	0.791587	5.07427	0.044044	5.54817	3.15882	5.58615	0	2.73144	4.94772	3.78356	0.276196	5.60289	4.92364	1.2576	5.83087	0	4.27065	0.390671
TCGA-06-2558-01	1	380	9.44737	0	6.5021	5.50561	2.88772	0	8.08751	0.949371	1.04333	0	0	0.28806	0.252166	2.46752	0	5.80199	3.93177	0.0299822	0.151856	0	0	0	0	0.0854274	3.30464	4.51607	3.27214	5.39851	6.71024	0.486464	4.95653	0.177594	6.42963	2.83615	5.2806	0	2.9802	5.4159	3.69051	0.28806	5.09727	4.24118	0.566569	7.44311	0	3.82079	0.311502
TCGA-06-2559-01	1	150	8.75494	0	6.06629	5.09931	2.65788	0.0717607	7.63537	0.576282	0.566569	0	0	0.0989609	0	1.53658	0.164789	6.27722	3.47906	0.044044	0	0	0	0	0	0.227746	3.94683	4.82579	3.50092	5.20875	6.21574	0.423298	4.79917	0.151856	6.79406	3.11282	5.71729	0	6.15509	5.38992	4.69106	0.264242	5.17879	3.06024	0.986216	6.50873	0	5.17121	0.444675
TCGA-06-2561-01	1	537	11.7642	0	9.06599	3.21276	1.32249	0	8.23629	1.59023	2.81373	0	0	0.177594	0.0579713	1.86435	0.0854274	5.77195	3.62771	0.044044	0	0	0	0	0	0.202885	3.00914	4.92277	3.65549	5.21916	6.34861	1.26366	4.43232	0.240015	5.53642	2.06036	5.17315	0	2.73357	5.35616	4.44233	0.334564	4.8812	3.5657	1.05035	7.20829	0	4.15627	0.61448
TCGA-06-2562-01	1	382	7.4977	0	5.80897	4.6012	2.70067	0	8.41443	0.808186	0.390671	0	0	0.164789	0.190303	2.30771	0.0854274	5.58497	3.8511	0.044044	0.0299822	0	0	0	0	0.252166	3.2587	5.64532	3.43307	5.1031	6.73758	0.678959	5.36289	0.12565	6.79971	3.16202	5.36709	0	2.75296	5.14574	3.59227	0.401619	5.20398	2.77206	1.06422	6.07338	0	5.85357	0.651697
TCGA-06-2563-01	0	932	9.21453	0	8.36847	4.6999	1.90342	0.0157825	8.38243	1.00792	0.390671	0	0	0.476111	0.0579713	1.88012	0.0299822	5.72111	3.73892	0.0299822	0	0	0	0	0	0.0854274	2.95996	5.03615	3.05153	5.09853	6.45217	0.299837	5.20836	0.0299822	6.22146	3.0358	5.43865	0	3.01992	5.2958	4.79242	0.32309	5.06825	2.62086	1.26962	6.06284	0	4.24118	0.537048
TCGA-06-2564-01	0	181	8.02595	0	5.63699	2.54621	0.956816	0	8.48513	0.714577	1.17058	0	0	0	0.202885	2.24825	0	5.96764	3.58631	0	0.0299822	0	0	0	0	0	3.30904	5.00863	3.68046	5.06699	6.36442	0.678959	4.73011	0.12565	6.7681	3.19074	5.4797	0	3.23893	5.19698	5.30857	0.8805	5.22656	3.97462	1.00792	7.20392	0	4.89241	0.401619
TCGA-06-2565-01	1	506	7.76455	0	5.88384	5.1231	2.99295	0.0717607	8.09	0.732043	0.956816	0	0	0.465724	0.390671	2.16701	0.276196	6.0202	2.91284	0.227746	0	0	0	0	0	0.379613	4.32988	4.81412	3.55837	5.26755	6.60381	0.444675	5.64247	0.044044	6.69826	3.1653	5.90665	0	3.08253	5.327	5.03431	0.41251	5.30857	2.88963	1.6875	6.26775	0	4.44834	0.926759
TCGA-06-2567-01	1	133	9.74738	0	7.66503	4.32988	2.81991	0	8.62775	0.757894	3.14746	0	0	0.0854274	0.0989609	1.95274	0.0299822	6.16731	3.47132	0	0.0299822	0	0	0	0	0.112369	2.78684	5.17636	2.62547	5.44364	7.25498	0.840743	4.95188	0.12565	6.57066	3.79404	5.13709	0	3.51615	5.14282	3.89835	0.595505	5.11727	2.79095	1.26962	6.39752	0	5.13223	0.623867
TCGA-06-2569-01	0	13	9.70952	0	6.46186	4.94492	2.26034	0.0157825	6.01932	1.54649	0.12565	0	0	0.12565	0.044044	1.55136	0	6.15765	4.44434	0.044044	0.0299822	0	0	0.0157825	0.0299822	0.151856	3.01992	4.98005	3.37168	5.90016	6.11497	0.0717607	5.2921	0.651697	6.78861	3.08421	5.84246	0	1.85638	4.842	3.43307	0.227746	4.53425	1.412	0.732043	4.84808	0	3.21892	3.01273
TCGA-06-2570-01	0	958	8.55255	0	6.51239	4.13674	1.93395	0	8.1472	0.774831	0.678959	0	0	0.0989609	0.0989609	2.95438	0.0854274	6.0657	3.32353	0.0299822	0.0717607	0	0	0.0157825	0	0	3.88473	4.21032	3.2988	4.98276	6.55087	0.749309	5.14127	0.240015	6.49934	3.22204	5.641	0	2.81167	5.16071	4.0091	0.379613	5.26531	4.43098	0.919151	6.1971	0	3.79609	0.423298
TCGA-06-5408-01	1	357	8.67623	0	6.25117	3.5559	1.7617	0	7.49303	1.89954	2.06729	0	0	0.044044	0	1.73592	0.0299822	5.88777	4.23048	0.0157825	0.0299822	0	0	0	0	0.202885	2.98386	5.3466	3.01992	5.53457	7.21345	0.276196	5.3705	0	6.82746	3.24197	5.52234	0	3.73993	5.27729	3.92038	0.546944	5.72445	2.75935	0.956816	6.12867	0	4.24421	0.264242
TCGA-06-5410-01	1	108	13.6904	0	8.76462	4.88806	2.07072	0	8.83855	1.15767	0.299837	0	0	0.0579713	0.0854274	2.54373	0.0717607	4.46018	3.09444	0	0.12565	0	0	0	0	0.177594	2.07415	4.79242	2.56829	5.42498	6.23054	0.840743	4.34699	0.0299822	5.63228	2.01468	4.44033	0	2.43589	4.36678	2.50869	0.749309	4.7329	4.82019	0.766389	4.46543	0	4.34424	0.177594
TCGA-06-5411-01	1	254	11.154	0	7.52555	5.85023	2.78051	0	7.91937	0.8805	1.86036	0	0	0.190303	0.044044	1.81599	0.0717607	5.04963	4.14495	0.151856	0	0	0	0	0	0.0717607	3.99645	5.56109	3.27519	5.17441	6.65994	0.816409	4.72193	0.41251	6.14158	2.55359	5.58018	0	2.52635	5.52018	2.13786	0.357261	4.42965	4.91126	1.53658	6.64994	0	2.42522	0.227746
TCGA-06-5412-01	1	138	10.3087	0	7.26084	3.23893	0.903789	0	8.97816	1.84438	1.03635	0	0	0.299837	0	2.5972	0.0579713	4.61002	3.06367	0	0	0	0	0	0	0.334564	2.40897	4.65138	2.81785	5.68482	6.64657	0.678959	4.54851	0.112369	5.98486	2.4831	4.93737	0	2.58036	4.7329	2.74436	0.202885	4.77932	1.70971	1.38463	5.23921	0	3.48944	0.138812
TCGA-06-5413-01	0	268	9.87444	0	6.91848	4.86449	2.26335	0	7.92345	0.888291	1.91494	0	0	0.227746	0.044044	2.31066	0.0299822	5.62327	3.62192	0	0	0	0	0	0	0.434017	3.51743	5.8463	2.55119	5.7533	6.84748	0.455231	5.09174	0.0579713	5.93527	2.60906	5.35128	0	2.88573	5.65169	3.39247	0.390671	5.14078	1.91494	0.576282	6.95994	0	3.85408	0.423298
TCGA-06-5414-01	0	273	11.7722	0	7.78695	5.81172	3.42372	0	9.53594	0.971585	0.455231	0	0	0.0717607	0.12565	1.95274	0	5.22772	3.34073	0	0	0.0157825	0	0	0	0.252166	2.85621	5.12689	3.13106	4.88468	6.75839	0.486464	5.16275	0.0157825	6.4501	2.79514	4.9787	0	2.95996	5.03431	4.45226	0.276196	5.34845	2.58761	1.32826	6.6246	0	4.45025	0.112369
TCGA-06-5415-01	0	260	10.2008	0	8.04438	3.79089	1.36791	0	7.33347	0.766389	2.05345	0	0	0.455231	0	2.14436	0	6.09949	3.73235	0.0579713	0.0157825	0	0	0	0	0.138812	3.12946	5.01618	2.78889	5.44667	6.8343	0.605035	5.2619	0.215363	6.46502	2.66243	5.62846	0	2.84019	5.38582	3.71599	0.0854274	4.93263	3.44105	1.07107	6.4497	0	3.79813	0.669923
TCGA-06-5416-01	0	204	10.3213	0	7.23878	5.68541	2.80345	0.0717607	6.85888	1.26962	0.138812	0	0	1.19598	0.0717607	2.65561	0.112369	5.54357	2.94689	0	0.112369	0.0157825	0	0	0	0.202885	3.62541	4.65599	2.07072	5.74898	6.40246	0.252166	4.93224	0.669923	6.33133	2.2901	5.66992	0	2.79719	4.98596	3.0481	0.151856	4.49829	2.32225	1.17698	6.02729	0	1.34542	0.215363
TCGA-06-5417-01	0	155	15.183	0	10.0117	4.18356	2.17665	0	6.53791	0.32309	0.595505	0	0	0	0	1.00792	0.0989609	4.99506	2.45704	0	0	0	0	0	0	0	3.85008	4.76824	2.74649	5.65649	6.77384	0	4.83746	0.138812	6.82805	2.20195	5.25294	0	4.22196	5.82527	3.50858	0.044044	5.21069	1.56119	1.33398	6.45603	0	3.7741	0
TCGA-06-5418-01	1	83	10.1969	0	8.42171	6.28946	2.39259	0.0579713	7.52605	0.476111	0.660834	0	0	0	0.227746	1.29927	0.12565	5.53173	3.64049	0.0157825	0	0	0	0	0	0	2.63947	4.74744	2.50358	5.42127	6.82597	0.605035	4.60177	0.044044	5.7428	2.72049	5.02733	0	2.65326	4.61885	4.18829	0.28806	4.75976	1.98221	0.864752	5.78422	0	5.16994	0.164789
TCGA-06-5856-01	1	114	7.66672	0	5.50942	2.82395	1.22712	0	8.65758	0.840743	1.99673	0	0	0.177594	0.151856	1.69641	0.0299822	5.00727	3.29583	0	0.0299822	0	0	0	0	0.164789	3.3032	4.83447	2.7249	5.12893	6.5298	0.476111	5.32885	0.723329	6.74363	2.08437	5.3075	0	3.35624	5.29502	3.24045	0.334564	5.51637	2.48565	0.757894	7.24315	0	3.76567	0.41251
TCGA-06-5858-01	0	187	8.10804	0	5.38963	4.75177	3.04977	0	9.42081	1.4388	1.71416	0	0	0.190303	0	1.49109	0.0579713	5.36143	3.93748	0	0	0	0	0	0	0	3.11123	5.23113	3.47523	5.47579	6.36076	0.934317	5.07214	2.21441	7.11951	3.10451	5.18832	0	3.15234	5.10815	4.29579	0.41251	5.50277	4.11864	0.799897	6.59461	0	4.20796	0.527085
TCGA-06-5859-01	0	139	8.63962	0	5.96508	3.54977	1.76593	0	8.28772	0.816409	3.17811	0	0	0.0989609	0	3.64279	0	5.74064	3.61007	0	0	0	0	0	0	0.486464	2.65561	5.58801	3.29583	6.58995	7.25885	0.486464	5.17276	0	6.17313	3.21579	5.42498	0	3.65779	5.34094	4.21959	0.496715	5.70022	0.63319	1.39564	7.73638	0	4.07307	0.896085
TCGA-08-0386-01	1	548	9.71622	0	7.0145	2.80345	1.29927	0	7.59349	0.444675	1.74026	0	0	0.0989609	0.215363	2.44919	0.0299822	5.86821	4.0662	0.32309	0	0	0	0.0299822	0	0.044044	2.7847	5.40564	3.55837	5.71287	7.0808	0.63319	5.31179	0.138812	7.03107	3.61604	5.37372	0	2.94507	5.30019	4.32637	0.58593	5.32339	2.16382	1.12498	6.94684	0	3.21115	0.791587
TCGA-12-0616-01	1	448	11.6368	0	9.62153	5.94767	2.35643	0.0717607	7.79989	0.824563	0.215363	0	0	0.0579713	0.190303	2.48565	0	5.64355	2.6738	0	0	0	0	0	0	0.0989609	3.30464	4.78038	2.42254	4.88516	6.22975	0.476111	4.82232	0.368491	5.49319	2.44388	5.5931	0	2.84019	4.58624	2.73144	0.0299822	4.65945	2.50613	0.864752	5.95632	0	2.69179	0.401619
TCGA-12-0618-01	1	395	9.7263	0	7.028	5.96213	2.82601	0.0579713	6.78029	0.623867	0.83269	0	0	0.190303	0.138812	1.57093	0.0579713	6.18862	4.34557	0.0157825	0.0299822	0	0	0	0	0.0989609	3.69503	4.15466	3.3856	4.70933	6.65736	0.58593	4.93079	0.044044	6.40908	3.29736	6.15282	0	2.91284	5.88345	3.74752	0.252166	5.52801	3.86302	0.669923	7.1915	0	4.59219	0.390671
TCGA-12-0619-01	1	1062	9.85366	0	7.16459	5.01037	3.07054	0.0579713	8.15049	0.496715	0.41251	0	0	0.177594	0.58593	2.08101	0.151856	5.3625	3.04977	0	0.0717607	0	0	0	0	0.112369	2.7249	4.32637	3.37032	5.22539	6.63836	1.15123	4.77354	0.0157825	6.00583	3.41964	4.81257	0	2.44919	4.35974	3.70167	1.09153	4.79657	2.03247	1.13814	5.40974	0	4.0366	0.345972
TCGA-12-0821-01	1	323	9.37997	0	7.33864	4.93834	2.37045	0	7.15863	1.10501	1.32249	0	0.177594	0.164789	0.044044	1.79116	0.0299822	5.55375	3.25566	0	0	0	0	0	0	0.215363	3.02343	5.15225	2.8482	5.56745	7.13192	0.714577	5.21381	0.0854274	6.34911	3.00021	5.3625	0	3.03756	5.55433	3.35065	0.506909	5.50336	2.55119	0.368491	6.77365	0	2.93185	0.215363
TCGA-12-1597-01	1	675	15.0371	0	11.7892	6.23252	2.69179	0	7.04229	0.390671	0.299837	0	0	0.044044	0	1.42816	0.044044	5.03344	2.8055	0.0579713	0	0	0	0	0	0.0717607	2.4831	3.67935	1.7617	4.81817	6.1196	0.669923	5.15507	0.0299822	5.45947	2.04996	4.93737	0	1.86435	4.59161	1.70971	0.0989609	4.20332	4.33777	0.971585	5.99756	0	2.26636	0.177594
TCGA-12-3650-01	1	333	10.7394	0	7.80656	4.89724	1.15123	0	7.31191	0.276196	0.252166	0	0	0.0717607	0.151856	2.07072	0	5.90567	3.56332	0.0579713	0	0	0	0	0	0.0579713	3.52492	4.64216	1.81191	4.85754	6.85472	0.83269	4.86749	0.0299822	5.80612	2.42254	5.47119	0	2.07415	4.91513	2.85018	0.252166	4.58203	3.2034	0.993515	7.06899	0	2.5707	0.368491
TCGA-12-3652-01	1	1062	10.7046	0	7.107	7.99975	3.63589	0	7.06442	0.660834	0.0717607	0	0	0.044044	0.044044	0.896085	0	5.26755	2.89162	0	0.0299822	0	0	0	0	0.0989609	2.68951	3.99832	0.986216	5.18394	6.42094	1.87619	4.90449	0.0157825	6.02552	2.12135	4.92509	0	2.33659	4.43098	2.37876	0.0989609	4.34205	1.42816	0.956816	4.71539	0	1.97125	0.334564
TCGA-12-3653-01	1	442	11.5782	0	8.22583	5.43465	3.47906	0	6.74204	0.164789	1.09153	0	0	0	0.164789	1.35106	0	5.88777	3.85008	0	0	0	0	0	0	0	2.39259	4.64735	2.79514	4.67808	7.16767	0.537048	5.07602	0.0717607	6.60272	3.61604	5.16353	0	2.6114	5.13466	4.25179	0.044044	5.23882	1.88792	1.33398	6.96589	0	2.95996	0.537048
TCGA-12-5295-01	1	454	13.6614	0	9.99202	7.23789	2.6738	0	7.87058	0.723329	0.527085	0	0	0	0	1.88012	0.0299822	5.13709	2.50102	0	0.0579713	0	0	0	0	0.299837	2.37045	4.99729	1.50129	5.54817	6.67113	0.190303	4.50718	0.227746	5.31257	2.31937	4.51043	0	2.32513	4.98276	1.88012	0	4.73011	0.824563	0.888291	5.44598	0	2.70287	0.0157825
TCGA-12-5299-01	1	98	13.1416	0	8.24975	4.41011	1.92635	0	7.29879	0.379613	0.527085	0	0	0	0	1.70534	0	4.95885	3.53743	0	0.044044	0	0	0	0	0.0717607	2.32225	4.94675	2.33939	5.75114	6.81368	0.276196	4.8729	0.0299822	6.3496	2.51372	5.08582	0	2.58036	5.1643	3.47906	0.138812	4.91609	1.94896	1.06422	6.29608	0	3.92514	0.0299822
TCGA-14-0736-02	1	460	10.7326	0	7.7317	6.61826	2.19249	0	6.82439	1.03635	0.816409	0	0	0.0579713	0	2.07758	0	4.28478	3.28551	0	0.044044	0	0	0.0157825	0	0.276196	1.07107	4.7825	1.90731	5.52449	6.17639	0.595505	4.0506	2.04299	4.88565	0.774831	4.19387	0	2.36489	4.20332	1.1447	0.334564	3.18923	2.61609	0.740718	4.88265	0	1.6466	0.12565
TCGA-14-0781-01	1	29	8.56462	0	4.68039	3.96544	1.96388	0	9.83448	1.77017	1.29927	0	0	0.151856	0.0854274	3.1765	0.164789	4.9246	3.18122	0	0	0	0	0	0	0.0717607	2.53876	4.57781	2.83813	5.62768	6.40601	0.61448	4.50536	0.0299822	5.99077	2.65326	5.20602	0	2.40353	4.74744	3.10955	0.227746	4.67078	1.88792	1.10501	5.96577	0	4.97085	0.556798
TCGA-14-0787-01	1	68	7.94975	0	5.0505	3.31633	1.56609	0	9.41362	1.32826	0.660834	0	0	0.12565	0.151856	1.93018	0	5.77774	3.60181	0.0299822	0	0	0	0	0	0	2.24517	4.95101	2.99479	6.35859	7.21763	0.28806	5.33919	0.0717607	5.65335	3.01457	5.50082	0	2.86017	5.00766	3.82181	0.177594	5.50307	2.43858	0.740718	6.05881	0	4.28032	0.357261
TCGA-14-0789-01	1	342	6.70212	0	6.06866	5.10358	2.97836	0	9.66907	1.57578	0.537048	0	0	0.0579713	0	1.94896	0	4.95053	3.12282	0	0	0	0	0.0157825	0	0.190303	2.48565	4.60177	3.37313	5.48156	6.41352	0.264242	4.77671	0.164789	6.30635	2.87795	5.02374	0	2.81167	4.89628	3.99738	0.345972	5.5148	2.43858	0.949371	4.95798	0	5.24379	0.423298
TCGA-14-0790-01	1	419	9.70453	0	8.34843	1.60456	0.864752	0	7.34927	0.678959	2.89551	0	0	0.0579713	0.151856	2.15412	0.0854274	5.93694	3.02518	0	0	0	0	0	0	0.112369	3.31777	4.75225	2.31937	5.78481	6.74581	0.215363	4.96117	0.151856	6.43329	2.91284	5.30896	0	2.72703	5.24379	3.87392	0.311502	5.20126	1.67402	0.546944	6.90182	0	4.13183	1.11834
TCGA-14-0817-01	1	164	9.48222	0	8.10565	4.72414	1.23942	0	7.56971	0.678959	0.379613	0	0	0.0989609	0.044044	1.50129	0	5.0126	2.99295	0	0	0	0	0	0	0.517036	2.40897	4.53425	1.71854	4.85252	6.19848	0.434017	4.57417	0.177594	5.59398	1.4808	4.85503	0	2.37602	4.05755	2.31937	0.0717607	4.03397	2.65326	0.64248	4.40467	0	2.70507	0.379613
TCGA-14-0871-01	1	880	13.561	0	9.73949	5.49925	3.1393	0	5.77273	0.749309	0.044044	0	0	0	0	0.678959	0	5.8692	3.53743	0	0	0	0	0	0	0	3.92608	4.53673	2.56829	4.04534	6.47363	0	5.06825	1.26962	5.14817	3.72588	5.38514	0	2.49082	4.66223	3.44768	0.496715	4.53855	2.42254	0.190303	3.79609	0	2.73578	0.934317
TCGA-14-1034-02	1	485	8.27586	0	5.64306	2.79719	1.31674	0	8.3267	0.64248	0.986216	0	0	0.252166	0	0.824563	0.0854274	5.5239	2.95813	0	0	0	0	0	0	0	2.88963	5.72494	2.81579	5.55492	6.83311	0.476111	5.12854	0	7.0401	2.96179	5.63924	0	3.728	5.5931	4.27957	0.276196	5.74633	2.06036	1.02929	6.25837	0	4.99555	0.12565
TCGA-14-1034-01	1	485	8.72132	0	6.38645	2.95996	0.949371	0	10.7316	1.6558	2.38434	0	0	0.0579713	0	1.65123	0	5.42224	3.36193	0	0	0	0	0	0	0.112369	2.34509	5.30379	3.01098	5.96469	7.07702	0.215363	5.0063	0	6.46522	3.15394	4.69712	0	2.83615	5.22695	3.69724	0.151856	5.47413	0.537048	0.669923	6.78009	0	4.9336	0.112369
TCGA-14-1402-02	1	975	12.3221	0	10.9177	6.69905	2.72703	0.0579713	6.01124	0.595505	0.714577	0	0	0.240015	0.138812	1.09153	0	5.02636	2.49592	0.0299822	0	0	0	0	0	0.240015	2.73357	4.66166	1.67855	5.00543	5.75948	0.934317	4.65426	0.0854274	5.43836	1.36234	4.38477	0	2.79719	4.95653	2.13786	1.05035	3.42644	1.84842	0.740718	4.65599	0	3.68719	0.669923
TCGA-14-1823-01	1	543	10.9053	0	7.51938	4.0198	0.864752	0	7.66871	0.8805	1.67855	0	0	0.044044	0	2.97286	0.0579713	5.35684	2.80756	0	0	0	0	0.0299822	0	0.112369	2.15086	5.14001	2.17665	5.21653	5.97522	0.0579713	4.48357	0	5.04614	1.39013	3.97733	0	2.27826	4.39648	2.10129	0.264242	3.72588	0.190303	0.455231	4.8228	0	4.02693	0.964205
TCGA-14-1825-01	1	232	8.7754	0	5.85082	6.21338	3.02343	0	7.33178	1.39013	1.37349	0	0	0	0	1.15123	0	5.77902	3.53862	0.164789	0	0	0	0	0	0.138812	3.90703	4.87145	2.56098	5.36494	6.79882	1.17698	5.32992	0	6.21722	3.07231	5.45683	0	2.93376	5.38582	3.60658	0.379613	5.22188	4.83341	1.37349	6.8687	0	3.2647	0.576282
TCGA-14-1829-01	0	218	11.4281	0	8.83606	5.93881	2.24217	0	7.4108	0.888291	0.605035	0	0	0.334564	0	1.1316	0.0717607	4.16193	2.24217	0	0.190303	0	0	0	0	1.08475	2.22375	4.83795	1.45997	5.05487	5.16596	0.506909	3.95618	0.0854274	5.30194	0.911493	3.86209	0	2.47014	4.13268	1.35673	0.0854274	2.39259	1.06422	0.240015	4.511	0	2.80756	0.757894
TCGA-14-2554-01	1	532	10.9385	0	8.4975	5.34523	2.30771	0	7.45405	0.808186	1.46519	0	0	0.0989609	0	1.66497	0	4.98102	2.78889	0.0157825	0	0	0	0	0	0.202885	2.35925	4.91174	2.14761	5.88679	6.30348	0.28806	4.90256	0.264242	5.69012	2.42254	4.4938	0	2.75296	4.7825	2.73144	0.138812	4.56622	1.07107	0.816409	6.32145	0	3.45959	0.455231
TCGA-15-0742-01	1	419	7.37621	0	5.12563	5.6809	3.06887	0	6.69252	0.476111	0.345972	0	0	0.0854274	0.0579713	1.77017	0	5.99756	3.87783	0	0	0	0	0	0	0.0854274	2.47793	4.80997	2.7227	5.39549	7.15685	0.465724	5.34309	0.0299822	6.5859	3.13106	5.61386	0	2.79514	4.88806	3.56084	0.112369	5.55032	2.41709	0.964205	6.45613	0	2.84622	0.496715
TCGA-15-1444-01	1	1537	9.07428	0	6.27594	4.66905	2.89741	0.0157825	8.64261	0.749309	2.25125	0	0	0.202885	0.240015	2.02892	0.0854274	5.30233	3.4075	0.0157825	0	0	0	0	0	0.227746	3.08765	4.81045	3.84506	6.09171	6.52406	0.444675	4.39448	0.138812	7.09628	2.86811	5.27505	0	3.20491	5.59907	3.90796	0.151856	5.62004	5.48224	1.32249	7.28409	0	4.37306	0.0854274
TCGA-16-0846-01	1	119	9.85935	0	7.60563	4.97599	2.31937	0	8.17929	1.22094	2.19249	0	0	0.41251	0	3.04459	0	5.20398	3.59585	0.0157825	0	0	0	0	0	0.276196	2.63712	4.74368	3.23893	5.33168	6.89418	0.334564	5.03741	0.12565	6.44377	2.62547	5.69551	0	2.28421	4.76718	2.89551	0.678959	5.35655	5.14039	0.623867	5.69267	0	3.72477	0.357261
TCGA-16-1045-01	1	883	10.5668	0	6.92006	4.47842	2.51875	0	8.39589	0.723329	1.88398	0	0	0.0579713	0	2.39259	0.0299822	5.43797	3.74428	0	0	0	0	0	0	0.299837	2.00033	4.63756	3.68608	5.09339	6.72342	0.276196	4.64159	0	6.21722	2.6738	4.97957	0	3.04283	4.50402	3.75391	0.28806	4.97637	3.66691	0.714577	6.47511	0	4.09179	0.215363
TCGA-19-0957-02	1	666	9.66078	0	6.31612	4.34205	2.11804	0	8.80533	1.71416	1.15767	0	0	0.138812	0.0579713	2.92238	0.0299822	5.02287	3.41566	0.0989609	0	0	0	0	0	0	2.76361	4.43899	3.44641	5.5838	6.31652	0.390671	4.8615	0.299837	6.80308	2.60906	5.26979	0	2.17027	5.06874	3.47005	0.595505	5.72249	6.4756	1.15123	6.45267	0	4.52678	0.164789
TCGA-19-1389-02	1	141	10.4995	0	7.56255	4.57542	2.64174	0.0717607	10.5607	2.40353	0.783259	0	0	0.044044	0	3.67594	0.215363	4.47259	3.15882	0	0	0	0	0	0	0.164789	2.16382	4.5736	3.35913	5.52644	6.3257	0.41251	4.64562	0.0299822	5.44862	2.84415	4.98422	0	2.01468	4.80949	2.55849	0.956816	5.42664	1.47043	0.723329	3.23741	0	4.46409	0.264242
TCGA-19-1390-01	1	772	9.86774	0	7.41975	2.92811	1.74889	0	7.38048	0.423298	0.423298	0	0	0.151856	0.0989609	1.37349	0	5.93665	4.21884	0.0989609	0	0	0	0	0	0	4.08163	4.37925	3.728	4.97047	6.7892	0.896085	5.08029	0.12565	6.87247	3.68497	5.98575	0	3.29296	5.23269	3.88175	0.334564	5.97551	6.5575	0.934317	7.4459	0	3.72042	0.527085
TCGA-19-1787-01	1	385	10.3829	0	7.30157	2.38709	1.55136	0	9.51208	1.12498	1.5998	0	0	0.12565	0	5.29502	0.311502	5.37577	4.24118	0	0	0	0	0	0	0.0299822	2.50358	4.96901	2.84217	5.41453	6.50082	0.517036	4.68654	0	6.30457	3.02168	5.08194	0	2.42522	4.46276	3.49199	1.0007	5.44667	3.74854	0.434017	6.0079	0	3.69392	0.714577
TCGA-19-2619-01	0	294	10.5014	0	7.0406	2.78265	1.06422	0	8.44016	0.595505	1.55136	0	0	0.0854274	0.0579713	2.06729	0.0579713	5.73308	3.9487	0.0299822	0.151856	0	0	0	0	0.227746	3.42644	4.37306	3.08932	5.58262	7.07147	0.506909	4.06536	0.0579713	7.10343	2.72923	5.59966	0	2.77419	5.22617	3.86302	0.311502	5.18229	2.52131	1.28154	6.98662	0	3.91272	0.177594
TCGA-19-2620-01	1	148	9.64331	0	5.94275	3.67483	1.81599	0	8.175	2.21135	2.73144	0	0	0.215363	0.0854274	2.21755	0	5.35684	3.08932	0	0	0	0	0	0	0	2.91475	4.3604	2.64409	5.17393	6.42865	1.22094	4.46667	0.12565	6.7151	2.11135	5.13505	0	2.58036	5.00863	3.51113	0.12565	4.81103	5.34874	0.864752	6.16416	0	4.6462	0.595505
TCGA-19-2624-01	1	5	12.0256	0	7.10323	4.83245	2.87795	0.0579713	6.89408	1.61869	0.64248	0	0	0.112369	0.506909	1.41737	0.0299822	6.49825	3.86796	0.0579713	0.0579713	0	0	0	0	0.138812	3.97555	4.443	3.35344	5.56471	6.66004	0.623867	4.78722	0.112369	6.43547	3.49326	6.4243	0	2.35643	5.44696	4.54295	0.368491	5.37714	3.44768	0.368491	7.252	0	3.48042	0.888291
TCGA-19-2625-01	1	124	10.2811	0	6.85026	5.77371	3.421	0	8.18198	0.856798	1.02217	0	0	0	0.434017	1.2576	0.151856	5.51852	2.95996	0	0.044044	0	0	0	0	0.0989609	2.89352	4.44167	2.53627	5.52674	6.7145	0.368491	4.72905	0.0579713	6.3176	2.95813	5.31003	0	2.28715	4.56143	2.97286	0.299837	5.3306	1.18968	0.723329	5.01841	0	3.6612	0.227746
TCGA-19-2629-01	1	737	10.5854	0	7.65428	4.51856	2.42254	0	8.48703	0.476111	0.61448	0	0	0.0157825	0.044044	1.66949	0.0717607	5.87853	3.05672	0.044044	0	0	0	0	0	0	2.42254	4.33568	3.25414	6.07407	7.41905	0.58593	4.9603	0.0157825	7.05519	2.65788	5.63581	0	2.5972	5.37538	2.7847	0.357261	5.9213	3.93458	0.651697	5.49065	0	3.45032	0.112369
TCGA-19-4065-02	0	214	8.85911	0	4.02693	5.21575	2.42254	0	8.24835	1.4011	0.12565	0	0	0	0	3.26318	0.357261	5.15546	3.73346	0.112369	0	0	0	0	0	0.0989609	2.72703	5.47608	3.88958	5.14691	6.1757	0.705752	4.6877	0.151856	6.2186	2.65098	5.41111	0	2.16382	4.54726	2.80139	0.476111	5.08407	3.78672	0.63319	4.13183	0	4.29797	0.714577
TCGA-19-4065-01	0	214	9.27862	0	8.13554	6.10186	3.08421	0	8.54597	1.0007	0.83269	0	0	0.112369	0.0854274	1.74461	0.164789	4.98877	2.99112	0	0	0	0	0	0	0.28806	2.7487	4.72087	3.10451	5.62474	6.0657	0.740718	4.27653	0.0157825	5.62797	1.96016	4.68597	0	2.57794	5.18832	3.63938	0.138812	4.35336	2.02183	0.678959	4.68875	0	4.92702	0.63319
TCGA-19-5960-01	1	455	9.50249	0	5.94019	5.29424	3.10283	0	6.55878	0.964205	2.05694	0	0	0.190303	0	1.23942	0	6.20026	3.37584	0.0157825	0	0	0	0	0	0	3.38144	5.47022	3.47396	4.98509	6.93762	0.379613	5.45947	0.151856	6.76235	2.56588	5.51383	0	3.20964	6.40394	5.14331	0.164789	5.75006	3.37448	0.949371	7.31708	0	4.28915	1.28749
TCGA-26-1442-01	0	953	10.3064	0	6.94952	3.48944	1.91112	0	8.71963	1.04333	3.03229	0	0	0.444675	0.0854274	2.42522	0.164789	5.37197	2.77001	0.0717607	0	0.0299822	0	0	0	0.0299822	2.97286	4.21344	3.27663	5.98004	6.41649	0.824563	3.58512	0	7.10025	2.42254	5.45321	0	2.68283	5.17791	4.1692	0.227746	5.36143	3.83501	0.368491	6.65004	0	4.61242	0.68794
TCGA-26-5132-01	0	286	10.0168	0	8.52004	3.37999	1.59023	0	8.05972	0.556798	1.1316	0	0	0.0579713	0.0989609	2.03951	0	5.33704	3.48944	0.0299822	0	0	0	0	0	0.044044	2.99295	5.00097	2.60906	5.41111	7.24911	0.506909	4.98741	0.0579713	7.36836	3.08765	5.80867	0	3.04977	4.94018	4.06789	0.12565	5.60084	2.22682	0.911493	5.33021	0	3.89247	0.151856
TCGA-26-5133-01	0	452	10.8504	0	8.17081	5.79492	2.52635	0	8.91409	0.423298	1.05035	0	0	0.0989609	0.190303	2.49592	0	5.81889	2.85018	0	0.0299822	0	0	0	0	0.444675	3.35065	5.17675	3.0978	5.74819	6.94049	0.423298	5.093	0	7.19587	3.62302	5.68904	0	2.17346	5.49251	3.728	0.227746	5.85701	1.77442	1.17698	5.91963	0	3.83399	0.334564
TCGA-26-5134-01	0	167	16.8785	0	12.7334	3.30608	0.864752	0	5.45223	0.311502	0.177594	0	0	0	0	0.517036	0.0157825	3.29736	1.47561	0	0.0579713	0	0	0.0157825	0	0.0299822	1.52657	1.92635	1.73592	2.9802	4.05408	0.138812	2.54621	0.12565	3.69503	1.31674	3.48425	0	0.808186	2.95255	1.15767	0.202885	2.97653	2.81373	0.0989609	4.15627	0	1.96016	0.334564
TCGA-26-5135-01	1	270	11.8392	0	8.04099	4.69769	2.25734	0	8.13414	0.783259	0.576282	0	0	0	0	2.9262	0.227746	5.78608	3.51743	0.0579713	0	0	0	0	0	0	2.9747	4.1915	2.72049	4.82126	7.09688	0.486464	5.18355	0.151856	6.63024	3.69724	5.76586	0	1.61397	4.59756	3.29296	0.379613	5.34455	4.25482	0.705752	7.00865	0	3.26766	0.264242
TCGA-26-5136-01	1	577	8.13753	0	5.898	4.20332	2.70947	0	8.21546	1.32249	1.51653	0	0	0	0	1.49109	0.227746	5.53946	2.5707	0.138812	0	0	0	0	0	0.799897	2.42522	4.47125	2.52379	5.60084	6.68737	0.808186	4.48873	0	6.32372	2.88184	5.92534	0	2.45442	5.01308	4.24194	0.215363	5.02016	2.97653	0.276196	6.10935	0	4.18678	1.04333
TCGA-26-5139-01	0	48	8.09389	0	5.06961	4.47966	2.69847	0	8.12567	1.12498	1.83228	0	0	0.112369	0	1.63736	0.0299822	5.55463	3.23741	0.044044	0.0989609	0	0	0	0	0.434017	3.04634	4.82733	2.86414	5.6809	6.90896	0.723329	5.01396	0.0579713	6.86275	2.92811	5.54415	0	2.59002	5.4582	4.41077	0.32309	5.35128	2.63947	0.791587	6.77602	0	4.41554	0.476111
TCGA-27-1830-01	1	154	8.18208	0	7.35037	4.85204	2.92429	0	9.46864	1.61869	1.28749	0	0	0.215363	0.264242	2.31353	0.0854274	5.67355	3.71932	0	0.0989609	0	0	0	0	0.311502	3.18603	5.02287	3.39383	5.15186	6.62202	0.8805	4.92654	0.044044	6.76939	3.11787	5.48097	0	5.48293	4.62182	4.1692	0.486464	5.40056	3.50092	0.678959	6.71232	0	4.89145	0.58593
TCGA-27-1831-01	1	505	11.4079	0	9.85885	5.44696	1.02217	0	8.69548	1.51653	1.22712	0	0	0.151856	0	0.903789	0.0299822	4.02515	2.62086	0	0.112369	0	0	0	0	0.177594	1.31094	4.10526	1.39564	4.87386	5.62562	0.740718	3.53862	0	5.04226	1.22094	4.10526	0	2.01468	4.39305	2.4649	0.151856	3.24197	0.816409	0.177594	4.30965	0	3.1765	0.138812
TCGA-27-1832-01	1	300	8.33976	0	6.94525	3.53862	1.69199	0	9.18069	2.31066	3.43307	0	0	0.0989609	0	3.37864	0.164789	5.55463	3.56084	0	0	0	0	0	0.0717607	0.264242	2.31641	4.81865	3.00021	5.55521	6.61955	0.872623	4.56201	0.749309	5.78766	2.19882	5.33987	0	2.61375	4.56565	3.05329	1.71854	5.25138	1.72725	0.434017	5.70463	0	2.45442	0.714577
TCGA-27-1834-01	1	1233	8.79206	0	7.5162	5.42967	2.91856	0	8.16822	1.53154	3.13106	0	0	0.368491	0	2.36489	0.0989609	5.36211	3.07398	0.0157825	0.0989609	0.044044	0	0	0	1.26366	2.92238	4.65772	3.31048	5.38163	6.79406	1.17058	4.82077	0.0579713	5.86202	2.94507	4.86053	0	3.03932	5.39236	3.74215	1.00792	5.36006	2.94133	0.816409	7.05559	0	4.83042	0.28806
TCGA-27-1835-01	1	648	9.00122	0	7.23262	4.1899	2.14436	0.0717607	7.23094	0.556798	2.29599	0	0	0.0579713	0.0579713	2.28421	0	5.61592	3.16042	0	0.044044	0	0	0	0	0	3.23589	4.58021	2.67827	5.91363	6.7355	0.774831	5.15789	0.0299822	5.93763	3.2282	6.38773	0	2.32801	4.87831	4.29209	0.138812	5.69885	2.24517	0.455231	5.33343	0	4.21732	0.864752
TCGA-27-1837-01	1	427	9.52586	0	7.03663	5.00049	2.68503	0	8.55434	0.799897	1.13814	0	0	0	0.12565	1.59505	0	5.27018	3.85008	0	0	0	0	0	0	0	3.28703	4.72193	3.08765	5.07728	6.63667	0.934317	5.02374	0	6.5671	3.06711	5.44002	0	2.31937	5.04139	3.49709	0.566569	5.34055	3.45559	1.0007	6.84253	0	3.2174	0.151856
TCGA-27-2519-01	1	550	10.5622	0	7.44779	4.95933	2.4831	0	8.02306	1.05035	2.76575	0	0	0.044044	0.0989609	1.34542	0.0299822	4.87338	2.96737	0.044044	0	0	0	0.0157825	0	0.740718	2.79933	4.33777	2.75296	5.92839	7.02889	0.138812	5.10485	0.0579713	6.42291	2.64636	5.19377	0	2.41977	5.20009	2.81785	0.496715	5.5283	1.17698	0.808186	6.81913	0	4.26382	0.455231
TCGA-27-2521-01	1	510	10.2007	0	7.74793	5.45849	2.32801	0.0157825	7.15029	0.486464	0.423298	0	0	0.044044	0	1.61869	0	6.2715	3.6646	0.0299822	0	0	0	0.0157825	0	0.0299822	3.71599	4.68097	2.17346	5.51255	6.89815	0.177594	4.56814	0	6.38497	2.30771	5.34913	0	2.92047	5.95721	3.07231	0.044044	5.33168	3.13442	1.69641	6.13606	0	2.64409	0.12565
TCGA-27-2523-01	1	489	9.20335	0	5.79109	5.74741	2.46228	0	7.42621	0.714577	0.177594	0	0	0.252166	0.044044	1.26962	0	5.75624	3.67594	0	0	0	0	0	0	0	3.78254	5.05361	2.84217	5.39373	6.88208	0.190303	5.58233	0	6.44051	3.32209	5.57773	0	2.61843	5.44227	3.34073	0.151856	5.44002	2.93567	1.48594	6.65964	0	2.95996	0.151856
TCGA-27-2524-01	1	231	11.2448	0	8.54467	4.53616	1.6558	0	7.74265	0.64248	0.215363	0	0	0.0299822	0	2.14111	0	4.85455	3.60777	0	0	0	0	0	0	0	2.42522	4.19226	2.02538	6.10285	6.61945	0.517036	4.66454	0	5.07214	2.34228	5.093	0	1.79535	3.96544	2.42522	0.177594	4.45817	1.96388	0.749309	2.63251	0	3.28703	0.044044
TCGA-27-2526-01	1	87	11.3585	0	9.67676	6.18526	2.40897	0	7.16469	0.669923	1.56609	0	0	0.0717607	0	1.24548	0.0299822	4.59698	3.10116	0	0	0	0	0	0	0.486464	2.01829	4.31402	1.62341	5.99638	6.54315	0.0989609	4.87435	0.0717607	5.6611	1.98947	4.94821	0	2.16064	4.65253	2.56829	0.0157825	4.55224	1.02929	0.486464	5.45087	0	2.53876	0.112369
TCGA-27-2528-01	1	480	10.0088	0	8.94054	4.5374	2.63947	0	7.43367	0.808186	0.766389	0	0	0.0854274	0	2.60906	0.0717607	5.30633	3.15394	0.0157825	0	0	0	0	0	0.112369	3.04459	4.69769	2.90712	5.7372	6.54335	0.537048	5.33489	0.0579713	6.62816	2.66698	5.32953	0	2.58277	5.11067	3.32929	0.164789	5.27612	1.74026	0.840743	6.57521	0	2.85018	0.112369
TCGA-28-1747-01	1	77	8.9612	0	6.62103	4.18753	2.53379	0	8.27028	0.774831	3.0358	0	0	0.215363	0	1.79949	0.112369	5.533	3.39935	0	0	0	0	0	0	0	2.9747	4.7431	2.68055	5.80661	6.84282	0.964205	4.97957	0.151856	6.75007	2.79514	5.57773	0	2.81167	4.88855	3.98286	0.517036	5.59163	4.14495	0.926759	6.86602	0	3.32641	0.112369
TCGA-28-1753-01	0	37	12.4677	0	8.12009	5.16518	2.81991	0	8.58237	1.09153	1.26366	0	0	0.215363	0	2.35361	0.240015	5.54973	3.55471	0.044044	0	0	0	0	0	0.252166	2.93376	4.62537	3.26166	4.91174	6.44624	0.423298	4.92277	0	6.01262	3.00021	5.40193	0	2.47276	5.0126	3.53496	1.1447	5.2396	3.36473	0.856798	6.54751	0	3.99017	0.799897
TCGA-28-2499-01	0	95	9.89592	0	7.14364	3.45032	1.47043	0	6.78187	0.299837	2.7487	0	0	0.0854274	0	1.95645	0.0579713	5.23113	2.89741	0	0	0	0	0	0	0.357261	2.03247	5.09174	2.53379	5.47159	6.89944	0.423298	4.81971	0	6.77087	2.97653	4.95333	0	2.9375	4.97686	2.95996	0.202885	5.25966	1.51653	1.03635	6.59174	0	3.54483	0.595505
TCGA-28-2509-01	0	145	13.7265	0	9.34572	5.69129	2.64872	0	8.7326	0.766389	1.77442	0	0	0.0157825	0	0.83269	0.0299822	5.34874	3.4635	0	0.0579713	0	0	0	0	0.401619	2.97836	5.323	2.47539	4.86594	6.37074	0.623867	5.30779	0	6.36284	2.4649	4.41964	0	2.49082	4.533	3.13106	0.252166	4.80014	0.757894	1.18335	6.23252	0	4.25103	0.252166
TCGA-28-2513-01	0	222	11.5167	0	7.51929	5.68796	2.71167	0	9.16711	0.68794	0.678959	0	0	0.138812	0	2.25734	0.0299822	4.90691	3.06887	0	0.0299822	0	0	0	0	0.345972	2.45442	4.99284	2.68731	5.225	6.58817	0.58593	5.08029	0.0299822	6.18822	2.7227	4.90691	0	2.55359	4.56325	2.62321	0.696897	4.58807	1.69641	1.22094	5.12437	0	4.6364	0.215363
TCGA-28-2514-01	0	160	11.753	0	8.05693	5.75781	3.24349	0	7.19716	0.390671	0.740718	0	0	0.240015	0.164789	2.40353	0	5.5104	4.08756	0.0854274	0	0	0	0	0	0.12565	3.51862	4.96214	4.00995	4.90691	6.77533	0.537048	4.89483	0.12565	6.71411	2.86613	5.41248	0	2.63712	5.57411	3.76141	0.28806	5.20875	3.96722	1.21473	7.48418	0	3.36473	0.740718
TCGA-28-5204-01	1	454	8.42799	0	4.75495	5.4199	2.76575	0	7.87337	0.401619	0.740718	0	0	0.112369	0	1.6466	0	5.58194	3.90124	0	0	0	0	0	0	0.264242	3.21428	5.08067	2.75935	6.25926	6.9161	0.28806	5.19143	0	6.3656	3.1653	5.49378	0	2.91284	5.25927	4.50852	0.252166	5.40056	1.99313	1.46519	5.20126	0	2.6647	0.0157825
TCGA-28-5207-01	1	343	10.9736	0	8.54168	5.55335	2.78051	0	8.82598	0.872623	3.28407	0	0	0.434017	0	3.22204	0	5.8347	4.06705	0.0579713	0	0	0	0	0	0.151856	2.48565	5.15828	3.21276	5.67982	7.23789	0.799897	5.08281	0.0579713	6.82964	2.92429	5.59339	0	3.31633	5.35616	4.02693	0.605035	5.36533	3.06024	0.926759	6.88456	0	3.11282	0.64248
TCGA-28-5208-01	1	544	8.30626	0	5.47706	2.28421	0.84881	0	8.67613	0.971585	0.215363	0	0	0.0854274	0.0579713	1.83228	0.0579713	5.51539	2.85423	0	0	0	0	0	0	0.264242	3.24349	5.48547	2.63486	5.98781	6.8572	0.678959	5.13097	0.0157825	6.33074	2.84217	5.40808	0	2.77419	5.67276	3.18442	0.177594	5.52175	1.57093	0.911493	5.69296	0	4.1474	0.0299822
TCGA-28-5209-01	0	442	8.41633	0	5.20758	2.05345	0.978906	0	7.94118	0.455231	1.15123	0	0	0.044044	0.0579713	1.55136	0.0299822	5.46015	3.603	0	0	0	0	0	0	0	3.18282	5.2843	3.2944	5.60887	6.90072	0.215363	5.20797	0.138812	7.23789	3.40478	5.445	0	3.01808	5.64502	4.25482	0.12565	5.785	2.7847	1.3051	5.67894	0	4.02693	0.044044
TCGA-28-5213-01	0	951	9.38526	0	6.47264	5.97413	2.26034	0	7.68154	0.986216	2.30188	0	0	0.32309	0	2.75296	0	4.96998	2.61843	0	0.151856	0	0	0	0	0.151856	2.40077	5.67894	2.12135	6.05851	6.5026	0.63319	4.48424	0	5.72955	1.73592	4.72847	0	2.99112	4.6462	2.34509	0.455231	4.20011	1.71854	0.723329	5.19221	0	3.84003	0.0854274
TCGA-28-5215-01	1	335	8.2048	0	4.98877	5.35411	2.74003	0	9.53575	1.2576	2.00753	0	0	0.12565	0.0579713	2.37045	0.138812	5.50052	3.74215	0	0	0	0	0	0	0.227746	3.54483	4.73559	3.44105	5.52263	6.63855	0.476111	5.63317	0.0854274	7.17919	3.27959	5.50747	0	3.05505	5.64159	3.49709	0.434017	6.11378	5.48703	1.17698	7.54485	0	4.79503	0.227746
TCGA-28-5216-01	0	415	10.8432	0	7.21316	5.38407	2.42254	0	8.77909	1.95645	0.669923	0	0	0.215363	0.0717607	1.92259	0	5.30272	3.4143	0.0717607	0	0	0	0	0	0.486464	3.11619	4.64792	2.57553	5.45292	6.72847	0.506909	5.11193	0.0299822	6.36857	2.68951	5.41248	0	2.79308	4.64965	2.96362	0.276196	5.76949	3.77512	0.84881	6.28038	0	3.88669	0.215363
TCGA-28-5218-01	1	157	7.87078	0	4.68154	2.9802	1.36234	0	9.31706	1.16414	0.215363	0	0	0.0157825	0.12565	5.17519	0.0989609	5.02772	4.14495	0.0157825	0.41251	0	0.311502	0	0	0.357261	3.78143	5.01618	3.52373	5.13631	6.85759	0.12565	5.59163	1.51146	5.88758	3.02878	5.22072	0	2.03595	3.98464	3.2282	0.368491	5.6314	1.38463	0.740718	2.03247	0	3.28847	2.99295
TCGA-28-5220-01	1	388	10.4491	0	8.50388	4.47383	1.6466	0	6.98771	1.02217	3.48689	0	0	0.151856	0	0.978906	0	4.9246	3.48425	0.044044	0	0	0	0	0	0.714577	2.75722	5.51735	2.26636	6.15883	7.06908	0.566569	4.8172	0.138812	6.14119	1.84842	5.03741	0	3.18442	5.10776	2.69847	0.723329	4.79811	1.53154	1.07107	7.50417	0	1.2576	0.311502
TCGA-32-1970-01	1	468	11.5292	0	9.54793	6.07299	4.13674	0	7.36557	0.496715	3.091	0	0	0.044044	0	2.3337	0.0854274	5.86743	3.79191	0	0	0	0	0	0	0.164789	3.01457	4.7719	3.24957	5.53916	7.32711	0.783259	4.92315	0.151856	7.18386	3.36328	5.77028	0	3.14906	5.06185	4.66166	0.576282	5.58615	2.87795	0.949371	6.81418	0	3.27959	0.379613
TCGA-32-1980-01	1	36	9.67786	0	6.78217	4.91841	2.94689	0	8.59314	1.2576	1.55631	0	0	0.215363	0	2.70067	0	4.84055	4.29579	0.138812	0.0854274	0	0	0	0	0.0717607	3.11619	4.93979	3.62302	5.30487	6.48094	0.506909	4.69212	0.311502	6.33271	2.38709	5.1962	0	2.36489	5.1611	2.70507	0.527085	4.5243	5.2032	1.05035	5.96626	0	3.43842	0.783259
TCGA-32-1982-01	1	142	10.642	0	9.86545	4.42765	1.92635	0	8.1195	0.949371	0.527085	0	0	0.227746	0	2.22061	0	5.37645	3.1145	0.177594	0	0	0	0	0	0.215363	2.58036	4.48357	2.41441	5.31149	6.39761	0.8805	4.38896	0.0579713	5.60231	2.22375	5.1437	0	2.48565	4.60829	3.18442	0.299837	4.15231	2.3337	0.678959	4.50661	0	2.88184	1.28154
TCGA-32-2615-01	1	485	9.83658	0	6.95964	5.84954	3.13602	0.0157825	7.79859	1.04333	2.40077	0	0	0.202885	0.044044	1.65123	0.215363	5.55404	3.57302	0.0579713	0.0299822	0	0	0	0	0.252166	2.69618	4.71597	2.74224	5.4115	6.71411	0.964205	4.78876	0.202885	6.67796	3.02694	5.49026	0	2.89162	4.73665	3.47778	0.227746	5.31364	3.5473	0.84881	6.51289	0	3.26166	0.774831
TCGA-32-2616-01	1	224	9.70263	0	6.11211	5.74662	3.00196	0	8.14899	0.546944	1.6875	0	0	0.0299822	0	1.88012	0.044044	5.48644	4.19065	0	0	0	0	0	0	0	1.99313	4.66223	3.24653	5.99461	6.83202	0.240015	4.7613	0	7.25547	2.79933	4.98325	0	2.5707	4.67078	3.8075	0.345972	5.52018	2.41977	0.546944	6.9649	0	4.95933	0.0299822
TCGA-32-2632-01	1	269	10.2501	0	7.73429	3.79191	1.73159	0	8.07167	0.605035	2.45442	0	0	0.044044	0	2.63016	0.0579713	4.89483	3.44641	0	0	0	0	0	0	0.227746	1.91112	4.30243	2.52883	4.98373	6.60896	0.824563	4.84403	0.138812	6.17619	2.50358	4.74532	0	2.28715	3.99917	3.05848	1.73159	4.99187	1.72293	1.82007	5.53515	0	4.17478	0.151856
TCGA-32-2634-01	0	693	11.6508	0	8.37675	5.71944	2.62781	0	8.2956	0.527085	2.32801	0	0	0.112369	0.12565	2.94133	0.264242	6.02965	3.7678	0.0299822	0.0717607	0	0	0	0	0.537048	3.19235	5.13962	3.2944	5.39783	6.74561	0.190303	5.67923	0.0854274	6.53751	3.09268	5.58585	0	3.1749	5.5239	3.5136	0.506909	5.51539	4.36326	1.64198	7.05628	0	4.96766	0.476111
TCGA-32-4213-01	0	604	16.4125	0	12.2518	4.8172	1.86435	0	8.38213	1.29334	0.0579713	0	0	0	0	1.80776	0.0299822	3.3828	1.86827	0	0	0	0	0	0	0.0299822	1.81191	3.02694	1.29334	4.20171	5.13962	0	3.51113	0.044044	4.71924	1.22712	3.56451	0	1.23326	3.47259	1.22712	0.202885	3.26166	0.926759	0.444675	3.82181	0	1.61869	0.0157825
TCGA-32-5222-01	1	585	9.33194	0	7.24107	4.02337	1.20854	0	7.67756	0.423298	0.669923	0	0	0.177594	0.044044	1.17058	0	5.09601	2.58761	0.044044	0	0	0	0	0	0.252166	2.32513	5.03567	1.84438	5.17675	6.01685	1.70534	4.68375	0.0157825	5.32953	1.82825	4.9663	0	2.49082	4.44233	2.81785	0.0989609	4.61654	2.35361	1.16414	5.69904	0	2.73357	0.276196
TCGA-41-2571-01	1	26	16.0858	0	12.1632	5.99077	2.6043	0	6.21624	0.345972	0.0854274	0.0989609	0	0.138812	0.0989609	1.16414	0.0717607	5.35938	3.50603	0.044044	0	0	0	0	0	0.0989609	2.48827	3.81159	2.39534	4.5736	6.24436	0.896085	4.72357	0.240015	5.93783	2.72703	5.39031	0	1.83631	4.39648	1.53658	0.276196	4.38001	5.02326	0.986216	5.38651	0	2.68951	0.0854274
TCGA-41-2572-01	1	406	11.4697	0	8.00194	6.58738	3.24501	0	8.09608	0.68794	0.705752	0	0	0.0854274	0.112369	2.25734	0.0299822	5.90282	3.69503	0.0157825	0	0	0	0	0	0.164789	2.09455	4.2142	2.09792	5.11902	6.8117	0.28806	4.91078	0.0299822	6.63806	2.81579	5.31179	0	2.13454	4.51674	3.61007	0.227746	4.75225	2.45704	0.83269	4.61299	0	2.55359	0.379613
TCGA-41-3915-01	1	360	14.9925	0	11.4445	5.33919	2.50102	0	10.2242	1.78704	0.978906	0	0	0.252166	0	1.9749	0.240015	5.18112	3.1749	0	0.0854274	0	0	0	0	0.227746	2.24217	4.16278	2.61375	5.17072	6.25008	0.63319	4.511	0	5.75202	2.44119	4.62652	0	2.82395	4.2212	2.7227	0.164789	4.59583	3.44768	0.651697	5.83775	0	4.89145	0.63319
TCGA-41-4097-01	1	6	11.337	0	6.57877	5.20242	2.74003	0	8.23559	2.17985	1.87619	0	0	0.264242	0.227746	2.8701	0.0854274	5.30272	3.78254	0.0989609	0.044044	0	0	0	0	0.12565	2.69847	4.87338	3.65889	5.6511	6.79594	1.24548	4.58624	1.08475	6.35365	2.29599	4.5243	0	2.92429	5.09339	3.36888	0.465724	4.41354	3.79506	1.20854	6.61796	0	4.93785	0.669923
TCGA-41-5651-01	1	460	9.45076	0	7.20501	2.46752	0.808186	0	8.0115	0.956816	0.455231	0	0	0.177594	0	2.09455	0	5.30711	3.87783	0.044044	0	0	0	0	0	0	2.99654	3.9956	3.07909	5.28654	7.04368	0.390671	5.5835	0.177594	6.22847	2.83211	6.11566	0	2.87597	5.98161	3.20964	0.12565	5.82301	4.443	1.38463	7.49035	0	3.04107	0.696897
TCGA-76-4925-01	1	146	7.72922	0	6.83985	1.98588	0.660834	0.0299822	7.11078	0.28806	0.465724	0	0	0.044044	0	1.36791	0.0989609	6.00632	3.8511	0	0	0	0	0	0	0.202885	3.49837	4.98557	3.22204	5.97827	6.90638	0.345972	5.54132	0.044044	6.64469	2.41709	5.91629	0	2.96554	5.26385	4.79657	0.0989609	5.66619	2.50358	1.34542	5.10106	0	4.12608	0.41251
TCGA-76-4926-01	1	138	7.47772	0	4.75061	4.27511	2.25734	0	8.07805	1.72725	2.9747	0	0	0.044044	0.0579713	1.49109	0	5.26005	3.28255	0.0157825	0	0	0	0	0	0.215363	3.66691	5.30779	3.08765	5.68992	6.7248	0.276196	4.83447	0.138812	6.58738	2.61609	5.02374	0	3.30023	5.32914	4.60887	0.623867	5.09805	3.3492	0.896085	8.11581	0	4.69942	0.58593
TCGA-76-4927-01	1	535	9.69105	0	7.63707	4.98741	2.24825	0	8.98355	0.993515	1.73159	0	0	0.0717607	0.0854274	2.41441	0	5.48195	3.47396	0	0.0579713	0	0	0	0	0.0717607	3.31048	5.1132	2.80962	5.671	6.76086	0.696897	5.11436	0.0717607	6.41698	2.8701	5.4797	0	2.52379	5.0189	3.46741	0.423298	5.51451	4.466	0.919151	6.49142	0	4.78452	0.151856
TCGA-76-4928-01	1	94	8.6071	0	5.38582	4.12608	1.31094	0	8.9101	1.15767	0.517036	0	0	0.177594	0.12565	2.02183	0.044044	4.99913	3.46222	0.0157825	0.0299822	0	0	0.0157825	0	0.177594	3.1717	4.89773	3.01633	5.36562	6.57016	0.64248	4.85503	0.0299822	5.82272	2.70947	5.28469	0	2.42791	4.87782	3.31777	0.299837	5.18151	2.45442	0.840743	4.43299	0	4.39029	0.299837
TCGA-76-4929-01	1	111	8.40516	0	5.69267	5.35938	2.90512	0	8.02355	0.791587	3.28551	0	0	0	0.0579713	2.58519	0.0717607	5.96577	4.07307	0	0	0	0	0	0	0.714577	3.64858	5.2434	2.96737	6.23725	7.64622	0.311502	5.73848	0.0579713	7.04388	3.59704	5.52263	0	3.59704	5.67051	3.57302	1.26366	6.0142	4.14655	2.10805	7.47473	0	4.57657	0.517036
TCGA-76-4931-01	1	279	7.54276	0	5.58556	2.79308	1.80776	0	7.06968	1.45997	2.2901	0	0	0	0.41251	1.50641	0.151856	6.23439	4.322	0.0579713	0	0	0	0	0	0.28806	4.06705	4.93505	3.27815	5.70963	7.09469	0.357261	5.07087	0.138812	7.30585	3.43307	6.06068	0	2.98928	5.28391	4.87831	0.678959	5.58468	3.49837	1.22712	6.54464	0	4.03576	0.264242
TCGA-76-4932-01	1	1458	9.38795	0	6.0079	3.54365	1.01508	0	8.38622	0.595505	0.696897	0	0	0.044044	0.0579713	1.78704	0.0299822	5.72327	3.53615	0	0	0	0	0	0	0.0854274	2.77633	4.35479	2.53379	5.36494	6.81784	0.58593	4.89145	0.0299822	6.72163	2.53627	5.54504	0	2.77206	5.00989	3.65199	0.32309	5.51226	1.58543	0.856798	6.62163	0	3.69724	0.0579713
[truncated: 5,000 more columns]
