# Supplementary material for: Novel exosome-related risk signature as prognostic biomarkers in glioblastoma
Source: Front Immunol. 2023 Feb 14;14:1071023. doi: 10.3389/fimmu.2023.1071023 (PMC9971586; doi:10.3389/fimmu.2023.1071023)
Supplement: Supplementary file 1 [file DataSheet_1.zip › 123/Supplementary Table 2.xlsx]

## Sheet: survivalRandomForest_Importance
Supplementary Table 2: Prognostis- ralated genes
gene	raw.importance	rel.importance
IGFBP6	0.0244506	1
VGF	0.0197888	0.809339
TRBC1	0.0167444	0.684825
