# Supplementary material for: Novel exosome-related risk signature as prognostic biomarkers in glioblastoma
Source: Front Immunol. 2023 Feb 14;14:1071023. doi: 10.3389/fimmu.2023.1071023 (PMC9971586; doi:10.3389/fimmu.2023.1071023)
Supplement: Supplementary file 1 [file DataSheet_1.zip › 123/Supplementary Table 3.xlsx]

## Sheet: Sheet1
Supplementary Table 3 : List of exosome pattern genes
gene	logFC	AveExpr	t	P.Value	adj.P.Val	B
IGLC2	4.86738	3.14249	17.5184	2.37906e-39	1.32085e-34	78.2893
IGLV2-14	3.39588	1.4921	16.6276	5.71391e-37	1.1239e-32	72.7985
IGHV3-30	2.7129	0.947521	16.6177	6.07295e-37	1.1239e-32	72.7375
IGKV1D-39	3.76107	1.55587	16.2059	7.86806e-36	1.09209e-31	70.1721
IGLC3	4.45112	2.61044	16.1541	1.08712e-35	1.20714e-31	69.8483
IGLC1	4.03778	2.20406	15.839	7.80564e-35	6.67499e-31	67.8744
IGLL5	2.33109	0.828309	15.827	8.41588e-35	6.67499e-31	67.799
IGLV2-23	2.67729	0.868028	15.7904	1.05943e-34	7.35245e-31	67.5685
IGLV3-19	2.73021	1.00625	15.6628	2.36127e-34	1.45664e-30	66.7661
IGHG2	4.21909	2.21962	15.4526	8.86631e-34	4.92257e-30	65.4415
IGKV3-11	3.64	1.93712	15.2694	2.81651e-33	1.41921e-29	64.2844
IGHV3-23	2.52404	0.947023	15.2559	3.06745e-33	1.41921e-29	64.199
IGLV1-40	3.07894	1.15327	15.2397	3.39942e-33	1.45181e-29	64.0961
IGLV3-21	2.51052	0.777183	15.0405	1.19915e-32	4.75549e-29	62.8343
IGLV2-11	2.66587	0.999572	14.9503	2.12294e-32	7.85771e-29	62.2626
IGLV1-51	2.87232	1.22996	14.9315	2.3922e-32	8.30095e-29	62.1431
IGKV1-5	3.06081	1.22635	14.8577	3.82088e-32	1.19099e-28	61.6744
IGKV3-20	3.72539	1.80914	14.8561	3.86129e-32	1.19099e-28	61.6639
JCHAIN	3.20791	1.68139	14.6633	1.31387e-31	3.83928e-28	60.4384
IGHG1	4.8345	3.45506	14.5748	2.30842e-31	6.40818e-28	59.8745
IGKV1-8	1.97327	0.558875	14.5133	3.41455e-31	9.02742e-28	59.4827
IGKC	4.92045	4.65708	14.4186	6.2438e-31	1.57571e-27	58.8788
IGLV1-44	2.43319	0.877746	14.3108	1.24138e-30	2.99658e-27	58.1912
IGKV2-28	3.09398	1.21861	14.2084	2.38666e-30	5.52115e-27	57.5372
IGHA1	3.83188	2.45122	14.1913	2.66265e-30	5.91322e-27	57.4278
IGKV3-15	3.0564	1.12903	14.1816	2.83199e-30	6.04738e-27	57.3661
IGKV4-1	3.00574	1.32134	14.0177	8.07651e-30	1.66077e-26	56.3177
IGKV1-33	2.85523	1.06891	13.9467	1.27194e-29	2.52207e-26	55.8634
IGLV3-1	2.63802	0.912411	13.7837	3.61117e-29	6.91353e-26	54.8197
IGHV1-18	1.99437	0.610396	13.6953	6.3648e-29	1.17791e-25	54.2528
IGHV3-15	1.83781	0.617527	13.4747	2.61959e-28	4.69161e-25	52.838
IGKV1-16	1.92473	0.617745	13.4084	4.00829e-28	6.95438e-25	52.4126
IGLV2-8	2.01767	0.661993	13.3083	7.62329e-28	1.28256e-24	51.7699
MZB1	1.4149	0.675566	13.2797	9.15808e-28	1.49546e-24	51.5865
IGHM	2.89174	1.74228	13.0887	3.12281e-27	4.95367e-24	50.3601
IGKV1-9	2.23581	0.763759	13.0716	3.48621e-27	5.37652e-24	50.2501
IGHA2	2.53604	1.11035	12.967	6.83089e-27	1.025e-23	49.5777
IGHV3-21	2.10077	0.664168	12.8717	1.25982e-26	1.84067e-23	48.9659
IGHG3	3.09441	1.46207	12.5849	7.96747e-26	1.13424e-22	47.1227
IGHV4-61	1.28954	0.377951	12.4226	2.26157e-25	3.11013e-22	46.0803
IGHV4-59	1.86852	0.642348	12.4202	2.29675e-25	3.11013e-22	46.0648
IGHV5-51	1.79576	0.574637	12.3792	2.98919e-25	3.95142e-22	45.8016
IGHV4-39	1.95873	0.633138	12.2895	5.3227e-25	6.87248e-22	45.2252
IGLV3-25	2.21861	0.775107	12.1451	1.34613e-24	1.69857e-21	44.2984
IGLV6-57	1.56617	0.473932	12.1147	1.63648e-24	2.01906e-21	44.1033
IGKV1-27	2.18379	0.709752	12.1075	1.71343e-24	2.06804e-21	44.0574
IGHV2-5	1.58671	0.480147	12.0516	2.4544e-24	2.89933e-21	43.6985
IGHV4-34	1.41647	0.485458	11.9901	3.64237e-24	4.21301e-21	43.3042
IGHV3-33	2.20751	0.80362	11.9495	4.72751e-24	5.35656e-21	43.0438
IGLV1-47	2.14662	1.004	11.4046	1.55495e-22	1.72662e-19	39.5565
IGHV1-2	1.62485	0.504896	11.1539	7.71682e-22	8.40074e-19	37.958
IGLV8-61	1.60958	0.469912	11.0845	1.20099e-21	1.28228e-18	37.5168
IGKV2-24	1.63633	0.612067	10.9766	2.38972e-21	2.50334e-18	36.8304
IGHV3-7	1.48759	0.543327	10.9405	3.00626e-21	3.09088e-18	36.6015
IGLV4-69	1.49125	0.452531	10.8075	7.0069e-21	7.07315e-18	35.7576
IGHV3-74	1.16345	0.365203	10.6136	2.39761e-20	2.37706e-17	34.5311
IGLV7-43	1.38282	0.482536	10.581	2.94854e-20	2.87198e-17	34.3249
IGHV3-11	1.56087	0.45541	10.4933	5.13516e-20	4.91559e-17	33.7719
IGKV1-17	1.83919	0.681031	10.4596	6.35464e-20	5.97983e-17	33.5595
IGHV6-1	1.24867	0.319853	10.3532	1.24408e-19	1.15119e-16	32.89
IGKV1D-13	1.69847	0.463662	10.171	3.91894e-19	3.50934e-16	31.7468
IGHG4	2.42659	1.19312	9.95626	1.50727e-18	1.28744e-15	30.4051
IGLC7	1.12825	0.312235	9.8805	2.42035e-18	2.03603e-15	29.9336
IGKV1-6	1.58507	0.49905	9.75115	5.42315e-18	4.49393e-15	29.1304
IGHV1-69D	1.5183	0.522586	9.65544	9.83449e-18	7.9132e-15	28.538
IGLV3-10	1.461	0.546488	9.25149	1.19223e-16	9.0675e-14	26.0559
IGLV5-45	1.10595	0.312353	8.96178	7.00202e-16	5.18336e-13	24.2962
JAML	1.29785	1.61944	8.88469	1.11822e-15	8.06279e-13	23.8311
CCL18	2.71446	1.41007	8.52768	9.60037e-15	6.747e-12	21.6962
CLEC10A	1.22231	0.955209	8.24898	5.03101e-14	3.28614e-11	20.053
IGHV3-49	1.01031	0.305914	8.18069	7.52523e-14	4.85815e-11	19.6538
IGKV2-30	1.39056	0.522732	8.14154	9.47362e-14	6.04569e-11	19.4255
GZMA	1.30602	1.67236	8.11855	1.08431e-13	6.61551e-11	19.2917
FOLR2	1.93849	4.78049	8.1011	1.20122e-13	7.17116e-11	19.1902
IL10	1.12248	1.35828	7.88531	4.22866e-13	2.25745e-10	17.9434
AOAH	1.15223	3.27728	7.5311	3.23386e-12	1.54779e-09	15.93
CD3D	1.11977	1.55265	7.5083	3.68101e-12	1.71739e-09	15.802
LYZ	1.82051	5.15582	7.38425	7.42412e-12	3.27132e-09	15.1084
CFD	1.62474	3.24601	7.37858	7.66515e-12	3.35094e-09	15.0768
VNN2	1.06207	1.74726	7.34604	9.20485e-12	3.96166e-09	14.896
MS4A6A	1.43507	6.86495	7.32223	1.05218e-11	4.42551e-09	14.7638
FPR3	1.3663	2.7183	7.26508	1.44913e-11	6.0493e-09	14.4476
CCL8	1.07899	1.25768	7.25543	1.52945e-11	6.29e-09	14.3943
GAPLINC	1.1114	1.26326	7.24885	1.58675e-11	6.47769e-09	14.358
CD52	1.54376	3.74841	7.24262	1.64287e-11	6.65784e-09	14.3237
CXCL13	1.91092	1.1507	7.22686	1.79389e-11	7.16522e-09	14.2368
MS4A4A	1.46008	4.53016	7.20647	2.00968e-11	7.96982e-09	14.1246
EMB	1.04998	2.08074	7.16776	2.49245e-11	9.74514e-09	13.9121
FAM20A	1.53856	3.40136	7.15396	2.69098e-11	1.03752e-08	13.8364
CTSH	1.18475	6.84653	7.12591	3.14366e-11	1.19545e-08	13.6829
MAP3K8	1.08705	2.84619	7.08919	3.85164e-11	1.43519e-08	13.4824
ACP5	1.38746	2.78443	7.07707	4.11838e-11	1.51426e-08	13.4163
CXCL12	1.47749	3.52432	7.06528	4.39519e-11	1.57433e-08	13.3521
CCL5	1.20581	2.79044	7.06361	4.4358e-11	1.57869e-08	13.3431
TRBC1	1.19402	1.66661	7.04787	4.83776e-11	1.71078e-08	13.2575
FCGR1CP	1.2194	2.86699	6.98991	6.65309e-11	2.29964e-08	12.9431
NKG7	1.03313	2.34391	6.98948	6.66862e-11	2.29964e-08	12.9408
HLA-DRA	1.37027	9.59774	6.97458	7.2363e-11	2.44975e-08	12.8602
LILRB2	1.14248	2.14989	6.91703	9.91301e-11	3.29563e-08	12.5499
HLA-DMB	1.22906	6.45759	6.8799	1.21357e-10	3.96337e-08	12.3504
C1QA	1.27803	8.30937	6.83392	1.55796e-10	4.85945e-08	12.1041
MPEG1	1.08921	2.21326	6.72044	2.87509e-10	8.5361e-08	11.5005
VAMP8	1.14433	6.11657	6.68463	3.48443e-10	1.01286e-07	11.3112
CD33	1.00818	3.42161	6.6287	4.69953e-10	1.3519e-07	11.0166
MS4A7	1.20205	4.64424	6.58954	5.78987e-10	1.60727e-07	10.8113
CTSS	1.29873	5.75407	6.55458	6.97157e-10	1.88811e-07	10.6285
TYROBP	1.10513	8.12224	6.52771	8.0382e-10	2.15595e-07	10.4884
PLEK	1.05148	3.61608	6.52196	8.28655e-10	2.21187e-07	10.4585
SLAMF8	1.21584	2.82524	6.50134	9.24062e-10	2.43352e-07	10.3513
TRBC2	1.28412	2.61791	6.48588	1.00261e-09	2.6257e-07	10.271
HK3	1.17185	2.32246	6.43318	1.32305e-09	3.40072e-07	9.99832
MNDA	1.09389	3.5206	6.35955	1.94508e-09	4.84263e-07	9.61954
LY96	1.21699	4.84438	6.35444	1.99764e-09	4.9513e-07	9.59333
C7	1.64872	2.03669	6.30272	2.61441e-09	6.28363e-07	9.32898
AIF1	1.16826	6.88987	6.2966	2.6987e-09	6.43054e-07	9.29781
DPT	1.03008	0.483695	6.29577	2.71037e-09	6.43075e-07	9.29357
HLA-DMA	1.0247	6.43595	6.26899	3.11384e-09	7.17347e-07	9.15727
CTSC	1.093	6.00237	6.21945	4.02137e-09	8.93066e-07	8.90614
CD48	1.15645	3.1152	6.21495	4.11578e-09	9.08886e-07	8.88336
IGLV7-46	1.13259	0.735283	6.21096	4.20125e-09	9.2195e-07	8.86318
VSIG4	1.41004	6.70546	6.18117	4.8963e-09	1.04154e-06	8.7129
IL1R1	1.23838	2.30256	6.1595	5.47202e-09	1.15078e-06	8.60381
CLEC7A	1.01548	3.23805	6.15549	5.58547e-09	1.16891e-06	8.58367
MRC1	1.37001	1.68104	6.15497	5.6003e-09	1.16891e-06	8.58107
C1QB	1.16883	8.97618	6.07471	8.4341e-09	1.68727e-06	8.17941
LYVE1	1.66702	2.20419	6.05831	9.16651e-09	1.8241e-06	8.09775
FCGR1B	1.14604	4.02581	6.04482	9.81555e-09	1.92565e-06	8.03068
HLA-DPB1	1.06862	7.52886	6.04038	1.00387e-08	1.9625e-06	8.00863
LAIR1	1.10919	4.93466	6.03417	1.03591e-08	2.01097e-06	7.97784
STAB1	1.12932	5.98541	6.01008	1.17011e-08	2.22481e-06	7.85843
CSTA	1.0998	2.80776	6.00487	1.20132e-08	2.27636e-06	7.83263
RARRES1	1.43733	2.42434	5.99762	1.24608e-08	2.34516e-06	7.79678
IFI30	1.16836	7.38177	5.99121	1.28698e-08	2.40557e-06	7.76512
F13A1	2.26272	3.89787	5.98388	1.33546e-08	2.46328e-06	7.72889
IL2RA	1.28886	1.27124	5.94462	1.62685e-08	2.94211e-06	7.53551
CYP1B1	1.4045	2.16791	5.9361	1.69781e-08	3.06043e-06	7.49369
C1QC	1.10405	8.54723	5.91012	1.93366e-08	3.44092e-06	7.36629
FCGR3B	1.06602	2.12107	5.90817	1.95261e-08	3.46355e-06	7.35673
S100A9	1.75484	6.31478	5.8992	2.04218e-08	3.61089e-06	7.31281
FPR2	1.00905	1.20598	5.86528	2.41849e-08	4.20924e-06	7.14722
HLA-DOA	1.06537	3.90782	5.84698	2.6488e-08	4.53893e-06	7.05818
S100A8	1.79611	5.32294	5.8336	2.83079e-08	4.76259e-06	6.99314
IL10RA	1.00761	3.4285	5.83133	2.86285e-08	4.78674e-06	6.98212
OLFML2B	1.18758	4.3186	5.83076	2.87101e-08	4.78674e-06	6.97933
CD53	1.01964	6.10348	5.81802	3.05812e-08	5.08343e-06	6.91755
FCER1G	1.03922	7.56334	5.81497	3.10461e-08	5.13e-06	6.90278
IER3	1.20817	4.16678	5.78993	3.51393e-08	5.77199e-06	6.78161
TDO2	1.21748	2.0623	5.78758	3.55495e-08	5.82214e-06	6.77026
FCGR1A	1.12701	6.04583	5.78577	3.58674e-08	5.85693e-06	6.76155
LUM	1.75594	4.50519	5.78441	3.61098e-08	5.87922e-06	6.75496
CALHM6	1.14888	3.96429	5.75744	4.12429e-08	6.5423e-06	6.62495
FCGR3A	1.2044	6.86202	5.74774	4.3259e-08	6.81359e-06	6.57827
C2	1.16161	4.51565	5.72173	4.91514e-08	7.58024e-06	6.4534
CD14	1.19966	6.90841	5.7151	5.07755e-08	7.80902e-06	6.42162
GAREM2	-1.0468	3.5485	-5.68716	5.8213e-08	8.87908e-06	6.288
CD163	1.65984	6.18208	5.64421	7.17645e-08	1.05967e-05	6.08349
CCND2	-1.22778	5.54955	-5.64076	7.29797e-08	1.07476e-05	6.06708
S100A12	1.02517	1.31366	5.63511	7.50112e-08	1.09595e-05	6.04026
ADAMDEC1	1.13751	1.58269	5.61643	8.21258e-08	1.1874e-05	5.95174
MSR1	1.06961	4.98129	5.6106	8.44783e-08	1.21824e-05	5.92416
HLA-DRB1	1.15603	7.86299	5.58362	9.62548e-08	1.35636e-05	5.79672
FCGR2B	1.5246	3.62037	5.55978	1.07982e-07	1.49506e-05	5.68447
LY86	1.0152	4.87821	5.55527	1.10356e-07	1.52411e-05	5.66325
AQP9	1.20945	1.74375	5.53203	1.234e-07	1.68334e-05	5.5542
SIGLEC1	1.14191	2.0085	5.49428	1.47863e-07	1.98293e-05	5.37774
FAP	1.152	2.35415	5.44724	1.8504e-07	2.40596e-05	5.15899
CXCL6	1.11054	0.854237	5.43877	1.92644e-07	2.48734e-05	5.11973
SFRP2	1.67386	2.09707	5.4106	2.20172e-07	2.77818e-05	4.98952
CD74	1.02497	10.863	5.39974	2.31782e-07	2.91143e-05	4.93944
PCED1B-AS1	1.04362	5.10843	5.37767	2.57239e-07	3.16672e-05	4.83789
MAFB	1.00624	4.62488	5.3357	3.13401e-07	3.73172e-05	4.64553
SRGN	1.04234	7.09924	5.33506	3.14335e-07	3.73172e-05	4.64263
TUBB2B	-1.01934	8.95185	-5.32284	3.32877e-07	3.89081e-05	4.58681
IL6	1.46533	2.27149	5.31342	3.47884e-07	4.03226e-05	4.54388
SMIM25	1.00278	1.86513	5.24781	4.72322e-07	5.25518e-05	4.24626
MARCO	1.59067	1.8836	5.22753	5.18896e-07	5.67108e-05	4.15478
GLDC	-1.07519	4.21464	-5.2178	5.42797e-07	5.86306e-05	4.11098
RNASE1	1.31131	7.5151	5.20243	5.82748e-07	6.23394e-05	4.04191
CXCL5	1.3169	1.40756	5.1851	6.31212e-07	6.66252e-05	3.96424
BCL2A1	1.14974	3.19757	5.18235	6.39258e-07	6.73204e-05	3.95193
HLA-DPA1	1.0717	7.9565	5.18008	6.45976e-07	6.7797e-05	3.94176
AC008763.3	1.07127	0.830697	5.11365	8.75897e-07	8.85789e-05	3.64589
FABP4	1.03064	1.19829	5.10628	9.05871e-07	9.09475e-05	3.6132
CCL4	1.32516	3.49924	5.0395	1.2267e-06	0.00011682	3.31887
CCL3	1.47401	4.0907	4.99738	1.48312e-06	0.00013701	3.13471
EVI2A	1.0298	4.62498	4.98839	1.54428e-06	0.000142423	3.09552
RNASE2	1.1978	4.01399	4.98096	1.59667e-06	0.000145562	3.06318
COL6A3	1.70238	2.57345	4.97601	1.63249e-06	0.000148098	3.04166
INSYN1	-1.05633	4.65806	-4.94885	1.84335e-06	0.000164011	2.9239
WSCD1	-1.16635	4.92922	-4.94205	1.90022e-06	0.000168531	2.89445
CTSK	1.09733	4.24701	4.86965	2.62059e-06	0.000220447	2.58311
AREG	1.03149	1.16209	4.79911	3.57318e-06	0.00028748	2.28308
ATP1B2	-1.05014	7.65761	-4.79494	3.63891e-06	0.000291113	2.26545
CXCL2	1.09857	2.64435	4.78071	3.87227e-06	0.000308448	2.20534
C1S	1.14397	6.36901	4.77646	3.94467e-06	0.000311977	2.18744
TTYH1	-1.21051	8.10393	-4.75865	4.26271e-06	0.000334746	2.11248
NLGN3	-1.0566	5.3693	-4.72712	4.8876e-06	0.000376366	1.98029
ADGRG1	-1.04284	7.71665	-4.70052	5.48301e-06	0.000416439	1.86926
KCNIP1	-1.39942	5.16135	-4.69858	5.52898e-06	0.000419357	1.8612
CFB	1.2205	3.74676	4.68341	5.90237e-06	0.00044224	1.7981
TMIGD3	1.07391	5.13774	4.67947	6.00325e-06	0.000447383	1.78174
HLA-DQA1	1.29319	5.35342	4.60326	8.31494e-06	0.000592613	1.46746
FPR1	1.12521	4.89935	4.60055	8.41117e-06	0.000597936	1.45637
CCL3L1	1.29729	2.39243	4.59081	8.76652e-06	0.000619233	1.41648
UHRF1	-1.00127	4.23379	-4.58936	8.82033e-06	0.000620665	1.41058
COL3A1	1.57806	5.61734	4.58708	8.90611e-06	0.000624327	1.40125
CXCL1	1.04282	1.79715	4.54437	1.0668e-05	0.00072398	1.22732
PTPRZ1	-1.0949	8.7164	-4.53832	1.09434e-05	0.000738244	1.20277
S100A4	1.029	6.18242	4.52173	1.17333e-05	0.000784861	1.13565
HAMP	1.35016	4.92576	4.48514	1.36758e-05	0.000889234	0.988203
SEZ6L	-1.33494	3.70087	-4.47446	1.42985e-05	0.000918812	0.945364
ISLR	1.15973	3.50328	4.4722	1.44338e-05	0.000926431	0.936306
CCL20	1.2044	1.67794	4.44406	1.62248e-05	0.00101429	0.823816
COL1A2	1.44025	6.4173	4.44266	1.63191e-05	0.0010146	0.818241
DPYSL5	-1.0078	4.59527	-4.4388	1.65826e-05	0.00102524	0.80284
HLA-DQA2	1.23443	2.43934	4.42607	1.74796e-05	0.00107116	0.752201
NCAN	-1.47734	5.89212	-4.42099	1.78507e-05	0.00108909	0.73201
CKB	-1.03058	9.81754	-4.39897	1.95477e-05	0.00117838	0.644747
CSPG5	-1.31758	6.32444	-4.31496	2.7562e-05	0.00158083	0.314946
CITED1	-1.13563	4.93708	-4.28701	3.08671e-05	0.00173456	0.206355
ELOVL2	-1.29939	4.34463	-4.26669	3.35062e-05	0.00185285	0.127729
SLIT1	-1.08147	3.30791	-4.21344	4.1485e-05	0.00218329	-0.0768276
COL1A1	1.58315	5.2161	4.20417	4.30484e-05	0.00225052	-0.112232
MMP19	1.06152	2.57206	4.19872	4.39931e-05	0.00228698	-0.133001
ARC	-1.19175	4.86822	-4.19412	4.48065e-05	0.00232274	-0.150531
THBS1	1.21309	3.39026	4.16585	5.01297e-05	0.00253417	-0.257902
CAMK2B	-1.02346	3.78256	-4.07394	7.19378e-05	0.00337388	-0.602899
IGFBP6	1.03738	4.05892	4.07132	7.26753e-05	0.00339355	-0.612631
FABP7	-1.22902	8.27999	-4.05016	7.89099e-05	0.00360879	-0.69114
BTBD17	-1.10785	2.97707	-4.04154	8.15912e-05	0.00371003	-0.723003
BCAN	-1.42208	8.66126	-4.01598	9.00687e-05	0.00399647	-0.817225
CCL2	1.27326	6.64812	4.00577	9.3683e-05	0.00409227	-0.854711
ACSBG1	-1.0095	4.23137	-3.92121	0.000129415	0.00533811	-1.1622
C1orf61	-1.19222	10.3928	-3.8764	0.000153271	0.00607396	-1.32294
UBD	1.07389	3.1006	3.85436	0.000166486	0.00649565	-1.40145
CP	1.07449	4.62182	3.80549	0.000199744	0.0074881	-1.57417
MGP	1.06015	7.18874	3.79835	0.000205101	0.00763728	-1.59925
KCNF1	-1.21708	4.23352	-3.76217	0.000234409	0.00848949	-1.72575
CTHRC1	1.05522	3.53708	3.69425	0.000300441	0.0102586	-1.96045
CCL4L2	1.07755	2.95115	3.69224	0.000302641	0.0103084	-1.96735
SLC6A11	-1.03729	3.32737	-3.68435	0.000311427	0.0105365	-1.99438
DCN	1.00672	6.81908	3.65555	0.000345568	0.0114338	-2.09258
APOD	1.01151	7.23489	3.62924	0.000379819	0.0122696	-2.18172
ADGRB1	-1.14531	3.66653	-3.59758	0.000425277	0.0133603	-2.28826
SULF1	1.13393	3.3305	3.57657	0.000458221	0.0140761	-2.35851
OLIG2	-1.10181	5.70285	-3.55014	0.000503099	0.0150415	-2.44642
ASCL1	-1.0163	4.19353	-3.53831	0.00052449	0.0155075	-2.48558
HLA-DQB1	1.14404	5.53922	3.49864	0.000602632	0.0171594	-2.61605
TREM1	1.08771	3.91016	3.47805	0.000647382	0.0181804	-2.68328
SOX8	-1.06529	5.65659	-3.47558	0.000652964	0.0183001	-2.69134
DKK1	1.1687	1.73811	3.45763	0.000694823	0.0191163	-2.74961
EMILIN3	-1.04987	3.29362	-3.44552	0.000724499	0.0196888	-2.78881
FGFR3	-1.01651	4.32979	-3.3691	0.000940794	0.0236884	-3.0333
SEZ6	-1.15427	4.52458	-3.35836	0.000975635	0.024312	-3.06727
CACNG4	-1.0184	4.81911	-3.33367	0.00106039	0.0257649	-3.14505
MTND1P23	1.29765	3.2885	3.32766	0.00108202	0.026119	-3.16389
SLPI	1.26523	4.61984	3.31797	0.00111779	0.0267729	-3.19423
SAA2	1.55322	2.94242	3.25754	0.00136685	0.030811	-3.38163
COL9A3	-1.02041	4.66521	-3.24528	0.00142333	0.0316853	-3.41929
MMP7	1.11616	2.28489	3.23575	0.00146873	0.0323843	-3.44849
NNMT	1.20022	6.8296	3.21101	0.00159289	0.0342953	-3.52389
CXCL8	1.31149	4.22529	3.20801	0.00160858	0.0345086	-3.53299
IBSP	1.08673	3.07415	3.20382	0.00163078	0.0348905	-3.54572
LTF	1.77565	5.61752	3.10902	0.00221489	0.0432691	-3.82936
RNU5A-1	1.03565	0.752699	3.05753	0.00260803	0.0484759	-3.98023
VGF	-1.13585	4.18933	-2.88987	0.00437763	0.0687152	-4.45591
SAA1	1.52919	4.21303	2.83183	0.00521052	0.0772309	-4.61493
AL136131.3	-1.04538	6.14552	-2.68677	0.00796069	0.101791	-4.99957
EGFR	-1.151	6.39728	-2.57541	0.0108981	0.124827	-5.28226
PI3	1.25891	3.27469	2.53934	0.0120399	0.133397	-5.37147
AL162151.2	-1.27376	7.12726	-2.26262	0.0249762	0.211069	-6.01683
POSTN	1.12872	4.54852	2.25941	0.0251794	0.212005	-6.02391
GSTM1	1.1294	3.71528	2.07578	0.039481	0.278538	-6.41303
