# Supplementary material for: Novel exosome-related risk signature as prognostic biomarkers in glioblastoma
Source: Front Immunol. 2023 Feb 14;14:1071023. doi: 10.3389/fimmu.2023.1071023 (PMC9971586; doi:10.3389/fimmu.2023.1071023)
Supplement: Supplementary file 1 [file DataSheet_1.zip › 123/Supplementary Table 4.xlsx]

## Sheet: clustergsea_result_GO
Supplementary Table 4 : GO functional enrichment analysis
ID	Description	setSize	enrichmentScore	NES	pvalue	p.adjust	qvalues	rank	leading_edge	core_enrichment
GO_ACTIN_CYTOSKELETON	GO_ACTIN_CYTOSKELETON	486	0.550183	2.09149	0.00010003	0.000474338	0.000184641	6965	tags=39%, list=15%, signal=34%	MYO1G/ARPC1B/FBLIM1/FERMT3/RAC2/LSP1/SVIL/TNNT1/TWF2/MYL9/HCK/PARVB/LCP1/MYBPC2/WAS/SYNPO/PXN/MYO1F/GSN/ARHGEF5/VASP/ARPC2/PARVG/MYADM/SNCA/PDLIM7/CORO1A/FGR/MYH9/CNN2/PSTPIP2/IGSF22/AIF1/TRPV4/TLNRD1/MYL12A/KLHL2/MYO1D/ACTA2/WIPF1/ADAM8/TPM4/TPM2/PAK1/CARMIL2/MLPH/BIN2/TPM3/SCIN/FMN1/MYO1C/GMFG/SNX9/MYO1B/ACTR3C/ACTB/FYB1/MYH13/CYBA/PSTPIP1/ACTG2/RCSD1/MYO7A/FHOD1/DBNL/ALG2/CDC42EP3/KALRN/CAPZB/…
GO_DEPHOSPHORYLATION	GO_DEPHOSPHORYLATION	467	0.479377	1.82122	0.00010003	0.000474338	0.000184641	9459	tags=37%, list=20%, signal=30%	PTPRN/LILRB2/CPPED1/PTPN6/DUSP23/DUSP5/PLPP4/PRKCD/LCK/UBASH3B/TGFB1/PTPA/PTPRU/ACPP/SH3RF2/FBP1/PPM1F/SPOCD1/ACP2/ACP5/MYO1D/RCAN2/PTPN7/RIPK3/RIMBP2/PTPN1/FKBP1A/NCKAP1L/PLEK/PTPN2/CD300A/INPP5F/NUAK1/PPM1J/WDR81/PLPP5/PDP1/PTPN22/SYNJ2/PPP1R15A/PDGFRB/PTPN9/SYTL2/PTPRJ/DUSP2/PTPRN2/PPARGC1B/PTPRC/UBASH3A/DUSP1/HSP90B1/DUSP6/DUSP3/PTPRR/ATP1A1/GBA/IMPA2/PLPP2/SSH3/NT5DC4/ELL/DAPP1/SMG6/PTPRE/PP…
GO_DIVALENT_INORGANIC_CATION_TRANSPORT	GO_DIVALENT_INORGANIC_CATION_TRANSPORT	468	0.607062	2.30656	0.00010003	0.000474338	0.000184641	8485	tags=50%, list=18%, signal=41%	RGS4/LILRB2/STC1/CCR7/VDR/TRPV2/ICAM1/CCL5/TRPM2/PTPN6/THY1/P2RX4/NIPAL2/CCR5/LCK/CCL2/UBASH3B/TGFB1/GAS6/CACNA2D4/SNCA/CD4/CORO1A/DYSF/LILRB1/ANXA2/MCHR1/LILRA5/PLCB2/ANXA2P2/TRPV4/SLC11A1/P2RY6/PRKCB/CXCL12/CATSPER1/PLCG2/STAC3/CACNA1C/ITPR1/ATP2A3/TSPO/BDKRB1/CCR1/FKBP1A/ARRB2/NCS1/CRACR2A/IL16/SLC9A1/KCNN4/ITPR3/PTK2B/CYBA/TRPM8/PDGFRB/CCL8/CAV1/NOS3/SLC39A13/CEMIP/P2RX5/ORAI2/CAMK2A/TMEM37/F…
GO_ESTABLISHMENT_OF_ORGANELLE_LOCALIZATION	GO_ESTABLISHMENT_OF_ORGANELLE_LOCALIZATION	491	0.505156	1.92066	0.00010003	0.000474338	0.000184641	8881	tags=40%, list=19%, signal=33%	IL4R/CTSC/CTSZ/RAC2/CD59/PIK3CD/SERPINA1/FES/FCER1G/RAB27A/ADGRE2/STXBP2/HMOX1/SNCA/FGR/TRAPPC1/MYH9/SYK/TMED9/NECTIN2/STX11/PRKCB/SYT5/WIPI1/NEFL/VAMP8/AP3S1/NCS1/BICDL1/MLPH/CD300A/AREG/NDEL1/MYO1C/SEC24D/MEI1/SYT12/DNM1/GPR143/MYO7A/SYN1/FHOD1/CAMK2A/UNC13D/YWHAZ/CPLX2/ERC2/RIPOR1/SNAP25/MILR1/CD84/COL7A1/PRKCZ/CACNB2/RAB17/STX4/STX1A/CLMN/PIP5K1C/HTR1B/LGALS9/NEFH/STXBP1/CHGA/HAP1/SUN2/ARF1/I…
GO_IMMUNE_RESPONSE_REGULATING_CELL_SURFACE_RECEPTOR_SIGNALING_PATHWAY	GO_IMMUNE_RESPONSE_REGULATING_CELL_SURFACE_RECEPTOR_SIGNALING_PATHWAY	490	0.686157	2.60866	0.00010003	0.000474338	0.000184641	5870	tags=51%, list=13%, signal=45%	MYO1G/ARPC1B/CD40/LILRB2/CCR7/RUNX1/MUC12/ITK/CLEC10A/CMKLR1/TEC/PTPN6/SLA2/C5AR1/PIK3CD/THEMIS2/NFKBIZ/HCK/NFAM1/WAS/THY1/CD247/FCER1G/CD3E/PLPP4/FCGR2A/PRKCD/TRBC2/LCK/THEMIS/TRBC1/ARPC2/CD28/GRAP2/FCN1/VAV1/CR1/CD4/LILRB1/FGR/TRAT1/RELB/SYK/CD3D/NECTIN2/CD3G/FCGR3A/FPR2/PRKCB/FCGR2B/PLCG2/CD276/LIMK1/FPR1/C3AR1/SHC1/ZC3H12A/CLEC4D/CARD9/C5AR2/WIPF1/BMX/ICOSLG/FPR3/NCKAP1L/LCP2/PAK1/IGHA2/MNDA/…
GO_MONOCARBOXYLIC_ACID_METABOLIC_PROCESS	GO_MONOCARBOXYLIC_ACID_METABOLIC_PROCESS	468	0.429993	1.63378	0.00010003	0.000474338	0.000184641	9327	tags=34%, list=20%, signal=28%	CYGB/CYP1B1/PTGES/SLC16A3/ACSL1/KYNU/ALOX5/TBXAS1/SNCA/ALDH1A3/GGT5/ACOT7/KMO/THEM5/CD74/PRKAR2B/HSD3B7/STAR/AOAH/ME1/ACSL4/SCPEP1/PDP1/PPARG/CAV1/VNN3/CYP2S1/TWIST1/ACOD1/FABP3/CES1/VNN1/NR1H3/RDH10/CH25H/ALOX15B/XBP1/TNFRSF1A/ALOX5AP/C3/FABP5/AVPR1A/HACD1/PTGS2/OLAH/GPX1/CYP7B1/CYP27A1/IRS1/MTHFD1L/MAPK3/SLC27A4/PTGR1/IGF1/ALOXE3/AACS/TH/SLC27A2/LEP/LDHA/LTC4S/VDAC1/CRABP2/GPAT2/PDK3/PTGIS/CYP2…
GO_NEGATIVE_REGULATION_OF_INTRACELLULAR_SIGNAL_TRANSDUCTION	GO_NEGATIVE_REGULATION_OF_INTRACELLULAR_SIGNAL_TRANSDUCTION	494	0.533875	2.03021	0.00010003	0.000474338	0.000184641	8875	tags=42%, list=19%, signal=34%	FHL2/RGS4/PLAUR/TBC1D10C/LIF/PTPN6/SLA2/PYCARD/ITGA3/DUSP5/PRKCD/CAVIN3/THBS1/BCL2A1/SNAI1/TNFAIP3/MYADM/BDKRB2/SH3RF2/FBP1/PHLDA3/RNF149/CXCL12/RASAL3/ZC3H12A/MET/ITPR1/SFRP2/ERRFI1/CD74/HDAC7/PTPN1/ARRB2/SH3BP1/PLEK/ARRB1/LITAF/ARHGAP44/PTPN2/NLRP12/CD300A/MMP9/ITGB1/RHOH/CARD19/NLRP3/TNIP1/PTPN22/FBLN1/CAV1/EMILIN1/HSPB1/TWIST1/CAMK2N1/PTPRJ/DUSP2/CD44/CCN3/PTPRC/TNIP3/SERPINE2/DUSP1/VNN1/IL1B…
GO_NEGATIVE_REGULATION_OF_TRANSPORT	GO_NEGATIVE_REGULATION_OF_TRANSPORT	466	0.588312	2.23509	0.00010003	0.000474338	0.000184641	8383	tags=47%, list=18%, signal=39%	RGS4/LILRB2/STC1/TNFRSF1B/PIM3/LIF/ICAM1/CCR2/INHBA/RHBDF2/THBS1/IL11/ADTRP/TGFB1/HAMP/GAS6/FN1/TNFAIP3/HMOX1/APOD/LRRC32/SNCA/CORO1A/DYSF/LILRB1/TRAT1/PLA2R1/LILRA5/PPM1F/MCTP1/PRKCB/FCGR2B/VSNL1/TLR8/SRGN/ZC3H12A/DCANP1/CD74/C5AR2/IL10/VAMP8/KCNE1/IL1R2/RAB11FIP1/WNK4/ITGB3/PTGER4/TLR2/NLRP12/CD300A/MMP9/CD47/PTK2B/NLRP3/CD200R1/FOXP3/SSC5D/PTPN22/CAV1/NOS3/UCP2/TXN/TWIST1/KALRN/OSM/NFKB1/CCN3/…
GO_POSITIVE_REGULATION_OF_DEFENSE_RESPONSE	GO_POSITIVE_REGULATION_OF_DEFENSE_RESPONSE	491	0.624743	2.37534	0.00010003	0.000474338	0.000184641	8505	tags=51%, list=18%, signal=42%	TGM2/CTSB/CTSL/CD1D/CCR7/CD14/MUC12/CEBPB/CLEC10A/SLAMF6/CCL5/MARCO/NOD2/S100A9/S100A8/NFKBIZ/C1QA/HCK/TMEM173/SERPINE1/GRN/CCR2/PYCARD/ITGB2/FCER1G/PRKCD/GPSM3/SH2D1B/TNFAIP3/CD28/FCN1/MAPK13/LY96/SNCA/VAV1/ITGAM/IL6/PYHIN1/LILRA5/RELB/SYK/TRPV4/IL17RA/NECTIN2/IKBKE/CD6/TNFRSF11A/BIRC3/SH2D1A/EREG/PLCG2/TLR8/TRADD/CCL18/CLEC4D/CARD9/ADAM8/VAMP8/ARRB2/CRTAM/PAK1/MAPKAPK2/PTGER4/MNDA/FABP4/TLR2/CT…
GO_PROTEASOMAL_PROTEIN_CATABOLIC_PROCESS	GO_PROTEASOMAL_PROTEIN_CATABOLIC_PROCESS	466	0.419518	1.59381	0.00010003	0.000474338	0.000184641	12053	tags=41%, list=26%, signal=31%	DAB2/PLK3/PLK2/RCN3/SH3RF2/TRIB1/KCTD10/RNF144B/SDF2L1/ARRB2/ARRB1/HSPA5/FBXL15/CAV1/SPSB1/FBXW5/EDEM1/SVIP/HSP90B1/PRICKLE1/PMAIP1/LAMP3/TRIM38/RNF175/GBA/HSPA1A/SEC61B/DERL1/RNF217/WNT10B/GPX1/SMAD7/HECW1/EDEM2/PML/WWTR1/MAN1B1/TOR1A/SHH/FBXO2/DNAJB12/KCTD17/HERPUD1/DERL3/SIAH3/RNF7/BCAP31/CSNK1D/FHIT/PRKACA/VCP/DERL2/PSMD1/ECPAS/FBXL16/ALAD/CBFA2T3/NPLOC4/DDRGK1/FBXO39/UGGT1/CEBPA/TBX21/NFE2L1…
GO_REGULATION_OF_ANATOMICAL_STRUCTURE_SIZE	GO_REGULATION_OF_ANATOMICAL_STRUCTURE_SIZE	495	0.556082	2.11484	0.00010003	0.000474338	0.000184641	7249	tags=42%, list=16%, signal=35%	ARPC1B/CCR7/HTR7/TRPV2/IL7R/ICAM1/HRH2/ARHGAP4/TWF2/SEMA6B/HCLS1/HCK/PRR16/PYCARD/WAS/TMSB10/SEMA7A/GSN/PRKCD/PFN1/TBXA2R/FN1/VASP/ARPC2/HMOX1/MYADM/BDKRB2/VAV1/GJA5/CORO1A/CDC42EP5/TRPV4/CXCL12/ACTA2/ADRB3/LIMK1/ISLR2/SLC12A5/NEFL/WIPF1/LRRC8E/PLOD3/L1CAM/NCKAP1L/PAK1/SH3BP1/CARMIL2/PLEK/SPP1/SCIN/NRP1/KCNN4/FMN1/GRB2/NDEL1/KIRREL1/MYO1C/RAP1GAP2/GMFG/SNX9/PTK2B/SCPEP1/ACTR3C/SEMA4F/PPP1R15A/DOC…
GO_REGULATION_OF_GTPASE_ACTIVITY	GO_REGULATION_OF_GTPASE_ACTIVITY	469	0.557577	2.11878	0.00010003	0.000474338	0.000184641	9774	tags=46%, list=21%, signal=37%	RGS4/CD40/CCR7/TBC1D22A/TBC1D10C/ICAM1/CCL5/ARHGAP4/ARHGAP30/SIPA1/TBC1D9/PYCARD/PLXND1/THY1/RHOG/ARHGEF5/WNT4/CCL2/VAV1/ARHGDIB/ARHGAP9/TBC1D2/RGS17/CCL7/ELMOD1/RASAL3/CCL18/DOCK2/ERRFI1/CCL20/SMAP2/ARRB2/NCKAP1L/CCL13/SH3BP1/STARD13/ARRB1/ADAP2/GMIP/ARHGAP44/ADAP1/NRP1/RIN3/ITGB1/RHOH/NDEL1/ARHGDIA/RAP1GAP2/SNX9/PTK2B/RIN1/CAV2/STARD8/CCL8/IQSEC1/TBC1D8B/FGD2/FGD3/CDC42EP2/ACAP1/PLXNA1/ARHGAP22…
GO_REGULATION_OF_NEURON_PROJECTION_DEVELOPMENT	GO_REGULATION_OF_NEURON_PROJECTION_DEVELOPMENT	485	0.538929	2.04847	0.00010003	0.000474338	0.000184641	8528	tags=44%, list=18%, signal=36%	CTSZ/TRPV2/ARHGAP4/TWF2/SEMA6B/S100A9/FES/GRN/PLXND1/THY1/ITGA3/SEMA7A/FN1/PLK2/SERPINF1/TRPV4/YWHAH/CXCL12/LIMK1/ISLR2/SFRP2/NEFL/LZTS1/L1CAM/PAK1/NCS1/LGALS1/HSPA5/SCN1B/ARHGAP44/SPP1/NRP1/INPP5F/NDEL1/ARHGDIA/RAP1GAP2/PTK2B/SEMA4F/HGF/KREMEN1/RTN4RL1/PLXNA1/PTPN9/P3H1/DKK1/SEMA3C/KALRN/SEMA3F/MAP2K1/SHANK3/CPNE9/RTN4RL2/SEMA4A/SHANK1/PLXNB2/SEMA3A/ATP8A2/SNAP25/ANKRD1/NPTN/SPOCK1/SDC2/RAB17/SR…
GO_REGULATION_OF_PEPTIDE_SECRETION	GO_REGULATION_OF_PEPTIDE_SECRETION	468	0.59121	2.24633	0.00010003	0.000474338	0.000184641	8937	tags=50%, list=19%, signal=41%	IL4R/CD40/CCR7/TNFRSF1B/CD14/PIM3/CCL5/NOD2/S100A8/VEGFC/PYCARD/RHBDF2/ADTRP/TGFB1/GAS6/FN1/TNFAIP3/LRRC32/FCN1/GJA5/LILRB1/FGR/IL6/LILRA5/SYK/AIF1/TRPV4/IL17RA/GPR68/CSF1R/FCGR2B/VSNL1/CD2/TLR8/SRGN/CACNA1C/ZC3H12A/ITPR1/HK1/CD74/C5AR2/ADAM8/CD244/IL10/IL1R2/CRTAM/RAB11FIP1/PTGER4/ARRB1/TLR2/NLRP12/KCNN4/ITPR3/ANO1/NLRP3/CD200R1/FOXP3/SSC5D/RBP4/PTPN22/TNFSF4/UCP2/TLR5/P3H1/TWIST1/TNFSF11/KALRN/…
GO_RESPONSE_TO_PEPTIDE	GO_RESPONSE_TO_PEPTIDE	493	0.532155	2.02353	0.00010003	0.000474338	0.000184641	9193	tags=44%, list=20%, signal=36%	PTPRN/TIMP1/JAK3/SOCS3/COL1A1/CD40/VGF/ICAM1/NOD2/ATP6V1B2/SLA2/PXN/PRKCD/TGFB1/TNFAIP3/TRPV4/FPR2/PRKCB/FCGR2B/CXCL12/EREG/TCIRG1/GJB2/SHC1/ERRFI1/NEFL/CARD9/IL10/PTPN1/AP3S1/PRKAR2B/PAK1/TLR2/PTPN2/RETN/STAR/SLC9A1/AREG/EGR2/GRB2/NDEL1/MYO1C/LGMN/CASP4/CAV2/CYBA/PTPN22/PPARG/CAV1/DNM1/UCP2/PKM/ATP6V0C/CAMK2A/NFKB1/FBN1/IRF5/ATP6V1H/FABP3/KLF11/EGR1/IL1B/CCN2/FOXC2/RAB13/YWHAG/CYBB/GCNT1/XBP1/AS…
GO_CYTOPLASMIC_REGION	GO_CYTOPLASMIC_REGION	473	0.479375	1.82167	0.00010004	0.000474338	0.000184641	10305	tags=39%, list=22%, signal=31%	CTSZ/FMNL1/WAS/ITGB2/CYTIP/PXN/GSN/RHOG/PFN1/BFSP1/HAMP/MYADM/SNCA/CORO1A/ANXA2/TNFAIP2/MYH9/TRPV4/MPP1/RASAL3/NEFL/WIPF1/AP3S1/SH3BP1/MLPH/BIN2/SCIN/RHOH/NDEL1/GMFG/SNX9/PTK2B/ACTB/SELE/CAV1/HSPB1/MYO7A/DBNL/DMTN/CCN2/BIN3/GABARAPL1/ERC2/CFAP74/CLTB/KCNC3/WDR66/AKAP13/TMEM250/PRKCZ/WDR1/FLNB/LAMC2/MAP2K4/HAP1/CALB1/PHLDB2/STXBP6/GYPC/RHOV/KRT19/DLG4/CABP1/PRKAR1A/KDF1/RHOF/MYO1A/CFL1/RHOD/ACTR2/…
GO_METAL_ION_TRANSMEMBRANE_TRANSPORTER_ACTIVITY	GO_METAL_ION_TRANSMEMBRANE_TRANSPORTER_ACTIVITY	439	0.531174	2.01442	0.00010004	0.000474338	0.000184641	9361	tags=44%, list=20%, signal=35%	KCNK6/TRPV2/KCNAB2/TRPM2/SLC6A6/P2RX4/NIPAL2/GAS6/CACNA2D4/ANXA2/KCNQ1/SLC20A1/ANXA2P2/TRPV4/SLC11A1/CATSPER1/CACNA1C/ITPR1/ATP2A3/SLC12A5/KCNE1/NCS1/SCN1B/KCNK15/SLC9A1/KCNN4/ITPR3/SCN9A/TRPM8/ATP1B3/ASIC2/SLC39A13/SLC12A7/ORAI2/SLC31A2/KCNH6/SLC9A7/TMEM37/KCNK17/KCNG2/KCNMA1/TUSC3/KCNQ3/KCNK1/KCNK9/KCNC3/SNAP25/KCNE4/ATP1A1/CACNB2/SLC8B1/KCNJ15/SLC6A17/KCNE3/SLC39A1/HTR1B/JPH1/CLDN16/SLC6A15/GR…
GO_MULTICELLULAR_ORGANISMAL_HOMEOSTASIS	GO_MULTICELLULAR_ORGANISMAL_HOMEOSTASIS	476	0.51894	1.97203	0.00010004	0.000474338	0.000184641	9291	tags=43%, list=20%, signal=34%	AQP3/IL4R/RAC2/METRNL/CEBPB/TRPV2/IL18R1/CMKLR1/STAT6/TRPM2/NOD2/ACSL1/CCR2/P2RX4/AMPD3/UBASH3B/HAMP/TNFAIP3/DCSTAMP/RCN3/CORO1A/IL6/SYK/TRPV4/SLC11A1/TNFRSF11A/CSF1R/ACP5/LRRK1/ADRB3/MET/ADAM8/SIGLEC15/BSCL2/PRKAR2B/ITGB3/IGHA2/FABP4/NCDN/SASH3/SPP1/IL15/LYZ/LCN2/PTK2B/IGHA1/CTSK/ACTB/TPP1/RBP4/TRPM8/LAMA4/CAV1/IGHG3/HSPB1/NOS3/UCP2/SNX10/IGKC/TNFSF11/IRF4/PPARGC1B/ACTG1/EGR1/IL1B/NR1H3/CCN2/FOX…
GO_MUSCLE_SYSTEM_PROCESS	GO_MUSCLE_SYSTEM_PROCESS	440	0.543013	2.05956	0.00010004	0.000474338	0.000184641	8446	tags=43%, list=18%, signal=35%	RGS4/STC1/TNFRSF1B/HTR7/TNNT1/MYL9/DSC2/MYBPC2/P2RX4/PXN/GSN/TBXA2R/MAP2K3/HAMP/HMOX1/BDKRB2/SPHK1/GJA5/DYSF/KCNQ1/IGSF22/AIF1/MYL12A/ACTA2/STAC3/ITGB5/CACNA1C/ZC3H12A/GAA/DCANP1/ERRFI1/TPM4/KCNE1/CAMTA2/TPM2/PAK1/SCN1B/TPM3/IL15/SLC9A1/INPP5F/MYH13/CYBA/CNN1/ACTG2/DOCK5/RCSD1/CAV1/LMNA/NOS3/MYOF/PTAFR/GRK2/IL1B/CCN2/SMTN/ADRA1B/KCNMA1/ATP8A2/TLN1/KCNE4/TNFRSF1A/ATP1A1/TIFAB/AKAP13/CACNB2/SRF/KCN…
GO_NEGATIVE_REGULATION_OF_HYDROLASE_ACTIVITY	GO_NEGATIVE_REGULATION_OF_HYDROLASE_ACTIVITY	441	0.53731	2.03794	0.00010004	0.000474338	0.000184641	9508	tags=44%, list=21%, signal=35%	TIMP1/SPINT2/FURIN/COL6A3/PLAUR/ECM1/CD27/CST7/TFPI2/SERPINE1/SERPINA1/SERPINB1/THBS1/GAS6/PTPA/TNFAIP8/SERPINF1/SNCA/RPS6KA1/CR1/SH3RF2/PLA2R1/CSTA/TNFSF14/SPOCD1/SERPING1/PTX3/BIRC3/MYO1D/SFRP2/PROS1/RIMBP2/ANGPTL4/FKBP1A/ARRB2/SERPINB2/NCKAP1L/SERPINH1/ARRB1/GZMA/GMIP/SERPINB9/MMP9/SERPINB8/RHOH/SPINT1/WDR81/PPP1R15A/PI3/HGF/UBE2Z/NOS3/CSTB/SYTL2/CD44/SERPINA10/IFI16/PTPRN2/SERPINA5/SERPINE2/S…
GO_NEGATIVE_REGULATION_OF_IMMUNE_SYSTEM_PROCESS	GO_NEGATIVE_REGULATION_OF_IMMUNE_SYSTEM_PROCESS	442	0.638348	2.42118	0.00010004	0.000474338	0.000184641	7024	tags=49%, list=15%, signal=42%	IL4R/JAK3/NBL1/LILRB2/SLAMF8/LILRB3/IL27RA/RUNX1/CD14/CEBPB/COL3A1/CD59/TBC1D10C/STAT6/GPR171/CD55/IL7R/PTPN6/SLA2/MAFB/IL2RA/GRN/CCR2/THY1/FCER1G/INHBA/CD96/THBS1/ADTRP/CCL2/UBASH3B/C1QC/CD68/TGFB1/TNFAIP3/HMOX1/APOD/LRRC32/LY96/CR1/VSIG4/LILRB1/TRIB1/C4BPB/SERPING1/GPR68/FCGR2B/CXCL12/ZC3H12A/PDCD1/CD74/C5AR2/RUNX3/IL10/ARRB2/HLA-DOA/PTGER4/MNDA/CTLA4/PTPN2/CD300A/SERPINB9/TICAM2/CD47/PTK2B/FST…
GO_ORGANIC_HYDROXY_COMPOUND_METABOLIC_PROCESS	GO_ORGANIC_HYDROXY_COMPOUND_METABOLIC_PROCESS	479	0.469124	1.7827	0.00010004	0.000474338	0.000184641	8559	tags=36%, list=18%, signal=30%	CYP1B1/VDR/ALDH3B1/SOAT2/ITGB2/HPRT1/WNT4/SNAI1/SPHK1/SNCA/ITGAM/PLB1/DYSF/ALDH1A3/PLCB2/P2RY6/ITPKC/PLCG2/PLTP/NPC2/CD244/PDE1B/SDR16C5/PLEK/HSD3B7/STAR/LGMN/PTK2B/CPQ/RBP4/OSBPL5/MYOF/DIO3/PTAFR/NFKB1/CYB5R3/SPR/CES1/APOBR/IL1B/RDH10/SNAI2/CH25H/SRD5A1/ABCG1/SNCB/CYB5R2/FGFR1/HDLBP/GBA/IMPA2/DKK3/HRH1/LDLRAP1/DGKQ/VLDLR/ITPKA/MC1R/G6PD/CYP7B1/CYP27A1/INPP5J/TH/SLC27A2/LEP/SRD5A3/NTSR1/APOA1/PTH…
GO_RAS_PROTEIN_SIGNAL_TRANSDUCTION	GO_RAS_PROTEIN_SIGNAL_TRANSDUCTION	439	0.539759	2.04698	0.00010004	0.000474338	0.000184641	8965	tags=44%, list=19%, signal=36%	DOK2/RAC2/COL3A1/DOK3/COL1A2/ARHGAP4/CYTH4/WAS/ITGA3/RAB27A/RHOG/ARHGEF5/PLK2/P2RY10/GRAP2/VAV1/ARHGDIB/CDC42EP5/FBP1/AIF1/PLEKHG5/DOK1/RASAL3/LIMK1/RALB/SHC1/MET/RASGRP4/RRAS/ARRB1/RAP2B/ARHGAP44/PSD/NRP1/PSD4/GRB2/ITGB1/RHOH/ARHGDIA/CDKN1A/PDGFRB/IQSEC1/FGD2/FGD3/P2RY8/CDC42EP2/DBNL/RAB43/CDC42EP3/KALRN/RAB38/RAB15/CYTH1/IQSEC3/CDH13/EPS8L2/ABR/RAB13/RIPOR1/GPR174/RASGRF2/AKAP13/RAB17/SQSTM1/TA…
GO_REGULATION_OF_CELL_MORPHOGENESIS	GO_REGULATION_OF_CELL_MORPHOGENESIS	474	0.559736	2.12719	0.00010004	0.000474338	0.000184641	10265	tags=50%, list=22%, signal=39%	FBLIM1/TRPV2/FMNL1/ICAM1/ARHGAP4/TWF2/SEMA6B/HCK/PARVB/FES/PLXND1/THY1/ITGB2/SEMA7A/RHOG/CCL2/FN1/EPB41L3/ARPC2/MYADM/CORO1A/FGR/MYH9/CDC42EP5/CCL7/YWHAH/CSF1R/CXCL12/HEXB/LIMK1/ISLR2/NEFL/LZTS1/L1CAM/CCL13/PAK1/TACSTD2/ARHGAP44/SPP1/NRP1/RHOH/NDEL1/ARHGDIA/PTK2B/SEMA4F/DOCK5/FBLN1/FGD2/SH3KBP1/FGD3/CDC42EP2/PLXNA1/SEMA3C/CDC42EP3/KALRN/ARAP1/SEMA3F/CAPZB/MAP2K1/ARHGAP15/CD44/SHANK3/LIMS1/S100A10…
GO_REGULATION_OF_LYMPHOCYTE_ACTIVATION	GO_REGULATION_OF_LYMPHOCYTE_ACTIVATION	474	0.695178	2.64191	0.00010004	0.000474338	0.000184641	6776	tags=57%, list=15%, signal=49%	IL4R/JAK3/CD40/LILRB2/SLAMF8/CD1D/TNFRSF18/CCR7/IL27RA/TNFRSF1B/RUNX1/RAC2/CEBPB/MAP3K8/CD27/TBC1D10C/STAT6/CD55/IL7R/CCL5/PTPN6/NOD2/SLA2/IL1RL2/NFKBIZ/IL2RA/TNFSF13/NFAM1/SIRPG/CCR2/PYCARD/THY1/INHBA/CLCF1/CD3E/GSN/TRBC2/TNFSF9/AHR/CD5/LCK/CCL2/TGFB1/TRBC1/GAS6/IKZF3/TNFAIP3/LRRC32/CD28/GRAP2/TGFBR2/VAV1/CR1/CD4/VSIG4/CORO1A/LILRB1/IL6/ICOS/SYK/TNFSF14/AIF1/CD6/SLC46A2/FCGR2B/RASAL3/CD276/CD2/Z…
GO_RESPONSE_TO_RADIATION	GO_RESPONSE_TO_RADIATION	445	0.4406	1.67147	0.00010004	0.000474338	0.000184641	6600	tags=27%, list=14%, signal=24%	BCL3/THBD/COL3A1/ICAM1/HRH2/PLK3/JUNB/SYNPO/CCR4/TGFB1/PITPNM1/HAMP/NABP1/CACNA2D4/MAPK13/IKBIP/CCL7/TNFRSF11A/OPN4/CXCL12/SFRP2/PDE1B/BHLHE40/ARRB1/HSPA5/STAR/GRB2/ITGB1/MGMT/CDKN1A/CYBA/OPN3/GNGT2/ASIC2/AEN/MME/TXN/PENK/HMGA2/IFI16/PTPRC/DUSP1/EGR1/SNAI2/DCUN1D3/BAX/CDKN2D/TMEM109/ATP8A2/NPTN/HYAL2/HRH1/PTGS2/BMF/NTRK1/FOS/MC1R/DDB2/GPX1/F11R/GRIN1/KCNC2/CACNA1F/PML/CNGB1/RCVRN/AGRP/TH/NAMPT/TN…
GO_SMALL_GTPASE_BINDING	GO_SMALL_GTPASE_BINDING	439	0.528942	2.00596	0.00010004	0.000474338	0.000184641	9982	tags=43%, list=22%, signal=34%	SH3BP5/TBC1D22A/TBC1D10C/FMNL1/ARHGAP4/RASSF5/TBC1D9/WAS/PFN1/ARHGEF5/DENND1C/VAV1/ARHGDIB/TRAPPC1/ANXA2/CDC42EP5/NCF2/ANXA2P2/TBC1D2/PLEKHG5/DENND2D/DOCK2/RILPL2/ERRFI1/GRASP/NDRG1/RASGRP4/DENND3/NCKAP1L/RAB11FIP1/PAK1/SH3BP1/BICDL1/MLPH/ARHGAP44/RIN3/SYTL5/RHOH/MYO1C/ARHGDIA/RIN1/RAB3IL1/TBC1D8B/FGD2/CAV1/FGD3/HPS6/CDC42EP2/SYTL2/CDC42EP3/KALRN/MICALL2/SYTL1/RILP/TBC1D2B/TBC1D8/EPS8L2/TBC1D30/U…
GO_CELL_CELL_JUNCTION	GO_CELL_CELL_JUNCTION	448	0.564337	2.14142	0.00010005	0.000474338	0.000184641	8393	tags=46%, list=18%, signal=38%	AQP3/ITGA5/ITK/S100A11/JAML/PTPN6/KRT18/DSC2/B4GALT1/COL13A1/WAS/SYNPO/CD3E/CLDN23/KIFC3/PRKCD/KRT8/THEMIS/HAMP/VASP/EPB41L3/MYADM/PTPRU/VAV1/PDLIM7/GJA5/PDLIM1/CORO1A/ANXA2/MYH9/CNN2/NECTIN2/PLEKHG5/YWHAH/CD2/GJB2/CLDN7/NDRG1/WNK4/LCP2/PAK1/SH3BP1/TACSTD2/RAP2B/SCN1B/CD53/SLC9A1/GRB2/ITGB1/SKAP1/CADM3/KIRREL1/STEAP1/FRMD4A/SH3KBP1/FHOD1/PTPRJ/MICALL2/CCN3/LIMS1/CYTH1/CDH19/MXRA8/CDH13/RAB13/ZYX/…
GO_CELL_GROWTH	GO_CELL_GROWTH	463	0.528507	2.00698	0.00010005	0.000474338	0.000184641	8597	tags=42%, list=19%, signal=35%	RGS4/MUC12/TRPV2/ARHGAP4/TWF2/SEMA6B/S100A9/S100A8/SIPA1/IGFBP4/DCBLD2/SEMA7A/INHBA/TGFB1/HAMP/FN1/EPB41L3/DCSTAMP/SPHK1/TGFBR2/RPS6KA1/FBP1/CXCL12/LIMK1/ISLR2/SFRP2/BDKRB1/L1CAM/PAK1/TMC8/SPP1/NRP1/SLC9A1/ITGB1/NDEL1/FBLN5/ACVRL1/PTK2B/SEMA4F/CDKN1A/CYBA/PPARG/HBEGF/PLXNA1/SEMA3C/PTPRJ/SEMA3F/EGLN2/CCN3/CPNE9/SERPINE2/SLIT3/BIN3/SEMA4A/DCUN1D3/MMP14/LEF1/CDKN2D/SEMA3A/CLSTN3/TGFBR1/SPOCK1/AKAP13…
GO_POSITIVE_REGULATION_OF_CYTOKINE_PRODUCTION	GO_POSITIVE_REGULATION_OF_CYTOKINE_PRODUCTION	443	0.645955	2.45009	0.00010005	0.000474338	0.000184641	8864	tags=56%, list=19%, signal=46%	IL1R1/IL4R/BCL3/FURIN/CD40/CYP1B1/LILRB2/TNFRSF8/CCR7/IL27RA/LUM/RUNX1/CD14/CEBPB/IL18R1/STAT6/SLAMF6/LTB/NOD2/C5AR1/IL1RL2/SPON2/TMEM173/SERPINE1/NFAM1/CCR2/PYCARD/SEMA7A/FCER1G/CD3E/THBS1/GPSM3/TGFB1/HMOX1/CD28/FCN1/MAPK13/LY96/CD4/LILRB1/FGR/IL6/LILRA5/SYK/AIF1/TRPV4/SLC11A1/IL17RA/CD6/CSF1R/BIRC3/EREG/PLCG2/CD276/CD2/TLR8/C3AR1/HK1/CARD9/CD74/ADAM8/CD244/IL10/CRTAM/RNF135/LY9/MAPKAPK2/PTGER4/…
GO_REGULATION_OF_BODY_FLUID_LEVELS	GO_REGULATION_OF_BODY_FLUID_LEVELS	497	0.606288	2.30567	0.00010005	0.000474338	0.000184641	9011	tags=51%, list=19%, signal=41%	AQP3/COL1A1/CD40/THBD/FERMT3/VDR/PLAUR/GNA15/COL3A1/CD59/SH2B3/F13A1/COL1A2/TFPI2/TEC/PTPN6/MYL9/PIK3CD/PAPSS2/SERPINE1/SERPINA1/WAS/P2RX4/FCER1G/PRKCD/THBS1/RAB27A/LCK/PLAU/ADTRP/UBASH3B/TBXA2R/GAS6/VAV1/GJA5/ANXA2/IL6/MYH9/SYK/ANXA2P2/C4BPB/TRPV4/SERPING1/MAFK/MYL12A/PIK3R5/PRKCB/PLCG2/MET/ITPR1/DCANP1/PROS1/VAMP8/EMP2/PRKAR2B/ARRB2/SERPINB2/WNK4/LCP2/ITGB3/PLEK/ARRB1/RAP2B/KCNN4/ITPR3/DGKA/F12…
GO_REGULATION_OF_HEMOPOIESIS	GO_REGULATION_OF_HEMOPOIESIS	461	0.558326	2.12011	0.00010005	0.000474338	0.000184641	10336	tags=48%, list=22%, signal=37%	IL4R/JAK3/LILRB2/SLAMF8/TNFRSF18/LILRB3/RUNX1/CEBPB/CD27/GPR171/IL7R/LIF/PTPN6/MYL9/IL1RL2/HCLS1/MAFB/NFKBIZ/IL2RA/NFAM1/FES/SPI1/CCR2/INHBA/TNFSF9/THBS1/UBASH3B/C1QC/TGFB1/GAS6/IKZF3/CD28/DCSTAMP/TGFBR2/CR1/CD4/LILRB1/TRIB1/SYK/GPR68/SLC46A2/PRKCB/FCGR2B/CD2/ZC3H12A/CD74/RUNX3/ADAM8/SIGLEC15/CCR1/NCKAP1L/HLA-DOA/CTLA4/TESPA1/PTPN2/SASH3/IL15/SCIN/CSF3R/TESC/IL12RB1/PTK2B/NLRP3/FSTL3/TYROBP/FOXP3…
GO_REGULATION_OF_IMMUNE_EFFECTOR_PROCESS	GO_REGULATION_OF_IMMUNE_EFFECTOR_PROCESS	451	0.696364	2.64268	0.00010005	0.000474338	0.000184641	7024	tags=57%, list=15%, signal=49%	IL1R1/IL4R/JAK3/CD40/SLAMF8/CD1D/IL27RA/TNFRSF1B/RAC2/CFI/CXCL6/C7/IL18R1/CD59/STAT6/SLAMF6/CD55/IL7R/CD1C/PTPN6/NOD2/C5AR1/NFKBIZ/IL2RA/C1QA/SPON2/TMEM173/TNFSF13/FES/GRN/CCR2/PYCARD/WAS/ITGB2/SEMA7A/FCER1G/CLCF1/CD96/ADGRE2/C1QC/TGFB1/SH2D1B/STXBP2/TNFAIP3/HMOX1/C1QB/CD28/VAV1/ITGAM/CR1/VSIG4/LILRB1/FGR/IL6/SYK/C4BPB/SERPING1/NECTIN2/BIRC3/SH2D1A/FCGR2B/C3AR1/ZC3H12A/C1S/C1R/RIPK3/CD1E/HK1/CD74…
GO_REGULATION_OF_PROTEIN_SERINE_THREONINE_KINASE_ACTIVITY	GO_REGULATION_OF_PROTEIN_SERINE_THREONINE_KINASE_ACTIVITY	497	0.556301	2.11557	0.00010005	0.000474338	0.000184641	8497	tags=44%, list=18%, signal=36%	FAM20A/RGS4/CD40/MAP3K8/PTPN6/NOD2/ACSL1/C5AR1/PYCARD/THY1/DUSP5/PRKCD/THBS1/ARHGEF5/TGFB1/MAP2K3/TNFAIP3/SNCA/FLT3/MLKL/TRIB1/SYK/TNFRSF11A/PIK3R5/CSF1R/RALB/FPR1/SHC1/SFRP2/CD74/ADAM8/PTPN1/PRKAR2B/PAK1/MAPKAPK2/GADD45B/ARRB1/CD300A/PTK2B/ACTB/CDKN1A/PTPN22/PDGFRB/HGF/PIK3R6/FGD2/CAV1/HSPB1/ROR2/CEMIP/DBNL/DKK1/TNFSF11/PTPRJ/MAP2K1/DUSP2/HMGA2/MAP3K21/PTPRC/S100A12/DUSP1/IL1B/MAP4K1/DUSP6/DUSP3…
GO_REPRODUCTIVE_SYSTEM_DEVELOPMENT	GO_REPRODUCTIVE_SYSTEM_DEVELOPMENT	429	0.529944	2.0088	0.00010005	0.000474338	0.000184641	9045	tags=41%, list=20%, signal=33%	PTPRN/CTSB/SPINT2/SOCS3/STC1/VDR/STRA6/CEBPB/VGF/MMP19/LIF/PHLDA2/ICAM1/JUNB/INHBA/NKX3-1/FOSL1/KRT8/ST14/WNT4/SNAI1/SERPINF1/ADAMTS1/PTX3/WNT2/EREG/GJB2/SFRP2/DCANP1/IL10/ARRB2/ARRB1/HSPA5/RETN/SPP1/STAR/GRB2/SPINT1/CCN1/TESC/FSTL3/RBP4/BASP1/PPARG/PDGFRB/NOS3/ROR2/TFAP2C/SDC1/MME/MAP2K1/SERPINA5/SERPINE2/SLIT3/DCN/RDH10/RAB13/MMP14/ALOX15B/LEF1/BAX/SEMA3A/SRD5A1/TGFBR1/LHB/TIFAB/WNT7B/AXL/PRDM1…
GO_SYNAPTIC_MEMBRANE	GO_SYNAPTIC_MEMBRANE	429	0.526859	1.9971	0.00010005	0.000474338	0.000184641	9669	tags=47%, list=21%, signal=38%	SLC16A3/COL13A1/SYNPO/ITGA3/ANK1/FOSL1/NRGN/GABRD/STX11/CACNA1C/GRASP/LZTS1/ARRB2/NCS1/ARRB1/SRPX2/NRP1/ITGB1/CADM3/SEMA4F/DNM1/PI4K2A/IL31RA/CAMK2N1/CAMK2A/GABRA5/SHANK3/PDLIM4/NSG1/IQSEC3/SHISA9/SHANK1/KCNMA1/ITGA8/ERC2/CLTB/CLSTN3/KCNC3/SNAP25/NPTN/SH2D5/STX4/FABP5/STX1A/HTR1B/GABRB2/STXBP1/DLGAP3/GRIN1/KCNC2/NRP2/ARF1/SYT1/DENND1A/PSD3/EFNB2/CACNG3/DLG4/CABP1/DDN/GRIP1/HTR5A/NTNG1/CHRM1/GRIN3…
GO_ANATOMICAL_STRUCTURE_HOMEOSTASIS	GO_ANATOMICAL_STRUCTURE_HOMEOSTASIS	431	0.417026	1.58066	0.00010006	0.000474338	0.000184641	8668	tags=30%, list=19%, signal=25%	POLD4/RAC2/NOD2/CCR2/P2RX4/UBASH3B/TGFB1/TNFAIP3/DCSTAMP/RCN3/CORO1A/IL6/SYK/TNFRSF11A/CSF1R/ACP5/LRRK1/GAA/ADAM8/SIGLEC15/ITGB3/NCS1/IGHA2/NCDN/SASH3/SPP1/LYZ/PTK2B/IGHA1/CTSK/ACTB/TPP1/RBP4/STN1/IGHG3/HSPB1/NOS3/SNX10/IGKC/TNFSF11/PPARGC1B/ACTG1/CCN2/BAX/SLX1A/CACNB2/SRF/CSK/HTR1B/JCHAIN/BAG3/LOX/CALB1/PML/MAPK3/SMG6/WWTR1/CNGB1/SMARCAL1/CD34/SERPINA3/TNKS1BP1/ALDOA/KLHL10/SLC17A7/RAB3D/ATP6AP1…
GO_CELL_ADHESION_MOLECULE_BINDING	GO_CELL_ADHESION_MOLECULE_BINDING	481	0.60749	2.30847	0.00010006	0.000474338	0.000184641	8312	tags=50%, list=18%, signal=41%	LILRB2/COL5A1/CD1D/FERMT3/ITGA5/COL3A1/S100A11/JAML/ICAM1/PTPN6/TWF2/KRT18/CEMIP2/FXYD5/LCP1/TSPAN4/THY1/P2RX4/ITGB2/ITGA3/SEMA7A/PXN/THBS1/PFN1/TES/FN1/VASP/NRXN3/PDLIM1/ANXA2/MYH9/CNN2/PPFIBP1/SYK/ITGB7/NECTIN2/TBC1D2/CXCL12/ITGB5/SFRP2/NDRG1/EHD4/ADAM8/PTPN1/P4HB/EMP2/EGFL6/ITGB3/TACSTD2/TGFBI/HSPA5/PTPN2/EDIL3/ITGB1/FBLN5/CCN1/SNX9/MYO1B/EMILIN1/DBNL/ICAM5/PKM/CAPZB/GPNMB/CCN3/FBN1/CLIC1/PARV…
GO_LEUKOCYTE_MIGRATION	GO_LEUKOCYTE_MIGRATION	481	0.7379	2.80402	0.00010006	0.000474338	0.000184641	4768	tags=58%, list=10%, signal=52%	MYO1G/IL1R1/COL1A1/NBL1/THBD/SLAMF8/TNFRSF18/CCR7/DOK2/RAC2/ITGA5/CXCL6/STK10/CXCL1/ECM1/TNFRSF10D/CMKLR1/TNFRSF10A/JAML/SLC16A3/COL1A2/ICAM1/CCL5/TRPM2/PTPN6/S100A9/C5AR1/CXCR3/PIK3CD/S100A8/B4GALT1/HCK/VEGFC/SERPINE1/SIRPG/CCR2/PYCARD/THY1/P2RX4/ITGB2/ITGA3/FCER1G/TNFRSF10B/CCR5/THBS1/GPSM3/CCR6/ARHGEF5/LCK/ADTRP/CCL2/CXCL5/ADGRE2/TGFB1/GAS6/FN1/MMP1/HMOX1/APOD/VAV1/ITGAM/CORO1A/DYSF/IL6/MYH9/S…
GO_ORGANIC_ANION_TRANSPORT	GO_ORGANIC_ANION_TRANSPORT	481	0.517711	1.96731	0.00010006	0.000474338	0.000184641	10921	tags=48%, list=24%, signal=37%	RGS4/STRA6/AQP9/SLC16A3/ACSL1/FOLR2/SLC6A6/P2RX4/PRKCD/PLIN2/THBS1/SLCO4A1/PITPNM1/EMB/BDKRB2/SNCA/ATP8B3/PLSCR3/PLA2R1/ATP8B1/SYK/SLC11A1/TNFRSF11A/PLTP/SLC7A7/KMO/SLC36A1/SLC16A5/NPC2/LRRC8E/SLC7A8/FABP4/ANO4/KCNN4/SLCO2B1/SLC26A2/ACSL4/STARD5/ABCC3/PPARG/OSBPL5/TNFSF11/NFKBIE/SLC16A13/SLC25A32/TMEM30B/FABP3/IL1B/SLC25A19/SLC37A2/ANO9/ATP8A2/SNAP25/ABCG1/CYB5R2/AVPR1A/STX1A/SLC6A17/SLC16A10/SLC…
GO_PASSIVE_TRANSMEMBRANE_TRANSPORTER_ACTIVITY	GO_PASSIVE_TRANSMEMBRANE_TRANSPORTER_ACTIVITY	453	0.541991	2.05703	0.00010006	0.000474338	0.000184641	8389	tags=43%, list=18%, signal=35%	AQP3/KCNK6/TRPV2/PRF1/KCNAB2/AQP9/TRPM2/P2RX4/GAS6/CACNA2D4/GJA5/ANXA2/KCNQ1/ANXA2P2/GABRD/TRPV4/CATSPER1/GJB2/CACNA1C/ITPR1/LRRC8E/KCNE1/NCS1/TMC8/SCN1B/ANO4/KCNK15/KCNN4/ITPR3/ANO1/STEAP1/PTK2B/SCN9A/TRPM8/PIEZO1/ASIC2/P2RX5/ORAI2/KCNH6/GABRA5/TMEM37/CLIC1/KCNK17/KCNG2/KCNMA1/CYBB/BAX/KCNQ3/KCNK1/TMEM109/ANO9/KCNK9/KCNC3/SNAP25/PANX2/KCNE4/CACNB2/KCNJ15/KCNE3/HTR1B/GABRB2/JPH1/GRIN1/KCNC2/KCNK3…
GO_POSITIVE_REGULATION_OF_ESTABLISHMENT_OF_PROTEIN_LOCALIZATION	GO_POSITIVE_REGULATION_OF_ESTABLISHMENT_OF_PROTEIN_LOCALIZATION	436	0.5531	2.09697	0.00010006	0.000474338	0.000184641	7114	tags=39%, list=15%, signal=33%	IL4R/GZMB/RAC2/CD14/NOD2/HCLS1/VEGFC/PYCARD/PLK3/ITGB2/PRKCD/ARHGEF5/TGFB1/GAS6/FCN1/ITGAM/FGR/IL6/LILRA5/SYK/AIF1/TRPV4/IL17RA/GPR68/YWHAH/CSF1R/VSNL1/CD2/TLR8/ZC3H12A/HK1/ADAM8/CD244/IL10/CRTAM/PAK1/PTGER4/ARRB1/TLR2/NLRP12/KCNN4/MYO1C/ANO1/NLRP3/RBP4/PTPN22/TNFSF4/CEMIP/TWIST1/OSM/MICALL2/EDEM1/TMEM30B/HAVCR2/IL1B/TSLP/YWHAZ/YWHAG/PMAIP1/ALOX15B/RIPOR1/XBP1/ANKRD1/PANX2/OAZ1/PRKCZ/TNFRSF14/PYD…
GO_PRESYNAPSE	GO_PRESYNAPSE	478	0.546373	2.07612	0.00010006	0.000474338	0.000184641	10865	tags=52%, list=23%, signal=40%	PTPRN/KCNAB2/P2RX4/FOSL1/SNCA/TMED9/PLEKHG5/MCTP1/YWHAH/STX11/PRKCB/GUCY1B1/SYT5/NEFL/MCTP2/SYNGR2/NCS1/ARHGAP44/CADM3/NDEL1/ACTB/SYNJ2/SV2B/SYT12/NAAA/DNM1/SYN1/PI4K2A/MME/IL31RA/PENK/GABRA5/RAB15/PTPRN2/AP1S1/ACTG1/YWHAG/CPLX2/ERC2/CLTB/KCNC3/SNAP25/NPTN/SYNGR3/SNCB/CACNB2/STX4/STX1A/SLC6A17/ATP6V0D1/DGKQ/PIP5K1C/HTR1B/BIN1/SYNGR1/BDNF/STXBP1/HAP1/CALB1/GRIN1/KCNC2/AC034102.1/PNOC/SVOP/SYT1/DEN…
GO_PROCESS_UTILIZING_AUTOPHAGIC_MECHANISM	GO_PROCESS_UTILIZING_AUTOPHAGIC_MECHANISM	481	0.49438	1.87865	0.00010006	0.000474338	0.000184641	11114	tags=45%, list=24%, signal=34%	QSOX1/TMEM150B/ATP6V1B2/S100A9/S100A8/PYCARD/PLK3/PLK2/HMOX1/IL10RA/SNCA/TCIRG1/RGS19/RALB/ZC3H12A/MET/ITPR1/WIPI1/LZTS1/TSPO/IL10/VAMP8/VMP1/EVA1A/SPATA18/CTSK/WDR81/PLEKHF1/PTPN22/HGF/DRAM1/HSPB1/CTSA/ATP6V0C/IFI16/ATP6V1H/SVIP/LGALS8/DCN/NLRP6/GABARAPL1/LAMP3/XBP1/ATP6V1E1/CD84/TMEM150A/SQSTM1/GBA/KIAA1324/ATP6V0D1/IRF8/BMF/BAG3/HAP1/NOD1/TOLLIP/MAPK3/PSAP/MAP1S/RAB1A/NAMPT/ARSB/LEP/MCL1/VDAC1…
GO_REGULATION_OF_INNATE_IMMUNE_RESPONSE	GO_REGULATION_OF_INNATE_IMMUNE_RESPONSE	432	0.603597	2.28799	0.00010006	0.000474338	0.000184641	8635	tags=47%, list=19%, signal=39%	CTSB/SOCS3/SLAMF8/CTSL/CD1D/CD14/MUC12/CLEC10A/SLAMF6/CCL5/MARCO/PTPN6/IFNGR2/NOD2/S100A9/S100A8/HCK/TMEM173/GRN/PYCARD/ITGB2/FCER1G/CD96/PRKCD/SH2D1B/TNFAIP3/FCN1/LY96/VAV1/ITGAM/CR1/VSIG4/LILRB1/FGR/PYHIN1/RELB/SYK/SERPING1/NECTIN2/IKBKE/BIRC3/SH2D1A/FCGR2B/EREG/PLCG2/TLR8/CLEC4D/CARD9/ADAM8/PTPN1/ARRB2/CRTAM/RNF135/PAK1/MAPKAPK2/MNDA/TLR2/CTSS/PTPN2/CD300A/SERPINB9/TICAM2/LGMN/NLRC4/RAET1L/CLE…
GO_REGULATION_OF_ION_TRANSMEMBRANE_TRANSPORT	GO_REGULATION_OF_ION_TRANSMEMBRANE_TRANSPORT	458	0.584498	2.21888	0.00010006	0.000474338	0.000184641	8412	tags=49%, list=18%, signal=40%	RGS4/KCNK6/KCNAB2/PTPN6/FXYD5/THY1/THBS1/UBASH3B/TGFB1/HAMP/CACNA2D4/SNCA/GJA5/CORO1A/DYSF/KCNQ1/P2RY6/YWHAH/CATSPER1/PLCG2/STAC3/CACNA1C/NEFL/KCNE1/BDKRB1/FKBP1A/WNK4/CRACR2A/SCN1B/CTSS/KCNK15/MMP9/SLC9A1/TESC/PTK2B/CYBA/SCN9A/ATP1B3/ASIC2/CAV1/CEMIP/SLC31A2/KCNH6/TWIST1/PTAFR/TMEM37/SHANK3/SELENON/CLIC1/KCNK17/SHISA9/SHANK1/KCNG2/KCNMA1/OPRL1/CYBB/BAX/KCNQ3/GLRX/TMEM109/ANO9/KCNC3/KCNE4/CACNB2/…
GO_REGULATION_OF_TRANS_SYNAPTIC_SIGNALING	GO_REGULATION_OF_TRANS_SYNAPTIC_SIGNALING	432	0.56851	2.15499	0.00010006	0.000474338	0.000184641	8526	tags=49%, list=18%, signal=40%	RGS4/LILRB2/HRH2/CCR2/SYNPO/CCL2/PLK2/SNCA/NRGN/NPTX2/PLEKHG5/MCTP1/YWHAH/PRKCB/GUCY1B1/SRGN/KMO/LZTS1/MCTP2/PRKAR2B/ARRB2/NCS1/NCDN/RETN/STAR/ITPR3/EGR2/TSHZ3/ITGB1/LGMN/PTK2B/RIN1/TYROBP/SYT12/DNM1/SYN1/ROR2/MME/DKK1/CAMK2A/SHANK3/SERPINE2/NSG1/IL1B/SHISA9/PLAT/SHANK1/ABR/YWHAG/CPLX2/CLSTN3/SNAP25/NPTN/SNCG/PRKCZ/CACNB2/STX4/FABP5/SQSTM1/STX1A/SRF/HRH1/PRNP/PTGS2/PRKAR1B/HTR1B/ITPKA/SYNGR1/BDNF…
GO_RESPONSE_TO_OXIDATIVE_STRESS	GO_RESPONSE_TO_OXIDATIVE_STRESS	432	0.56069	2.12534	0.00010006	0.000474338	0.000184641	8072	tags=42%, list=17%, signal=35%	PTPRN/CYGB/COL1A1/CYP1B1/CCR7/STAT6/TRPM2/ALDH3B1/SOD3/PLK3/NCF4/PXN/PRKCD/FOSL1/TNFAIP3/HMOX1/APOD/MAPK13/SPHK1/SNCA/PDLIM1/IL6/PLA2R1/NCF2/AIF1/MCTP1/GUCY1B1/NCOA7/GJB2/ZC3H12A/MET/RIPK3/IL10/P4HB/STAR/MMP9/AREG/PXDN/FBLN5/LCN2/PTK2B/MGMT/CYBA/PDGFRB/HGF/GPX3/HSPB1/NOS3/NCF1/UCP2/SDC1/TXN/IL18RAP/RBPMS/PENK/PPARGC1B/SELENON/DUSP1/VNN1/MMP3/MSRB3/MPO/MMP14/CYBB/GLRX2/LPO/AXL/STX4/HYAL2/PRNP/PTGS…
GO_SIGNAL_RELEASE	GO_SIGNAL_RELEASE	458	0.504866	1.91658	0.00010006	0.000474338	0.000184641	9889	tags=45%, list=21%, signal=35%	PTPRN/PIM3/VGF/LIF/CCL5/SELENOM/INHBA/NKX3-1/IL11/SNCA/IL6/TRPV4/GPR68/MCTP1/STX11/PRKCB/VSNL1/SYT5/KMO/CACNA1C/ITPR1/MCTP2/VAMP8/RAB11FIP1/NCS1/ARRB1/RETN/SPP1/ITPR3/ANO1/RBP4/SYT12/NAAA/SYN1/UCP2/TNFSF11/KALRN/CAMK2A/OSM/CCN3/PTPRN2/IL1B/KCNG2/RAB11FIP5/CPLX2/ERC2/SNAP25/SNCG/CACNB2/STX4/STX1A/SLC8B1/FGFR1/IL1RN/PIP5K1C/HTR1B/STXBP1/CHGA/POMC/KCNC2/IRS1/SYT1/TRH/KCNC4/RAB1A/AACS/GAL/LEP/DOC2B/B…
GO_EPIDERMIS_DEVELOPMENT	GO_EPIDERMIS_DEVELOPMENT	437	0.447623	1.6972	0.00010007	0.000474338	0.000184641	10661	tags=38%, list=23%, signal=30%	AQP3/FURIN/CTSL/VDR/RUNX1/KRT18/DSC2/WAS/INHBA/KRT8/ST14/SNAI1/FOSL2/TCHH/CSTA/EREG/TRADD/ERRFI1/PLOD3/KRT80/EDA2R/CTSK/PI3/ZFP36/MYO7A/AGPAT2/KRT7/DKK1/MAFG/UGCG/KLK13/MAP2K1/CCN2/CST6/JAG2/CNFN/ALOX15B/KRT86/PRKCH/LAMB3/COL7A1/FABP5/PERP/FGFR1/FLNB/FST/STS/LAMC2/PLOD1/SFN/WNT10B/MAFF/NAB2/KLF4/PSAP/KRT15/KRT19/SHH/KRT81/KRT78/GAL/CRABP2/EMP1/KDF1/CAPN1/KRT79/COL17A1/JUP/KRT36/KRT17/ELF3/CAPNS1/…
GO_GLAND_DEVELOPMENT	GO_GLAND_DEVELOPMENT	437	0.468844	1.77767	0.00010007	0.000474338	0.000184641	8894	tags=37%, list=19%, signal=30%	TGM2/VDR/STRA6/CEBPB/STAT6/HRH2/MAFB/PLXND1/NKX3-1/WNT4/TGFB1/HAMP/TNFAIP3/HMOX1/SERPINF1/TGFBR2/RPS6KA1/ALDH1A3/TNFRSF11A/WNT2/CSF1R/SLC46A2/MET/RIPK3/TSPO/IL10/NRP1/AREG/MGMT/FSTL3/HLX/HGF/CAV1/UCP2/PKM/PLXNA1/SEMA3C/TNFSF11/KALRN/MAP2K1/SERPINA5/SERPINE2/AIRE/SNAI2/MDK/ALOX15B/LEF1/BAX/MAN2A1/SEMA3A/XBP1/ASS1/SRD5A1/TGFBR1/STAT5A/WNT7B/SRF/FGFR1/TAF10/DKK3/GATA6/CELA1/GPX1/SULF2/CYP7B1/SULF1/P…
GO_PROTEIN_SERINE_THREONINE_KINASE_ACTIVITY	GO_PROTEIN_SERINE_THREONINE_KINASE_ACTIVITY	437	0.444411	1.68503	0.00010007	0.000474338	0.000184641	10896	tags=39%, list=24%, signal=30%	MAP3K8/PIM3/STK10/FAM20C/PLK3/PRKCD/MAP2K3/PLK2/MAPK13/TGFBR2/RPS6KA1/MLKL/SYK/IKBKE/LRRK1/PRKCB/LIMK1/RIPK3/WNK4/PAK1/MAPKAPK2/ACVRL1/NUAK1/PTK2B/DCLK3/RPS6KA4/KALRN/CAMK2A/MAP2K1/MAP3K21/PIM1/GRK2/MAP4K1/GRK5/PRKCH/MAP3K3/TGFBR1/MAP3K11/HIPK4/AKAP13/PRKCZ/SQSTM1/MAP3K9/MAPK11/ITPKA/MAP2K4/BCKDK/LIMK2/MKNK1/MAST3/DYRK3/GRK6/MAPK3/SBK2/CAMKK1/CCL3/AAK1/CSNK1G2/CAMK1G/CAMK1/IRAK3/STK32B/PDK3/OBSCN…
GO_REGULATION_OF_PROTEIN_COMPLEX_ASSEMBLY	GO_REGULATION_OF_PROTEIN_COMPLEX_ASSEMBLY	428	0.530684	2.01115	0.00010007	0.000474338	0.000184641	9126	tags=40%, list=20%, signal=33%	ARPC1B/FBLIM1/CCR7/TRABD2A/ICAM1/TWF2/HCLS1/HCK/LCP1/FES/PYCARD/WAS/TMSB10/GSN/PRKCD/PFN1/ARHGEF5/TGFB1/VASP/MMP1/ARPC2/MYADM/SNCA/CORO1A/CDC42EP5/PMEPA1/RALB/MET/WIPF1/NCKAP1L/PAK1/PTGER4/CARMIL2/PLEK/TMC8/SCIN/FMN1/GRB2/SKAP1/KIRREL1/MYO1C/GMFG/SNX9/PTK2B/ACTR3C/PIEZO1/CDC42EP2/CSF3/DKK1/CDC42EP3/CAPZB/ARPC5L/DMTN/CORO1B/SVIP/MMP3/CCL26/PMAIP1/BAX/SELP/MPP7/PRKCZ/STX1A/BAIAP2L1/GBA/CAPG/CXCL13/…
GO_SECOND_MESSENGER_MEDIATED_SIGNALING	GO_SECOND_MESSENGER_MEDIATED_SIGNALING	434	0.5866	2.22369	0.00010007	0.000474338	0.000184641	8552	tags=49%, list=18%, signal=40%	FHL2/CCR7/S1PR4/CMKLR1/TBC1D10C/TRPM2/PTGER2/SLA2/CXCR3/CCR2/P2RX4/CD3E/CCR5/THBS1/CCR6/AHR/CCR4/ADGRE2/TBXA2R/ADGRE1/CCR8/SPHK1/CD4/CXCR6/TRAT1/SYK/P2RY6/MCTP1/FPR2/GUCY1B1/PLCG2/RCAN2/ADRB3/FPR1/CXCL8/CACNA1C/ITPR1/UCN2/PTGIR/MCTP2/CCL20/PRKAR2B/CCR1/FKBP1A/PTGER4/PLEK/SLC9A1/ITPR3/XCR1/PTK2B/SELE/BST1/GPR143/NOS3/P2RX5/TNFSF11/PTPRJ/PTPRC/SELENON/DMTN/CDH13/ADRA1B/OPRL1/NFATC2/SELP/ADGRG3/AKAP…
GO_T_CELL_ACTIVATION	GO_T_CELL_ACTIVATION	455	0.68685	2.60705	0.00010007	0.000474338	0.000184641	6776	tags=55%, list=15%, signal=48%	IL4R/JAK3/CD7/BCL3/LILRB2/BATF/CD1D/TNFRSF18/CCR7/TNFRSF1B/RUNX1/RAC2/CEBPB/MAP3K8/ITK/IL18R1/CD27/JAML/STAT6/SLAMF6/CD55/IL7R/CD1C/ICAM1/CCL5/PTPN6/NOD2/SLA2/PIK3CD/IL1RL2/MAFB/NFKBIZ/IL2RA/LCP1/SIRPG/CCR2/PYCARD/WAS/THY1/FCER1G/CD3E/GSN/TNFSF9/RAB27A/CCR6/CD5/LCK/WNT4/CCL2/THEMIS/TGFB1/RUNX2/LRRC32/CD28/GRAP2/TGFBR2/VAV1/CR1/CD4/VSIG4/CORO1A/LILRB1/IL6/MYH9/RELB/ICOS/SYK/CD3D/TNFSF14/AIF1/SLC11…
GO_COLLAGEN_CONTAINING_EXTRACELLULAR_MATRIX	GO_COLLAGEN_CONTAINING_EXTRACELLULAR_MATRIX	406	0.66982	2.53486	0.00010008	0.000474338	0.000184641	6962	tags=52%, list=15%, signal=45%	TGM2/TIMP1/CTSB/CTSC/COL1A1/COL6A3/CTSZ/COL5A1/CTSL/COL6A2/ANXA11/PODNL1/LUM/COL18A1/ADAMTS2/LTBP2/ECM1/COL3A1/F13A1/COL6A1/COL1A2/ICAM1/COL15A1/LAMB1/S100A9/SMOC2/S100A8/VWA1/C1QA/CTSD/LOXL2/SERPINE1/CTHRC1/SERPINA1/COL13A1/SOD3/MXRA5/FBLN2/SERPINB1/LOXL1/SEMA7A/THBS1/C1QC/TGFB1/FN1/EMILIN2/SERPINF1/C1QB/FCN1/PCOLCE/ANXA2/ADAMTS1/ANXA2P2/BGN/SERPING1/WNT2/CXCL12/ADAMTS4/S100A4/COL12A1/SFRP2/COL8…
GO_PROTEIN_TARGETING	GO_PROTEIN_TARGETING	425	0.410867	1.55677	0.00010008	0.000474338	0.000184641	11799	tags=38%, list=25%, signal=28%	RAC2/LTBP2/ITGB2/NAGPA/RAB27A/ITGAM/TSPO/ZDHHC12/KCNE1/PAK1/HSPA5/MYO1C/NCF1/CEMIP/PAOX/TRAM2/MICALL2/DMTN/YWHAG/PMM2/PRNP/NUCB1/STOM/SEC61B/SYNGR1/BAG3/MICALL1/HAP1/SNAP25-AS1/ZDHHC24/CACNG3/SLC27A2/SRPRA/RHOD/CIB1/SIAH3/UBE2L3/HRAS/AKAP12/ZDHHC18/CACNG2/SSR3/DNAJC15/SEC61A1/ICMT/ZDHHC19/ABLIM3/PEX16/M6PR/CDC37/RPS20/ZDHHC1/SLC25A6/SDCBP/FZD5/SMURF1/SRP19/CHMP4B/YWHAB/LMAN1/CHCHD4/HGS/ZDHHC7/ADO…
GO_REGULATION_OF_INTRACELLULAR_TRANSPORT	GO_REGULATION_OF_INTRACELLULAR_TRANSPORT	425	0.522599	1.98012	0.00010008	0.000474338	0.000184641	8245	tags=38%, list=18%, signal=32%	IL4R/RAC2/HCLS1/DAB2/LCP1/FES/PLK3/ITGB2/FCER1G/PRKCD/ADGRE2/TGFB1/GAS6/STXBP2/HMOX1/APOD/ITGAM/FGR/ANXA2/SYK/ANXA2P2/PRKCB/ZC3H12A/GRASP/PTPN1/VAMP8/KCNE1/ITGB3/PAK1/NCS1/ARHGAP44/CD300A/INPP5F/NDEL1/MYO1C/GPR143/SYN1/CEMIP/TXN/CAMK2A/MAP2K1/MICALL2/EDEM1/TMEM30B/DMTN/SVIP/IL1B/UNC13D/CPLX2/RIPOR1/OAZ1/CD84/CACNB2/STX1A/HYAL2/LDLRAP1/PRNP/NUCB1/PTGS2/ANGPT1/STOM/HTR1B/LGALS9/NEFH/SFN/BAG3/STXBP1…
GO_SYNAPSE_ORGANIZATION	GO_SYNAPSE_ORGANIZATION	404	0.520473	1.9696	0.00010008	0.000474338	0.000184641	8869	tags=44%, list=19%, signal=36%	LILRB2/C5AR1/C1QA/SYNPO/PLXND1/ITGA3/PFN1/C1QC/C1QB/IL10RA/SNCA/ITGAM/FCGR2B/SRGN/NDRG1/NEFL/IL10/L1CAM/TLR2/ARHGAP44/SRPX2/NRP1/LGMN/ACTB/ASIC2/SYN1/DBNL/DKK1/ARHGAP22/KALRN/SEMA3F/SHANK3/ACTG1/SEMA4A/SHANK1/PLXNB2/YWHAZ/C1QL3/ERC2/ACTN1/CLSTN3/NPTN/SNCG/SNCB/WNT7B/CACNB2/RAB17/C3/NGEF/PRNP/GABRB2/ITPKA/BDNF/NEFH/NTRK1/DLGAP3/ACHE/GRIN1/NRP2/ARF1/PCDHGC5/FLRT2/THBS2/EFNB2/DLG4/CYFIP1/FZD9/CAMK1/…
GO_ACTIN_BINDING	GO_ACTIN_BINDING	421	0.569575	2.15752	0.00010009	0.000474338	0.000184641	7134	tags=43%, list=15%, signal=36%	MYO1G/ARPC1B/LSP1/MICAL2/SVIL/PPP1R18/FMNL1/NOD2/TWF2/HCLS1/PARVB/FXYD5/LCP1/MYBPC2/WAS/SYNPO/TMSB10/COTL1/CCR5/MYO1F/GSN/PFN1/CORO2A/VASP/EPB41L3/ARPC2/PARVG/SNCA/CORO1A/MYH9/CNN2/PSTPIP2/IGSF22/AIF1/TRPV4/TLNRD1/YWHAH/KLHL2/MYO1D/S100A4/WIPF1/TPM4/TPM2/MLPH/TPM3/SCIN/FMN1/ITGB1/MYO1C/GMFG/MYO1B/ACTR3C/MYH13/CNN1/PSTPIP1/RCSD1/NOS3/MYO7A/SYN1/FHOD1/DBNL/CAPZB/FLII/MICALL2/SHANK3/TAGLN/ARPC5L/PAR…
GO_CELL_LEADING_EDGE	GO_CELL_LEADING_EDGE	396	0.597199	2.25886	0.00010009	0.000474338	0.000184641	8930	tags=53%, list=19%, signal=43%	MYO1G/RAC2/ITGA5/S100A11/TWF2/ATP6V1B2/PARVB/LCP1/PLXND1/THY1/PXN/GSN/ANK1/ADGRE2/VASP/EPB41L3/ARPC2/MYADM/PDLIM7/CORO1A/DYSF/FGR/ANXA2/MYH9/LAYN/AIF1/TRPV4/PLEKHG5/KLHL2/MYO1D/ACTA2/LIMK1/WIPF1/BMX/ITGB3/PAK1/SH3BP1/CARMIL2/PLEK/ARHGAP44/PSD/PSD4/SLC9A1/ITGB1/SKAP1/NDEL1/MYO1C/ABI3/TESC/SNX9/PTK2B/SCIMP/PIEZO1/PSTPIP1/ACTG2/FGD2/FGD3/DBNL/PTPRJ/GABRA5/CD44/CORO1B/PDLIM4/SHISA9/EPS8L2/RAB13/GABAR…
GO_CELL_SUBSTRATE_JUNCTION	GO_CELL_SUBSTRATE_JUNCTION	407	0.639653	2.42068	0.00010009	0.000474338	0.000184641	6527	tags=49%, list=14%, signal=42%	TGM2/FHL2/ARPC1B/FBLIM1/PLAUR/RAC2/ITGA5/SVIL/CD59/ENG/ICAM1/DAB2/HCK/PARVB/LCP1/TSPAN4/FES/THY1/ITGB2/ITGA3/PXN/GSN/RHOG/PFN1/TES/PLAU/VASP/ARPC2/PARVG/PDLIM7/PDLIM1/MYH9/CNN2/PPFIBP1/LAYN/ITGB7/TRPV4/NECTIN2/LIMK1/ITGB5/TSPAN9/TPM4/P4HB/L1CAM/RRAS/ITGB3/PAK1/HSPA5/HSPG2/NRP1/SLC9A1/ITGB1/DCAF6/PTK2B/ACTB/CAV2/STARD8/CYBA/PDGFRB/CNN1/CAV1/PROCR/SH3KBP1/HSPB1/MME/ATP6V0C/ARHGAP22/ARHGAP24/MAP2K1/…
GO_CELLULAR_RESPONSE_TO_PEPTIDE	GO_CELLULAR_RESPONSE_TO_PEPTIDE	367	0.532133	2.00888	0.00010009	0.000474338	0.000184641	9193	tags=45%, list=20%, signal=36%	JAK3/SOCS3/ICAM1/NOD2/ATP6V1B2/SLA2/PXN/PRKCD/TGFB1/FPR2/PRKCB/FCGR2B/TCIRG1/GJB2/SHC1/ERRFI1/PTPN1/AP3S1/PRKAR2B/PAK1/PTPN2/STAR/SLC9A1/GRB2/NDEL1/MYO1C/LGMN/CASP4/CAV2/CYBA/PTPN22/PPARG/CAV1/UCP2/PKM/ATP6V0C/CAMK2A/NFKB1/FBN1/ATP6V1H/KLF11/IL1B/FOXC2/RAB13/YWHAG/XBP1/ASS1/SRD5A1/STAT5A/ATP6V1E1/PRKCZ/CSK/BAIAP2L1/ATP6V0D1/PRNP/PRKAR1B/ADCY7/GDF15/IRS1/NOD1/ADCY3/KLF4/ITGA4/MZB1/RARRES2/PTPRE/IG…
GO_EMBRYONIC_ORGAN_DEVELOPMENT	GO_EMBRYONIC_ORGAN_DEVELOPMENT	423	0.458094	1.73531	0.00010009	0.000474338	0.000184641	9624	tags=36%, list=21%, signal=29%	SPINT2/SOCS3/STRA6/CEBPB/MICAL2/ENG/SH2B3/LIF/PHLDA2/MAFB/CTHRC1/JUNB/KRT8/ST14/TGFB1/RUNX2/SNAI1/TGFBR2/GJA5/ALDH1A3/WNT2/CXCL8/DCANP1/IL10/GRB2/SPINT1/CCN1/RBP4/HLX/MYO7A/ROR2/TWIST1/MAP2K1/FBN1/RDH10/ABR/MMP14/LEF1/ITGA8/ATP8A2/TGFBR1/MBD2/TIFAB/WNT7B/SRF/FGFR1/PRDM1/SLC39A1/TBX15/ASCL2/MTHFD1L/MAPK3/RARRES2/MFAP2/KRT19/SHH/TH/HOXB6/CHST11/CSF2/RNF207/EFEMP1/EPN1/PAX8/HS6ST1/PCDH12/PDGFB/EOMES…
GO_MYELOID_CELL_DIFFERENTIATION	GO_MYELOID_CELL_DIFFERENTIATION	403	0.570345	2.15818	0.00010009	0.000474338	0.000184641	6600	tags=39%, list=14%, signal=34%	JAK3/BATF/LILRB3/CCR7/RUNX1/CEBPB/GPR171/LIF/OSCAR/PTPN6/MYL9/FAM20C/PIK3CD/HCLS1/MAFB/FES/SPI1/JUNB/FCER1G/INHBA/THBS1/IL11/UBASH3B/C1QC/TGFB1/DCSTAMP/TGFBR2/CD4/LILRB1/ANXA2/MYH9/RELB/TRIB1/ANXA2P2/GPR68/TNFRSF11A/NRROS/CSF1R/LRRK1/PRKCB/SBNO2/RASGRP4/CD74/SIGLEC15/PDE1B/CCR1/NCKAP1L/TLR2/PTPN2/SCIN/GPR183/CSF3R/MMP9/TESC/PTK2B/FSTL3/TYROBP/LILRB4/PPARG/ZFP36/ROR2/IKZF1/SNX10/ZBTB7A/PTBP3/CSF3/…
GO_NEGATIVE_REGULATION_OF_PHOSPHORYLATION	GO_NEGATIVE_REGULATION_OF_PHOSPHORYLATION	422	0.544321	2.06202	0.00010009	0.000474338	0.000184641	8566	tags=43%, list=18%, signal=35%	SOCS3/RGS4/SH3BP5/TBC1D10C/ENG/LIF/PTPN6/PYCARD/THY1/MVP/DUSP5/INHBA/PRKCD/UBASH3B/TGFB1/TNFAIP3/MYADM/BDKRB2/SNCA/SH3RF2/TRIB1/PPM1F/RNF149/LRRK1/PMEPA1/ZC3H12A/SFRP2/ERRFI1/GCKR/PTPN1/ADARB1/PRKAR2B/BDKRB1/ARRB2/GADD45B/FABP4/ARRB1/ZFYVE28/PTPN2/NLRP12/CD300A/RHOH/INPP5F/KIRREL1/GMFG/TESC/CDKN1A/TNIP1/PTPN22/HGF/FBLN1/CAV1/EMILIN1/HSPB1/DKK1/TWIST1/CAMK2N1/PTPRJ/DUSP2/PTPRC/DMTN/DUSP1/IL1B/DUSP…
GO_PHOSPHOLIPID_BINDING	GO_PHOSPHOLIPID_BINDING	421	0.551664	2.08968	0.00010009	0.000474338	0.000184641	8722	tags=43%, list=19%, signal=36%	MYO1G/ANXA11/SNX20/TEC/TWF2/FES/THY1/NCF4/THBS1/PFN1/PITPNM1/GAS6/DENND1C/SNCA/NRGN/DYSF/ARHGAP9/ANXA2/KCNQ1/ANXA2P2/PHLDA3/PLTP/SYT5/SHC1/ITPR1/WIPI1/CARMIL2/PLEK/ADAP2/ARHGAP44/PLA2G15/PSD/ADAP1/ZFYVE28/BIN2/CD300A/SCIN/PSD4/SLC9A1/ITPR3/SYTL5/DGKA/SNX9/MYO1B/PLEKHF1/NCF1C/OSBPL5/SYT12/FGD2/NCF1/MYOF/SNX10/MME/IGHM/SYTL2/ARAP1/PTAFR/CPNE9/SERPINA5/GSDMA/CD300LF/GRK5/TLN1/ABCG1/AXL/ANXA4/FCHO1/L…
GO_POSITIVE_REGULATION_OF_CELL_ADHESION	GO_POSITIVE_REGULATION_OF_CELL_ADHESION	395	0.675234	2.55408	0.00010009	0.000474338	0.000184641	7281	tags=56%, list=16%, signal=48%	TGM2/IL4R/JAK3/LILRB2/CD1D/TNFRSF18/CCR7/RUNX1/ITGA5/MAP3K8/CD27/CD55/IL7R/ICAM1/CCL5/PTPN6/NOD2/SMOC2/IL1RL2/NFKBIZ/IL2RA/FBLN2/SIRPG/CCR2/PYCARD/THY1/ITGA3/CD3E/TNFSF9/CD5/LCK/WNT4/CCL2/TGFB1/FN1/ARPC2/EMILIN2/MYADM/PTPRU/CD28/GRAP2/TGFBR2/VAV1/CD4/CORO1A/DYSF/LILRB1/IL6/ICOS/SYK/PPM1F/TNFSF14/AIF1/CD6/CXCL12/RASAL3/CD276/PDCD1/SFRP2/COL8A1/CD74/RUNX3/ADAM8/IL10/EMP2/ICOSLG/EGFL6/NCKAP1L/PAK1/L…
GO_REGULATION_OF_CELLULAR_COMPONENT_SIZE	GO_REGULATION_OF_CELLULAR_COMPONENT_SIZE	367	0.557175	2.10342	0.00010009	0.000474338	0.000184641	7249	tags=41%, list=16%, signal=35%	ARPC1B/CCR7/TRPV2/IL7R/ICAM1/ARHGAP4/TWF2/SEMA6B/HCLS1/HCK/PRR16/PYCARD/WAS/TMSB10/SEMA7A/GSN/PRKCD/PFN1/FN1/VASP/ARPC2/MYADM/VAV1/CORO1A/CDC42EP5/TRPV4/CXCL12/LIMK1/ISLR2/SLC12A5/NEFL/WIPF1/LRRC8E/L1CAM/NCKAP1L/PAK1/SH3BP1/CARMIL2/PLEK/SPP1/SCIN/NRP1/KCNN4/FMN1/GRB2/NDEL1/KIRREL1/MYO1C/RAP1GAP2/GMFG/SNX9/PTK2B/ACTR3C/SEMA4F/PPP1R15A/SLC12A7/CDC42EP2/CSF3/SEMA3C/CDC42EP3/SEMA3F/CAPZB/SHANK3/RILP/…
GO_REGULATION_OF_MEMBRANE_POTENTIAL	GO_REGULATION_OF_MEMBRANE_POTENTIAL	422	0.525553	1.99092	0.00010009	0.000474338	0.000184641	8552	tags=45%, list=18%, signal=37%	RGS4/KCNK6/DSC2/P2RX4/SNCA/GJA5/KCNQ1/GABRD/YWHAH/CACNA1C/TSPO/KCNE1/ARRB2/SCN1B/KCNK15/SLC9A1/KCNN4/POPDC3/PTK2B/SCN9A/PIEZO1/ATP1B3/ASIC2/CAV1/UCP2/P2RX5/KCNH6/GABRA5/SHANK3/CLIC1/DCN/KCNK17/SHANK1/PMAIP1/KCNMA1/BAX/KCNQ3/KCNK1/GLRX/KCNK9/KCNE4/ATP1A1/PRKCZ/CACNB2/STX1A/SLC8B1/WDR1/GBA/KCNE3/GABRB2/BIN1/SMAD7/GRIN1/KCNC2/KCNK3/EHD3/KCNK13/FGF13/DLG4/CNR2/TCL1A/HCN1/FZD9/CELF4/JUN/SLC17A7/CHRM1/…
GO_REGULATION_OF_PEPTIDASE_ACTIVITY	GO_REGULATION_OF_PEPTIDASE_ACTIVITY	421	0.59668	2.2602	0.00010009	0.000474338	0.000184641	8495	tags=47%, list=18%, signal=39%	TIMP1/SPINT2/FURIN/COL6A3/PLAUR/ECM1/TNFRSF10A/CD27/CST7/TFPI2/S100A9/S100A8/SERPINE1/SERPINA1/GRN/PYCARD/SERPINB1/TNFRSF10B/NKX3-1/GSN/THBS1/LCK/GAS6/FN1/TNFAIP8/SERPINF1/SNCA/RPS6KA1/CR1/PCOLCE/RCN3/CSTA/PPM1F/TNFSF14/SERPING1/CIDEB/BIRC3/TRADD/SFRP2/PROS1/ARRB2/SERPINB2/SERPINH1/ARRB1/NLRP12/SERPINB9/MMP9/SERPINB8/SPINT1/CCN1/LGMN/CASP4/NLRC4/MGMT/NLRP3/PPARG/PI3/HGF/FBLN1/UBE2Z/CAV1/CSTB/CD44…
GO_ENDOMEMBRANE_SYSTEM_ORGANIZATION	GO_ENDOMEMBRANE_SYSTEM_ORGANIZATION	418	0.493623	1.86944	0.0001001	0.000474338	0.000184641	10930	tags=44%, list=24%, signal=34%	PTPRN/COL5A1/PLK3/KIFC3/GSN/PRKCD/A4GALT/RAB27A/EPB41L3/ATP8B3/DYSF/PLSCR3/ATP8B1/TMED9/NECTIN2/PRKCB/SRGN/NDRG1/SYNGR2/VMP1/SURF4/ANO4/BIN2/NDEL1/TICAM2/SNX9/CAV2/PLEKHF1/CAV1/DNM1/LMNA/MYOF/SNX10/PI4K2A/RAB43/MAP2K1/TRAM2/RAB38/FASLG/RILP/PTPRC/SERPINE2/LMAN2/BIN3/TMED3/YWHAZ/PHETA2/ANO9/SQSTM1/BAIAP2L1/FCHO1/BIN1/SYNGR1/MICALL1/SUN2/AC034102.1/MAPK3/PSAP/EHD3/SHTN1/TOR1A/RAB1A/SNX33/TMEM127/TM…
GO_ENDOPEPTIDASE_ACTIVITY	GO_ENDOPEPTIDASE_ACTIVITY	418	0.489379	1.85337	0.0001001	0.000474338	0.000184641	9771	tags=40%, list=21%, signal=32%	CTSB/CTSC/FURIN/CTSZ/CTSL/GZMB/TRABD2A/ADAMTS2/CFI/PCSK1/MMP19/ADAMTS14/CTSD/PYCARD/ST14/PLAU/MMP10/MMP1/MMP7/BACE2/ADAMTS1/PRSS23/GZMK/KLK10/MMP11/ADAMTS4/C1RL/C1S/C1R/ADAM8/CTSW/CFD/GZMA/CTSS/TMPRSS13/HTRA3/MMP9/GZMH/C2/LGMN/CASP4/CAPN12/F12/CTSK/TPP1/HGF/PAPPA/MME/NRIP3/KLK13/CASP5/GZMM/MMP3/PLAT/MMP14/ADAM12/PRSS57/CFB/MMP13/PYDC1/HTRA4/BMP1/TRABD2B/CELA1/ADAM28/FAP/ACE/ADAMTS12/MMP12/MMP8/MM…
GO_ENZYME_INHIBITOR_ACTIVITY	GO_ENZYME_INHIBITOR_ACTIVITY	366	0.531469	2.00611	0.0001001	0.000474338	0.000184641	7827	tags=39%, list=17%, signal=32%	TIMP1/SPINT2/SOCS3/FURIN/COL6A3/CD27/SH3BP5/CST7/TFPI2/SERPINE1/SERPINA1/SERPINB1/GAS6/TNFAIP8/SERPINF1/SNCA/RPS6KA1/ANXA2/SH3RF2/CSTA/TRIB1/TNFSF14/ANXA2P2/SERPING1/BIRC3/GCKR/PROS1/PRKAR2B/ANGPTL4/SERPINB2/SERPINH1/ARRB1/SERPINB9/SERPINB8/RHOH/SPINT1/GMFG/TESC/CDKN1A/PI3/UBE2Z/HSPB1/CSTB/CAMK2N1/SERPINA10/RNH1/SERPINA5/SERPINE2/SLPI/CST6/YWHAG/A2M/LEF1/CDKN2D/ITIH2/OAZ1/SPOCK1/COL7A1/SNCB/C3/CS…
GO_EXTRACELLULAR_STRUCTURE_ORGANIZATION	GO_EXTRACELLULAR_STRUCTURE_ORGANIZATION	418	0.663116	2.51135	0.0001001	0.000474338	0.000184641	7134	tags=54%, list=15%, signal=46%	TIMP1/SPINT2/BCL3/FURIN/COL1A1/COL6A3/CYP1B1/COL5A1/CTSL/COL6A2/LUM/TNFRSF1B/COL18A1/ADAMTS2/ITGA5/COL3A1/MMP19/ADAMTS14/ENG/COL6A1/COL1A2/ICAM1/COL15A1/LAMB1/SMOC2/VWA1/B4GALT1/LOXL2/SERPINE1/COL13A1/LCP1/FBLN2/SOAT2/ITGB2/ITGA3/LOXL1/MPZL3/THBS1/ADTRP/TGFB1/GAS6/MMP10/FN1/MMP1/MMP7/ITGAM/ANXA2/COLGALT1/IL6/ITGB7/ANXA2P2/BGN/PTX3/MMP11/ADAMTS4/PLTP/CRISPLD2/ITGB5/COL12A1/SFRP2/COL8A1/ADAM8/P4HB/…
GO_GOLGI_VESICLE_TRANSPORT	GO_GOLGI_VESICLE_TRANSPORT	365	0.489216	1.84646	0.0001001	0.000474338	0.000184641	11373	tags=42%, list=25%, signal=32%	CTSC/CTSZ/CD59/CD55/KRT18/SERPINA1/ANK1/GAS6/TRAPPC1/TMED9/WIPI1/PROS1/VAMP8/BET1L/STEAP2/SURF4/AREG/TICAM2/SEC24D/MYO1B/OSBPL5/RAB43/PITPNM3/CAPZB/LMAN2/TMED3/COL7A1/STX4/CSK/CTAGE8/VAMP5/ARF1/STXBP6/TAPBP/EHD3/CREB3L2/PPP6R1/RAB1A/CORO7/ARF3/TMEM115/KDELR3/COPG1/PICK1/BCAP31/CSNK1D/VCP/F5/KIF3C/LAMP1/DYNC1I1/SNX1/MYO5A/KIF16B/HYOU1/DCTN1/KIF1C/NRBP1/AP2A1/GAK/GOLGA2/CUX1/SEC16A/NKD2/BICD2/LMAN1…
GO_POSITIVE_REGULATION_OF_GTPASE_ACTIVITY	GO_POSITIVE_REGULATION_OF_GTPASE_ACTIVITY	398	0.561824	2.12511	0.0001001	0.000474338	0.000184641	9774	tags=47%, list=21%, signal=37%	RGS4/CD40/CCR7/TBC1D22A/TBC1D10C/ICAM1/CCL5/ARHGAP4/ARHGAP30/SIPA1/TBC1D9/THY1/RHOG/ARHGEF5/WNT4/CCL2/VAV1/ARHGDIB/ARHGAP9/TBC1D2/RGS17/CCL7/ELMOD1/RASAL3/CCL18/DOCK2/ERRFI1/CCL20/SMAP2/NCKAP1L/CCL13/SH3BP1/STARD13/ARRB1/ADAP2/GMIP/ARHGAP44/ADAP1/NRP1/RIN3/ITGB1/NDEL1/ARHGDIA/RAP1GAP2/SNX9/PTK2B/RIN1/CAV2/STARD8/CCL8/IQSEC1/TBC1D8B/CDC42EP2/ACAP1/ARHGAP22/ARHGAP24/KALRN/ARAP1/ARHGAP15/LIMS1/S100A…
GO_POSITIVE_REGULATION_OF_SECRETION	GO_POSITIVE_REGULATION_OF_SECRETION	411	0.580891	2.19886	0.0001001	0.000474338	0.000184641	9267	tags=51%, list=20%, signal=41%	IL4R/CD14/NOD2/S100A8/VEGFC/PYCARD/P2RX4/ITGB2/FCER1G/INHBA/NKX3-1/RAB27A/TGFB1/FCN1/SNCA/ITGAM/FGR/IL6/PLA2R1/LILRA5/SYK/AIF1/TRPV4/IL17RA/GPR68/TNFRSF11A/CSF1R/CXCL12/VSNL1/CD2/TLR8/KMO/HK1/ADAM8/CD244/IL10/VAMP8/CRTAM/NCS1/PTGER4/ARRB1/TLR2/RETN/SPP1/NLRP12/SCIN/KCNN4/ANO1/NLRP3/CYBA/RBP4/PTPN22/TNFSF4/SDC1/SYTL2/TWIST1/TNFSF11/PTAFR/OSM/RAB15/GRK2/HAVCR2/IL1B/TSLP/UNC13D/OPRL1/ALOX15B/XBP1/AN…
GO_RECEPTOR_COMPLEX	GO_RECEPTOR_COMPLEX	398	0.620361	2.34653	0.0001001	0.000474338	0.000184641	7733	tags=50%, list=17%, signal=42%	IL4R/CD40/VDR/IL27RA/TNFRSF1B/CD14/ITGA5/IL2RB/IL18R1/ENG/PTPN6/IL2RA/IL2RG/PLXND1/ITGB2/ITGA3/CD247/CD3E/IL13RA1/AHR/CSF2RB/LY96/TGFBR2/ITGAM/FLT3/IL10RB/CD4/IL6/TRAT1/PLA2R1/SYK/CD3D/ITGB7/GABRD/CD3G/CD6/CSF1R/GPR84/ADRB3/TRADD/ITGB5/MET/CD74/CD8A/ITGB3/TLR2/EPHB6/NRP1/CSF3R/ITPR3/ITGB1/SKAP1/ACVRL1/IL12RB1/PTK2B/CD200R1/IL3RA/PDGFRB/OSMR/BST1/EMILIN1/ROR2/PLXNA1/GPR160/IL18RAP/EBI3/IL6R/IL31RA…
GO_REGULATION_OF_BINDING	GO_REGULATION_OF_BINDING	366	0.487911	1.84169	0.0001001	0.000474338	0.000184641	11317	tags=43%, list=24%, signal=33%	BCL3/CTSZ/PLAUR/LIF/PHLDA2/DAB2/TMEM173/CTHRC1/PLXND1/NKX3-1/PRKCD/UBASH3B/TGFB1/PLK2/HMOX1/ANXA2/PYHIN1/ANXA2P2/RALB/MET/IL10/FKBP1A/ARRB2/ARRB1/HSPA5/GZMA/TMC8/ANKRD33/NRP1/MMP9/ACTB/PPARG/CAV1/ZBTB7A/CSF3/TXN/DKK1/TWIST1/IRF4/HMGA2/IFI16/S100A10/CCL23/SLPI/LEF1/BAX/MAPRE3/TGFBR1/MBD2/LRPAP1/TAF10/LDLRAP1/ANGPT1/LARP6/BDNF/DERL1/LOX/CYLD/BAMBI/KLF4/ACE/MAPK3/ITGA4/IGF1/MMP8/GREM2/LGALS3/CAMK1/J…
GO_REGULATION_OF_DNA_BINDING_TRANSCRIPTION_FACTOR_ACTIVITY	GO_REGULATION_OF_DNA_BINDING_TRANSCRIPTION_FACTOR_ACTIVITY	419	0.562428	2.13016	0.0001001	0.000474338	0.000184641	7875	tags=41%, list=17%, signal=34%	CD40/CYP1B1/TNFRSF8/IL18R1/CMKLR1/ICAM1/NOD2/S100A9/S100A8/HCLS1/HCK/TMEM173/NFAM1/PYCARD/ITGB2/NKX3-1/FOSL1/ARHGEF5/TGFB1/GAS6/TNFAIP3/HMOX1/SPHK1/IL6/TRIB1/SYK/TNFRSF11A/WNT2/PRKCB/TRADD/ZC3H12A/RIPK3/SIGIRR/ADAM8/IL10/BHLHE40/ARRB2/ARRB1/TLR2/NLRP12/EDA2R/NLRC4/NLRP3/FOXP3/PPARG/TNFSF4/CAV1/RPS6KA4/ZBTB7A/MYD88/CSF3/IL18RAP/TWIST1/TNFSF11/CAMK2A/NFKB1/PIM1/ACOD1/PPARGC1B/NFKBIE/HAVCR2/S100A12/…
GO_REGULATION_OF_MULTI_ORGANISM_PROCESS	GO_REGULATION_OF_MULTI_ORGANISM_PROCESS	398	0.51219	1.93737	0.0001001	0.000474338	0.000184641	10123	tags=43%, list=22%, signal=34%	TIMP1/CXCL6/PRF1/CD55/CCL5/IL2RA/B4GALT1/TMEM173/IFITM2/GRN/PYCARD/INHBA/GSN/TNFAIP3/CD28/ISG20/FCN1/LY96/CD4/ARHGDIB/PLB1/LILRB1/ANXA2/TRIB1/ANXA2P2/NECTIN2/PTX3/BIRC3/CXCL8/ZC3H12A/SIGIRR/CD74/IL10/ADARB1/P4HB/LGALS1/APOBEC3C/HS3ST5/LHFPL2/IL15/IL12RB1/CAV2/TNIP1/CYBA/CCL8/ZFP36/CAV1/RESF1/PTAFR/HMGA2/IFI16/ACOD1/HAVCR2/SLPI/IL1B/MPO/LEF1/LAMP3/TMEM250/TRIM38/SQSTM1/PPIB/STOM/LGALS9/IRF8/FCER2/…
GO_RESPONSE_TO_METAL_ION	GO_RESPONSE_TO_METAL_ION	366	0.545469	2.05895	0.0001001	0.000474338	0.000184641	8486	tags=43%, list=18%, signal=36%	AQP3/ANXA11/PTGES/CD14/AQP9/ICAM1/TRPM2/S100A8/C1QA/LOXL2/SOD3/JUNB/P2RX4/GSN/THBS1/HAMP/HMOX1/SERPINF1/SNCA/FBP1/SYT5/TESMIN/NDRG1/TSPO/FABP4/HSPA5/STAR/MMP9/ITPR3/LGMN/PTK2B/FSTL3/SYT12/CAV1/SLC39A13/NCF1/SDC1/ALG2/PENK/CPNE9/DMTN/ACTG1/DUSP1/KCNMA1/CYBB/ASS1/ENTPD6/SNCB/ALOX5AP/PRNP/PTGS2/FOS/ADCY7/TNNT2/G6PD/KCNC2/NQO1/KCNK3/SLC25A24/SYT13/MAPK3/SYT1/FOSB/GSS/SHH/KCNMB1/DLG4/TH/IQGAP1/JUN/MAP…
GO_SKIN_DEVELOPMENT	GO_SKIN_DEVELOPMENT	392	0.45836	1.73343	0.0001001	0.000474338	0.000184641	10751	tags=39%, list=23%, signal=30%	AQP3/FURIN/COL1A1/COL5A1/CTSL/VDR/RUNX1/ADAMTS2/COL3A1/LTB/COL1A2/KRT18/DSC2/ITGA3/INHBA/KRT8/ST14/SNAI1/FOSL2/TCHH/CSTA/EREG/TRADD/MET/ERRFI1/KRT80/CTSK/PI3/ZFP36/KRT7/DKK1/KLK13/MAP2K1/CNFN/ALOX15B/COL5A3/KRT86/PRKCH/ATP8A2/SRF/PERP/GBA/FLNB/FST/SFN/WNT10B/SLC27A4/PSAP/KRT15/KRT19/ALOXE3/SHH/KRT81/KRT78/GAL/KDF1/CAPN1/KRT79/JUP/KRT36/KRT17/CAPNS1/CLDN1/ANXA1/KRT32/KRT31/FZD6/PKP3/MYO5A/DSG2/COL…
GO_VACUOLAR_MEMBRANE	GO_VACUOLAR_MEMBRANE	399	0.613463	2.32054	0.0001001	0.000474338	0.000184641	9200	tags=51%, list=20%, signal=41%	THBD/CD1D/ANPEP/COL6A1/TMEM150B/TRPM2/ATP6V1B2/B4GALT1/DAB2/NFAM1/GRN/P2RX4/CYB561/CD68/MAN2B1/ACPP/ANXA2/GLIPR1/CKAP4/ACP2/TCIRG1/TLR8/FPR1/C3AR1/SLC36A1/GAA/LAPTM5/WIPI1/CD74/VAMP8/HLA-DMA/VMP1/HLA-DOA/ARRB1/LITAF/SURF4/EVA1A/HLA-DPB1/HLA-DRB1/AP1B1/WDR81/PLEKHF1/ABCC3/DRAM1/GPR143/HLA-DQA1/HPS6/MYO7A/CTSA/PI4K2A/ATP6V0C/CP/RILP/AP1S1/GLMP/HLA-DRA/ATP6V1H/SLC29A3/MMD/TOM1/VNN1/CYB561A3/MFSD12/H…
GO_ACTIN_FILAMENT_ORGANIZATION	GO_ACTIN_FILAMENT_ORGANIZATION	391	0.598267	2.2625	0.00010011	0.000474338	0.000184641	8930	tags=50%, list=19%, signal=41%	ARPC1B/RGS4/CCR7/RAC2/MICAL2/ICAM1/TWF2/HCLS1/HCK/LCP1/MYBPC2/PYCARD/WAS/SYNPO/TMSB10/PXN/GSN/PRKCD/RHOG/PFN1/ARHGEF5/WNT4/VASP/ARPC2/MYADM/CORO1A/PSTPIP2/CDC42EP5/PPM1F/IGSF22/AIF1/TRPV4/CXCL12/LIMK1/ITGB5/MET/WIPF1/TPM4/EMP2/NCKAP1L/TPM2/PAK1/SH3BP1/PTGER4/CARMIL2/TACSTD2/PLEK/ARRB1/TPM3/SCIN/NRP1/SLC9A1/FMN1/GRB2/RHOH/KIRREL1/MYO1C/GMFG/SNX9/CD47/PTK2B/MYO1B/ACTR3C/PSTPIP1/FHOD1/CDC42EP2/CSF3/…
GO_ADAPTIVE_IMMUNE_RESPONSE_BASED_ON_SOMATIC_RECOMBINATION_OF_IMMUNE_RECEPTORS_BUILT_FROM_IMMUNOGLOBULIN_SUPERFAMILY_DOMAINS	GO_ADAPTIVE_IMMUNE_RESPONSE_BASED_ON_SOMATIC_RECOMBINATION_OF_IMMUNE_RECEPTORS_BUILT_FROM_IMMUNOGLOBULIN_SUPERFAMILY_DOMAINS	350	0.732341	2.75969	0.00010011	0.000474338	0.000184641	6909	tags=65%, list=15%, signal=56%	MYO1G/IL1R1/IL4R/JAK3/BCL3/CTSC/CD40/BATF/CD1D/IL27RA/TNFRSF1B/CFI/PRF1/C7/IL18R1/CD27/STAT6/SLAMF6/CD55/IL7R/CD1C/ICAM1/PTPN6/SLA2/NFKBIZ/C1QA/TNFSF13/CCR2/WAS/FCER1G/CLCF1/PRKCD/TRBC2/RAB27A/CCR6/HPRT1/POU2F2/C1QC/TGFB1/TRBC1/TNFAIP3/C1QB/CD28/CR1/CD4/LILRB1/IL6/RELB/C4BPB/SLC11A1/SERPING1/NECTIN2/FCGR2B/TLR8/C1RL/ZC3H12A/C1S/C1R/RIPK3/CD1E/CD74/IL10/EMP2/LY9/CD8A/IGHA2/SASH3/C2/IL12RB1/IGHV1OR…
GO_AMEBOIDAL_TYPE_CELL_MIGRATION	GO_AMEBOIDAL_TYPE_CELL_MIGRATION	387	0.590133	2.23109	0.00010011	0.000474338	0.000184641	8916	tags=49%, list=19%, signal=40%	TIMP1/CYGB/CD40/CYP1B1/STC1/INSL3/ARHGAP4/SEMA6B/SMOC2/LOXL2/VEGFC/GRN/PLXND1/P2RX4/ITGB2/ITGA3/SEMA7A/PXN/THBS1/CCR6/PFN1/ADTRP/TGFB1/TBXA2R/MAP2K3/FN1/PLK2/HMOX1/SERPINF1/TGFBR2/ARHGDIB/MYH9/PPM1F/ITGB7/PLEKHG5/ZC3H12A/MET/ADGRA2/HDAC7/SCG2/EMP2/TNFSF12/ITGB3/PAK1/SH3BP1/STARD13/TACSTD2/SRPX2/NRP1/MMP9/HAS1/ITGB1/ACVRL1/LGMN/PTK2B/SEMA4F/PPARG/IQSEC1/DOCK5/HBEGF/HSPB1/NOS3/EGR3/TWIST1/SEMA3C/SE…
GO_GLUTAMATERGIC_SYNAPSE	GO_GLUTAMATERGIC_SYNAPSE	350	0.541804	2.04169	0.00010011	0.000474338	0.000184641	10498	tags=51%, list=23%, signal=39%	SYNPO/PFN1/ARPC2/CORO1A/NRGN/NPTX2/GABRD/YWHAH/SRGN/GRASP/NDRG1/PRKAR2B/ITGB3/NCS1/ARHGAP44/NRP1/ITGB1/PTK2B/ACTB/DNM1/ARHGAP22/SEMA3F/ARPC5L/NSG1/SHISA9/PLAT/SHANK1/ABR/YWHAZ/CPLX2/ERC2/ACTN1/CALY/DGKZ/CLSTN3/SNAP25/NPTN/PRKCZ/STX4/STX1A/SLC6A17/DGKQ/PRKAR1B/NPTX1/STXBP1/DLGAP3/NUMB/CALB1/DGKE/GRIN1/NRP2/ARF1/SYT1/NPTXR/EFNB2/CACNG3/GRIP1/FZD9/CAMK1/NTNG1/PRKAR1A/NRG1/SYN2/SLC30A3/CHRM1/GRIN3A/C…
GO_LIPID_LOCALIZATION	GO_LIPID_LOCALIZATION	388	0.555557	2.1007	0.00010011	0.000474338	0.000184641	8209	tags=43%, list=18%, signal=35%	STRA6/AQP9/ACSL1/SELENOM/SOAT2/P2RX4/INHBA/NKX3-1/PRKCD/PLIN2/THBS1/PITPNM1/APOD/BDKRB2/ATP8B3/DYSF/ANXA2/IL6/PLSCR3/PLA2R1/ATP8B1/SYK/ANXA2P2/IKBKE/TNFRSF11A/HEXB/PLTP/ZC3H12A/TSPO/NPC2/BSCL2/ITGB3/FABP4/ANO4/PTPN2/RETN/SPP1/STAR/KCNN4/SLCO2B1/ACSL4/RBP4/STARD5/ABCC3/PPARG/OSBPL5/CAV1/TNFSF11/NFKB1/SERPINA5/TMEM30B/FABP3/CES1/APOBR/IL1B/NR1H3/MSR1/ANO9/ATP8A2/ABCG1/APOL3/C3/HDLBP/LDLRAP1/ABCA6/V…
GO_REGULATION_OF_APOPTOTIC_SIGNALING_PATHWAY	GO_REGULATION_OF_APOPTOTIC_SIGNALING_PATHWAY	390	0.565598	2.13905	0.00010011	0.000474338	0.000184641	8104	tags=42%, list=17%, signal=35%	CTSC/GZMB/PLAUR/TNFRSF10A/ICAM1/S100A9/S100A8/SERPINE1/PYCARD/TNFRSF10B/INHBA/NKX3-1/GSN/PRKCD/THBS1/LCK/WNT4/BCL2A1/SNAI1/TNFAIP3/HMOX1/BDKRB2/YWHAH/CIDEB/CXCL12/TRADD/SFRP2/RIPK3/CD74/PTPN1/SCG2/P4HB/ARRB2/TNFSF12/TMC8/PTPN2/NRP1/MMP9/PLEKHF1/HGF/CAV1/LMNA/HSPB1/NOS3/CD44/FASLG/PTPRC/VNN1/IL1B/FAS/SNAI2/YWHAZ/YWHAG/PMAIP1/BAX/CDKN2D/XBP1/TGFBR1/STX4/FGFR1/TNFRSF12A/HYAL2/TMEM102/ERP29/PTGS2/LGA…
GO_RESPONSE_TO_PEPTIDE_HORMONE	GO_RESPONSE_TO_PEPTIDE_HORMONE	420	0.503717	1.90796	0.00010011	0.000474338	0.000184641	9100	tags=41%, list=20%, signal=33%	PTPRN/TIMP1/JAK3/SOCS3/COL1A1/VGF/ICAM1/ATP6V1B2/SLA2/PXN/PRKCD/TGFB1/TRPV4/PRKCB/CXCL12/EREG/TCIRG1/GJB2/SHC1/ERRFI1/NEFL/IL10/PTPN1/AP3S1/PRKAR2B/PAK1/TLR2/PTPN2/RETN/STAR/SLC9A1/AREG/EGR2/GRB2/NDEL1/MYO1C/CAV2/CYBA/PPARG/CAV1/UCP2/PKM/ATP6V0C/CAMK2A/NFKB1/FBN1/ATP6V1H/FABP3/EGR1/IL1B/CCN2/FOXC2/RAB13/YWHAG/CYBB/GCNT1/XBP1/ASS1/SRD5A1/STAT5A/ATP6V1E1/PRKCZ/CSK/BAIAP2L1/ATP6V0D1/PTGS2/PRKAR1B/AD…
GO_RESPONSE_TO_STEROID_HORMONE	GO_RESPONSE_TO_STEROID_HORMONE	388	0.545903	2.0642	0.00010011	0.000474338	0.000184641	8681	tags=43%, list=19%, signal=35%	FHL2/COL1A1/STC1/VDR/RUNX1/ENG/ICAM1/PTGER2/DAB2/NKX3-1/FOSL1/THBS1/ADTRP/TGFB1/SERPINF1/PTPRU/TGFBR2/FLT3/IL6/AIF1/YWHAH/CATSPER1/PMEPA1/GJB2/ERRFI1/NEFL/TSPO/IL10/ARRB2/PAK1/TLR2/SPP1/STAR/AREG/CDKN1A/CYBA/PPARG/ZFP36/CAV1/PAPPA/ZBTB7A/SDC1/PTAFR/EGLN2/ACOD1/PPARGC1B/DUSP1/NR1H3/SLIT3/CCN2/MDK/CYBB/LEF1/ASS1/SRD5A1/ATP1A1/AKAP13/WNT7B/AVPR1A/GLB1/GBA/IL1RN/PTGS2/HTR1B/SSTR3/LOX/FOS/CALCR/NRIP1/…
GO_ACTIVE_TRANSMEMBRANE_TRANSPORTER_ACTIVITY	GO_ACTIVE_TRANSMEMBRANE_TRANSPORTER_ACTIVITY	358	0.454122	1.71281	0.00010012	0.000474338	0.000184641	9719	tags=37%, list=21%, signal=30%	ANKH/SLC16A3/ATP6V1B2/SLC6A6/SLC22A18/SLCO4A1/SLC35C1/SLC20A1/SLC11A1/SLC46A2/TCIRG1/SLC36A1/ATP2A3/SLC12A5/SLC16A5/SLC10A3/SLC9A1/SLCO2B1/SLC26A2/ABCC3/ATP1B3/SLC45A4/SLC35E4/SLC2A6/SLC12A7/ATP6V0C/SLC9A7/SLC16A13/ATP6V1H/MFSD12/SLC15A3/SLC37A2/ATP6V1E1/ABCG1/ATP1A1/SLC8B1/SLC6A17/ATP6V0D1/SLC16A10/ABCA6/ABCA9/SEC61B/SLC6A15/TMCO3/SLC2A9/TAPBP/SLC35D2/SLC6A7/SLC16A11/SLC4A3/SLC1A5/SLC17A7/SLC32A…
GO_DNA_BINDING_TRANSCRIPTION_ACTIVATOR_ACTIVITY	GO_DNA_BINDING_TRANSCRIPTION_ACTIVATOR_ACTIVITY	414	0.397013	1.50343	0.00010012	0.000474338	0.000184641	8522	tags=30%, list=18%, signal=25%	BATF/RUNX1/CEBPB/STAT6/AC073611.1/MAFB/VENTX/SPI1/JUNB/FOSL1/POU2F2/RUNX2/IKZF3/FOSL2/AKNA/ARID3A/ELK3/LITAF/EGR2/TXK/CEBPD/TFAP2C/MAFG/IRF4/NFKB1/HMGA2/AIRE/IRF5/EGR1/FOXC2/LEF1/NFATC2/IER2/NFKB2/SRF/CDX1/KLF6/PLAGL1/MEF2D/MLXIP/ELF4/FLI1/FOS/MAFF/KLF4/FOSB/EGR4/CREB3L2/PGR/KLF10/ETV6/JUN/SOHLH1/TFEC/ETS1/PAX8/MAF/MEF2A/KLF5/ZBTB7B/ELF3/HOXB5/CEBPE/SOX17/MYOCD/MYT1L/TFE3/GATA3/ATF5/NEUROD2/STAT3…
GO_POSITIVE_REGULATION_OF_CATABOLIC_PROCESS	GO_POSITIVE_REGULATION_OF_CATABOLIC_PROCESS	414	0.501255	1.89817	0.00010012	0.000474338	0.000184641	11591	tags=47%, list=25%, signal=35%	CTSC/FURIN/TNFRSF1B/DAB2/PLK3/PRKCD/PLK2/TNFAIP3/HMOX1/SNCA/PYHIN1/SH3RF2/TRIB1/C4BPB/RNF144B/ZC3H12D/RALB/ZC3H12A/ADAM8/PTPN1/TNFSF12/SNX9/PTK2B/PLEKHF1/ZFP36/CAV1/TWIST1/EGLN2/RILP/EDEM1/SVIP/IL1B/DCN/PRICKLE1/RNF128/BAX/OAZ1/GBA/KIAA1324/HSPA1A/VSIR/BAG3/CD81/RNF217/SMAD7/IRS1/HECW1/NOD1/EDEM2/MAPK3/IGF1/MSN/SNX33/PNPLA2/HERPUD1/LRP1/PABPC1/TRIM32/VIP/BCAP31/MEFV/CSNK1D/MLXIPL/VCP/SOX17/IKBKG/…
GO_POSITIVE_REGULATION_OF_NEURON_DIFFERENTIATION	GO_POSITIVE_REGULATION_OF_NEURON_DIFFERENTIATION	358	0.517165	1.95059	0.00010012	0.000474338	0.000184641	10270	tags=46%, list=22%, signal=36%	NBL1/TRPV2/TWF2/S100A9/FES/GRN/PLXND1/ITGA3/SEMA7A/FN1/SERPINF1/CXCL12/LIMK1/ISLR2/NEFL/L1CAM/PAK1/HSPA5/SCN1B/NRP1/NDEL1/ARHGDIA/PTK2B/GDPD5/HGF/PLXNA1/P3H1/DKK1/KALRN/MAP2K1/SHANK3/CPNE9/MMD/SHANK1/PLXNB2/ATP8A2/ANKRD1/NPTN/SRF/FGFR1/TNFRSF12A/VLDLR/ITPKA/BDNF/NTRK1/ARF1/SLIT2/SYT1/LPAR3/CREB3L2/SHTN1/DLG4/IQGAP1/ARSB/RGS2/CYFIP1/GRIP1/SCARF1/CAMK1/BRINP1/CRABP2/ABL2/RASAL1/MAP1B/LRP1/ACTR2/MOB…
GO_POST_TRANSLATIONAL_PROTEIN_MODIFICATION	GO_POST_TRANSLATIONAL_PROTEIN_MODIFICATION	363	0.50715	1.91349	0.00010012	0.000474338	0.000184641	10622	tags=43%, list=23%, signal=34%	TIMP1/SOCS3/VGF/QSOX1/LAMB1/FAM20C/VWA1/SERPINA1/IGFBP4/GAS6/FN1/IL6/PRSS23/CKAP4/KLHL2/SCG2/P4HB/LGALS1/SUMF1/EVA1A/SPP1/FBXL15/DCAF6/CCN1/FBXO41/NEURL2/FSTL3/LAMC1/CHGB/P3H1/PENK/RAB38/MEPE/CP/SERPINA10/SPSB1/FBXW5/FBN1/HSP90B1/MXRA8/DCUN1D3/RAB13/SHISA5/TGOLN2/CRTAP/ITIH2/UCHL3/UBD/SDC2/C3/APLP2/NUCB1/DNAJC3/DDB2/FBXO32/MSLN/AFP/MGAT4A/ASB6/IGFBP3/RAB1A/LMO7/FBXO2/ASB1/CISH/RCN1/PNPLA2/AGBL1/S…
GO_TRANSPORT_VESICLE	GO_TRANSPORT_VESICLE	383	0.583836	2.2066	0.00010012	0.000474338	0.000184641	8362	tags=47%, list=18%, signal=39%	PTPRN/FURIN/PCSK1/VGF/CD59/CD55/SIPA1/HCK/RAB27A/SNCA/NRGN/TMED9/BGN/MCTP1/STX11/SYT5/CRISPLD2/ITPR1/CD74/MCTP2/SYNGR2/AP3S1/STEAP2/SURF4/HLA-DPB1/SYTL5/AREG/NDEL1/HLA-DRB1/SEC24D/CAV2/SV2B/SYT12/DNM1/HLA-DQA1/SYN1/PI4K2A/MME/SYTL2/PENK/SYTL1/RAB15/PTPRN2/AP1S1/HLA-DRA/UNC13D/TMED3/TGOLN2/RAB11FIP5/CLTB/SNAP25/SYNGR3/STX4/STX1A/SLC6A17/ATP6V0D1/ERP29/BIN1/SYNGR1/BDNF/NPTX1/CHGA/HAP1/GRIN1/AC03410…
GO_APICAL_PART_OF_CELL	GO_APICAL_PART_OF_CELL	373	0.474936	1.7937	0.00010013	0.000474338	0.000184641	8734	tags=36%, list=19%, signal=30%	STC1/C5AR1/THY1/SLC22A18/RAB27A/HAMP/FN1/STXBP2/PLB1/ATP8B1/TRPV4/P2RY6/TCIRG1/LZTS1/C5AR2/KCNE1/EMP2/SLC9A1/ITPR3/ANO1/LGMN/SLC26A2/MYO1B/CYBA/PDGFRB/OSMR/GPR143/MYO7A/SNX10/IL6R/CD44/PLAT/SLC2A5/KCNMA1/ITGA8/KCNK1/MAL2/KCNE4/ATP6V1E1/ATP1A1/PRKCZ/RAB17/HYAL2/ATP6V0D1/PODXL/NUMB/NAALADL1/KCNC2/NOD1/FAP/SLC9A3R2/SLC2A9/MSN/LMO7/CD34/PLD1/ENPEP/MGST1/MYO1A/LRP1/PTH1R/CDHR2/CIB1/PDPN/SCNN1A/IGFBP2/…
GO_AXON_PART	GO_AXON_PART	373	0.554413	2.09386	0.00010013	0.000474338	0.000184641	10353	tags=51%, list=22%, signal=40%	PTPRN/CD40/CTSZ/TNFRSF1B/TRPV2/KCNAB2/ARHGAP4/TWF2/THY1/P2RX4/ITGA3/ANK1/EPB41L3/SERPINF1/SNCA/NPTX2/TRPV4/PRKCB/MYO1D/NEFL/AP3S1/L1CAM/NCS1/SCN1B/NRP1/TSHZ3/NDEL1/PTK2B/GDPD5/ACTB/BASP1/CBX6/DNM1/HSPB1/ORAI2/PENK/PTPRN2/AP1S1/ACTG1/CPLX2/ERC2/KCNQ3/SNAP25/SPOCK1/PRKCZ/ATP6V0D1/NGEF/HTR1B/BIN1/HAP1/CALB1/GRIN1/KCNC2/PNOC/ITGA4/CNGB1/SHTN1/TOR1A/NPTXR/FGF13/KCNC4/OLFM1/INPP5J/DLG4/TH/AAK1/CRHR2/IQ…
GO_CELLULAR_RESPONSE_TO_DRUG	GO_CELLULAR_RESPONSE_TO_DRUG	348	0.548281	2.06525	0.00010013	0.000474338	0.000184641	8930	tags=44%, list=19%, signal=36%	CYP1B1/SLAMF8/GNA15/STAT6/ICAM1/TRPM2/NOD2/FOLR2/LY6H/SPI1/P2RX4/NKX3-1/PRKCD/AHR/TGFB1/GAS6/TNFAIP3/HMOX1/SERPINF1/MAPK13/SPHK1/IL6/KCNQ1/FBP1/PPM1F/AIF1/CCL7/RNF149/GUCY1B1/GJB2/ZC3H12A/MET/RIPK3/ERRFI1/IL10/HSPA5/STAR/LCN2/ACTB/CYBA/PTPN22/HGF/TXN/IL18RAP/PTAFR/NFKB1/HMGA2/ACOD1/GRK2/EGR1/HSP90B1/IL1B/MAP4K1/MMP3/CYBB/ASS1/ANKRD1/SRD5A1/AXL/PDE4A/PRNP/PTGS2/HTR1B/NTRK1/ADCY7/FBXO32/P2RY2/KCNC2…
GO_EPITHELIAL_CELL_PROLIFERATION	GO_EPITHELIAL_CELL_PROLIFERATION	373	0.548625	2.072	0.00010013	0.000474338	0.000184641	6447	tags=37%, list=14%, signal=32%	PTPRN/VDR/CEBPB/ECM1/JAML/STAT6/LAMB1/NOD2/LRG1/C5AR1/B4GALT1/LOXL2/VEGFC/IGFBP4/GRN/NKX3-1/THBS1/CCL2/TGFB1/TNFAIP3/HMOX1/SERPINF1/RPS6KA1/DYSF/WNT2/CXCL12/EREG/SFRP2/COL8A1/ERRFI1/C5AR2/RUNX3/IL10/SCG2/TNFSF12/ITGB3/SDR16C5/TACSTD2/NRP1/AREG/ACVRL1/CAV2/CYBA/PPARG/HGF/ZFP36/CAV1/EGR3/LAMC1/TWIST1/TNFSF11/MAP2K1/MYDGF/CCN3/CDH13/CCL26/SNAI2/MMP14/BAX/XBP1/TGFBR1/STAT5A/FGFR1/EGFL7/HAS2/SFN/CCL24…
GO_MONOVALENT_INORGANIC_CATION_TRANSMEMBRANE_TRANSPORTER_ACTIVITY	GO_MONOVALENT_INORGANIC_CATION_TRANSMEMBRANE_TRANSPORTER_ACTIVITY	381	0.462457	1.7477	0.00010013	0.000474338	0.000184641	9361	tags=37%, list=20%, signal=30%	KCNK6/KCNAB2/TRPM2/ATP6V1B2/SLC6A6/SLC22A18/KCNQ1/SLC20A1/SLC11A1/TCIRG1/SLC36A1/ATP2A3/SLC12A5/KCNE1/SCN1B/KCNK15/SLC9A1/KCNN4/SCN9A/ATP1B3/SLC45A4/ASIC2/SLC2A6/SLC12A7/KCNH6/ATP6V0C/SLC9A7/C15orf48/ATP6V1H/KCNK17/KCNG2/KCNMA1/SLC15A3/KCNQ3/KCNK1/KCNK9/KCNC3/SNAP25/KCNE4/ATP6V1E1/ATP1A1/SLC8B1/KCNJ15/SLC6A17/ATP6V0D1/KCNE3/SLC6A15/KCNC2/KCNK3/KCNV1/TMCO3/SLC2A9/SLC6A7/KCNK13/KCNC4/KCNMB1/HCN1/SL…
GO_MUSCLE_CONTRACTION	GO_MUSCLE_CONTRACTION	348	0.55091	2.07515	0.00010013	0.000474338	0.000184641	9361	tags=47%, list=20%, signal=37%	STC1/HTR7/TNNT1/MYL9/DSC2/MYBPC2/P2RX4/PXN/TBXA2R/MAP2K3/BDKRB2/SPHK1/GJA5/DYSF/KCNQ1/IGSF22/MYL12A/ACTA2/STAC3/ITGB5/CACNA1C/ZC3H12A/GAA/DCANP1/TPM4/KCNE1/TPM2/SCN1B/TPM3/SLC9A1/MYH13/CNN1/ACTG2/DOCK5/RCSD1/CAV1/MYOF/PTAFR/GRK2/CCN2/SMTN/ADRA1B/KCNMA1/ATP8A2/TLN1/KCNE4/ATP1A1/TIFAB/CACNB2/SRF/KCNE3/MYLPF/DES/PTGS2/BIN1/CHGA/GSTO1/TNNT2/SULF2/SMAD7/SULF1/TPM1/EHD3/FGF13/ALDOA/RGS2/ITGA1/MYBPH/RNF…
GO_MUSCLE_ORGAN_DEVELOPMENT	GO_MUSCLE_ORGAN_DEVELOPMENT	386	0.482536	1.82409	0.00010013	0.000474338	0.000184641	8458	tags=36%, list=18%, signal=30%	RGS4/COL6A3/STRA6/SVIL/COL3A1/ENG/LIF/MSC/MYBPC2/TGFB1/HAMP/TGFBR2/IGSF22/WNT2/STAC3/DCANP1/ADARB1/FKBP1A/ARRB2/PAK1/ANKRD33/POPDC3/EGR2/CAV2/RBP4/BASP1/HLX/CAV1/HBEGF/EGR3/DKK1/TWIST1/PIM1/TAGLN/SELENON/HIVEP3/EGR1/TEAD4/SMTN/DCN/BIN3/LEF1/XBP1/ASS1/ANKRD1/TGFBR1/TIFAB/FGFR1/MAPK11/FLNB/MYLPF/GATA6/COL19A1/JPH1/MEF2D/LOX/FOS/WNT10B/GPX1/TNNT2/VAMP5/ACHE/G6PD/SMAD7/MAFF/TPM1/IGF1/YBX3/SHH/EFNB2/R…
GO_MUSCLE_TISSUE_DEVELOPMENT	GO_MUSCLE_TISSUE_DEVELOPMENT	381	0.475495	1.79698	0.00010013	0.000474338	0.000184641	7599	tags=33%, list=16%, signal=28%	FHL2/RGS4/STRA6/SVIL/COL3A1/ENG/MSC/MYBPC2/TGFB1/HAMP/TGFBR2/GJA5/IGSF22/WNT2/STAC3/FKBP1A/ARRB2/PAK1/ANKRD33/SLC9A1/POPDC3/EGR2/ITGB1/CAV2/RBP4/HLX/PDGFRB/CAV1/LMNA/DKK1/TWIST1/SEMA3C/PIM1/SELENON/HIVEP3/EGR1/DCN/BIN3/LEF1/ITGA8/ANKRD1/TGFBR1/AKAP13/SRF/FGFR1/MAPK11/FLNB/MYLPF/GATA6/COL19A1/MEF2D/MAP2K4/LOX/FOS/WNT10B/GPX1/TNNT2/VAMP5/G6PD/SMAD7/MAFF/TPM1/IGF1/YBX3/SHH/EFNB2/RGS2/PRKAR1A/NRG1/NR…
GO_ORGANELLE_SUBCOMPARTMENT	GO_ORGANELLE_SUBCOMPARTMENT	374	0.550038	2.07753	0.00010013	0.000474338	0.000184641	12112	tags=53%, list=26%, signal=40%	FURIN/ST3GAL1/B4GALT1/GRN/PLK3/NAGPA/PITPNM1/BACE2/RTN2/CHPF2/WIPI1/CD74/PLOD3/CHST1/FKBP1A/BET1L/TGFBI/CHSY1/CHST2/HLA-DPB1/HLA-DRB1/GALNT2/SNX9/AP1B1/MYO1B/FUT7/HLA-DQA1/GAL3ST4/CHSY3/PI4K2A/MME/RAB43/ARAP1/SLC9A7/RAB38/AP1S1/HLA-DRA/CSGALNACT1/NSG1/TMED3/RAB13/TGOLN2/PHETA2/GCNT1/CHID1/MAN2A1/CLTB/SNAP25/STX4/B4GALT7/GBA/KIAA1324/B4GALNT3/NUCB1/ST6GAL1/VAMP5/SULF2/SULF1/MARCH4/NMNAT2/ARF1/CORO…
GO_PHAGOCYTOSIS	GO_PHAGOCYTOSIS	348	0.735975	2.77224	0.00010013	0.000474338	0.000184641	8116	tags=70%, list=18%, signal=58%	MYO1G/TGM2/ARPC1B/ANXA11/CD14/IL2RB/MARCO/CEACAM4/SPON2/HCK/IL2RG/SIRPG/PYCARD/WAS/ITGB2/NCF4/CD247/FCER1G/PLPP4/GSN/FCGR2A/PRKCD/TRBC2/THBS1/RAB27A/CCL2/TGFB1/TRBC1/GAS6/ARPC2/FCN1/VAV1/ITGAM/CD93/CORO1A/DYSF/FGR/MYH9/SYK/NCF2/AIF1/C4BPB/SLC11A1/CD3G/PTX3/P2RY6/FCGR3A/FCGR2B/PLCG2/LIMK1/IL15RA/SLAMF1/DOCK2/MET/WIPF1/NCKAP1L/ITGB3/PAK1/SH3BP1/IGHA2/TLR2/BIN2/IL15/CD300A/FCGR1A/GRB2/ITGB1/MYO1C/C2…
GO_PHOSPHORIC_ESTER_HYDROLASE_ACTIVITY	GO_PHOSPHORIC_ESTER_HYDROLASE_ACTIVITY	362	0.468641	1.76811	0.00010013	0.000474338	0.000184641	9620	tags=37%, list=21%, signal=29%	PLD3/CPPED1/CCL5/PTPN6/DUSP23/DUSP5/CCR5/PLPP4/LCK/UBASH3B/HMOX1/PTPRU/BDKRB2/ACPP/FBP1/PPM1F/PLCB2/ACP2/ACP5/PLCG2/PTPN7/PTPN1/PDE1B/PRKAR2B/CCR1/SMPDL3A/PTPN2/INPP5F/PPM1J/GDPD5/PLPP5/PDP1/PTPN22/SYNJ2/PTPN9/PTPRJ/DUSP2/PTPRN2/PTPRC/UBASH3A/DUSP1/DUSP6/DUSP3/PTPRR/ATP1A1/IMPA2/PDE4A/PLPP2/PRKAR1B/SSH3/NT5DC4/PTPRE/PPP1R3B/PTPN5/ACP7/NUDT16/INPP5J/PLD1/ALPL/PRKAR1A/DUSP4/CHRM1/SMPD1/ACP6/PDIA3/E…
GO_POSITIVE_REGULATION_OF_CELL_ACTIVATION	GO_POSITIVE_REGULATION_OF_CELL_ACTIVATION	381	0.72367	2.73487	0.00010013	0.000474338	0.000184641	6617	tags=62%, list=14%, signal=54%	IL4R/JAK3/CD40/LILRB2/CD1D/CCR7/RUNX1/MAP3K8/CD27/STAT6/CD55/IL7R/CCL5/PTPN6/NOD2/IL1RL2/NFKBIZ/IL2RA/C1QA/TNFSF13/SIRPG/CCR2/PYCARD/THY1/ITGB2/FCER1G/CLCF1/CD3E/TRBC2/TNFSF9/THBS1/CD5/LCK/CCL2/TGFB1/TRBC1/GAS6/CD28/GRAP2/TGFBR2/VAV1/RPS6KA1/ITGAM/CD4/CORO1A/LILRB1/FGR/IL6/LILRA5/ICOS/SYK/TNFSF14/AIF1/NECTIN2/CD6/RASAL3/CD276/CD2/PDCD1/CLEC4D/CD74/RUNX3/ADAM8/IL10/VAMP8/ICOSLG/NCKAP1L/PAK1/LGALS1…
GO_POSITIVE_REGULATION_OF_CELL_PROJECTION_ORGANIZATION	GO_POSITIVE_REGULATION_OF_CELL_PROJECTION_ORGANIZATION	370	0.519492	1.96156	0.00010013	0.000474338	0.000184641	12021	tags=51%, list=26%, signal=38%	CCR7/RAC2/TRPV2/TWF2/S100A9/FES/GRN/PLXND1/ITGA3/SEMA7A/PFN1/FN1/ARPC2/SERPINF1/CDC42EP5/CXCL12/LIMK1/ISLR2/NEFL/L1CAM/PAK1/CARMIL2/HSPA5/SCN1B/NRP1/NDEL1/ARHGDIA/LCN2/PTK2B/HGF/CDC42EP2/PLXNA1/P3H1/CDC42EP3/KALRN/ARAP1/MAP2K1/SHANK3/CPNE9/CORO1B/SHANK1/EPS8L2/PLXNB2/ATP8A2/ANKRD1/TGFBR1/NPTN/DOCK11/SRF/FGFR1/TNFRSF12A/VLDLR/ITPKA/BDNF/NTRK1/HAP1/ARF1/SLIT2/SYT1/LPAR3/CREB3L2/SHTN1/DLG4/IQGAP1/AR…
GO_REGULATION_OF_ACTIN_FILAMENT_BASED_PROCESS	GO_REGULATION_OF_ACTIN_FILAMENT_BASED_PROCESS	374	0.603827	2.2807	0.00010013	0.000474338	0.000184641	8916	tags=52%, list=19%, signal=42%	ARPC1B/RGS4/STC1/CCR7/ICAM1/TRPM2/TWF2/DSC2/HCLS1/HCK/FES/PYCARD/WAS/SYNPO/TMSB10/PXN/GSN/PRKCD/RHOG/PFN1/ARHGEF5/WNT4/TGFB1/VASP/ARPC2/MYADM/GJA5/ARHGDIB/CORO1A/MYH9/CNN2/CDC42EP5/PPM1F/CSF1R/CXCL12/LIMK1/CACNA1C/MET/WIPF1/SIGLEC15/NCKAP1L/PAK1/SH3BP1/PTGER4/CARMIL2/TACSTD2/PLEK/ARHGAP44/SCIN/NRP1/SLC9A1/FMN1/GRB2/RHOH/KIRREL1/MYO1C/ARHGDIA/GMFG/SNX9/CD47/PTK2B/ACTR3C/PDGFRB/CAV1/BST1/FHOD1/CDC4…
GO_REGULATION_OF_CELL_CELL_ADHESION	GO_REGULATION_OF_CELL_CELL_ADHESION	386	0.664242	2.51098	0.00010013	0.000474338	0.000184641	4631	tags=46%, list=10%, signal=42%	IL4R/JAK3/SPINT2/LILRB2/CD1D/CCR7/FERMT3/RUNX1/CEBPB/MAP3K8/CD27/CD55/IL7R/ICAM1/CCL5/PTPN6/NOD2/IL1RL2/NFKBIZ/IL2RA/FXYD5/SIRPG/CCR2/PYCARD/THY1/CD3E/PRKCD/TNFSF9/CD5/LCK/WNT4/ADTRP/CCL2/UBASH3B/TGFB1/MYADM/PTPRU/LRRC32/CD28/GRAP2/TGFBR2/VAV1/CD4/VSIG4/CORO1A/LILRB1/IL6/ICOS/SYK/PPM1F/TNFSF14/AIF1/TRPV4/CD6/FCGR2B/CXCL12/RASAL3/CD276/ZC3H12A/PDCD1/CD74/RUNX3/ADAM8/IL10/ICOSLG/NCKAP1L/PAK1/LGALS1…
GO_REGULATION_OF_METAL_ION_TRANSPORT	GO_REGULATION_OF_METAL_ION_TRANSPORT	369	0.595738	2.24937	0.00010013	0.000474338	0.000184641	8485	tags=50%, list=18%, signal=41%	RGS4/LILRB2/STC1/TRPV2/KCNAB2/ICAM1/CCL5/PTPN6/FXYD5/THY1/P2RX4/CCL2/UBASH3B/TGFB1/HAMP/SNCA/CD4/CORO1A/DYSF/LILRB1/ANXA2/MCHR1/KCNQ1/LILRA5/ANXA2P2/P2RY6/YWHAH/CXCL12/PLCG2/STAC3/CACNA1C/TSPO/KCNE1/BDKRB1/CCR1/FKBP1A/ARRB2/WNK4/CRACR2A/SCN1B/IL16/SLC9A1/TESC/PTK2B/CYBA/PDGFRB/ATP1B3/CAV1/NOS3/CEMIP/P2RX5/SLC31A2/CAMK2A/SERPINE2/SELENON/OPRL1/BAX/GLRX/KCNE4/CD84/ATP1A1/CACNB2/SLC8B1/TSPAN13/KCNE3…
GO_REGULATION_OF_PROTEIN_CATABOLIC_PROCESS	GO_REGULATION_OF_PROTEIN_CATABOLIC_PROCESS	373	0.469686	1.77387	0.00010013	0.000474338	0.000184641	11275	tags=43%, list=24%, signal=33%	TIMP1/CTSC/FURIN/TNFRSF1B/DAB2/PLK3/PLK2/TNFAIP3/DYSF/ANXA2/PYHIN1/SH3RF2/TRIB1/ANXA2P2/C4BPB/RNF144B/PLEKHG5/ADAM8/IL10/TNFSF12/SNX9/PTK2B/CAV1/EGLN2/RILP/SERPINE2/EDEM1/SVIP/IL1B/PRICKLE1/RNF128/LAMP3/OAZ1/GBA/HSPA1A/CD81/RNF217/WNT10B/GPX1/SMAD7/HECW1/EDEM2/PML/MSN/SHH/SNX33/IRAK3/NRG1/HERPUD1/DERL3/LRP1/FLNA/TRIM32/VIP/BCAP31/CSNK1D/FHIT/MGAT3/PRKACA/VCP/DERL2/SOX17/PSMD1/GRIN2A/ATP13A2/ALAD/…
GO_RESPONSE_TO_OXYGEN_LEVELS	GO_RESPONSE_TO_OXYGEN_LEVELS	382	0.522713	1.97547	0.00010013	0.000474338	0.000184641	8738	tags=41%, list=19%, signal=33%	AQP3/CYGB/COL1A1/STC1/ICAM1/LOXL2/VEGFC/SOD3/PLK3/NKX3-1/THBS1/PLAU/TGFB1/HMOX1/TGFBR2/PDLIM1/CXCL12/ITPR1/NDRG1/ADAM8/P4HB/ANGPTL4/PAK1/TLR2/SLC9A1/ACVRL1/PTK2B/CDKN1A/CYBA/PPARG/PDGFRB/CAV1/LMNA/UCP2/PKM/TWIST1/PENK/EGLN2/EGR1/HSP90B1/CCN2/PLAT/FAS/PMAIP1/KCNMA1/MMP14/CYBB/ANKRD1/SRF/VASN/ATP6V0D1/PLOD1/PTGS2/GATA6/ASCL2/KCNK3/PML/TRH/KCNMB1/TH/CD34/NAMPT/LEP/LDHA/MMP2/ERO1A/POSTN/ATP6AP1/ETS1/…
GO_SENSORY_SYSTEM_DEVELOPMENT	GO_SENSORY_SYSTEM_DEVELOPMENT	360	0.419965	1.58438	0.00010013	0.000474338	0.000184641	6558	tags=28%, list=14%, signal=24%	CYP1B1/COL5A1/STRA6/C1QA/THY1/INHBA/BFSP1/TGFB1/SERPINF1/TGFBR2/ITGAM/ALDH1A3/WNT2/CACNA1C/COL8A1/NRP1/ACVRL1/RBP4/PDGFRB/MYO7A/NINJ1/DIO3/TWIST1/FASLG/FBN1/RDH10/BAX/MAN2A1/LCTL/SEMA3A/ATP8A2/TGFBR1/WNT7B/C3/SRF/PRDM1/JMJD6/LIMK2/FKBP8/CALB1/ACHE/KLF4/TSKU/MFAP2/SHH/TH/HCN1/KERA/CELF4/JUN/SLC17A7/LAMC3/EFEMP1/COL4A1/MAF/BAK1/MERTK/COL8A2/RARA/GATA3/STAT3/RARG/MITF/OLFM3/TRAF3IP1/LPCAT1/DLL4/VIM/…
GO_AMIDE_BINDING	GO_AMIDE_BINDING	352	0.538176	2.02856	0.00010014	0.000474338	0.000184641	8744	tags=45%, list=19%, signal=37%	FURIN/LILRB2/PTGES/CD1D/CD14/ANPEP/CD1C/MARCO/NOD2/FOLR2/C1QA/SOAT2/ITGB2/INHBA/BACE2/ITGAM/MCHR1/ACOT7/FPR2/FCGR2B/PLTP/CD1E/CD74/SLC7A8/BDKRB1/TLR2/HSPG2/HLA-DPB1/HLA-DRB1/TPP1/PPARG/CD209/HLA-DQA1/CEMIP/MME/HLA-DRA/MSR1/OPRL1/CD300LF/CLTB/AP2M1/SRD5A1/TRAV8-4/AVPR1A/LRPAP1/PPIB/LDLRAP1/PRNP/SSTR3/CALCR/DLGAP3/ACHE/GRIN1/TRAV19/TMEM158/TRAV29DV5/PSAP/CCKBR/TAPBP/GSS/TLR1/FBXO2/TRBV7-9/CRHR2/CAB…
GO_EXTERNAL_SIDE_OF_PLASMA_MEMBRANE	GO_EXTERNAL_SIDE_OF_PLASMA_MEMBRANE	375	0.695247	2.626	0.00010014	0.000474338	0.000184641	6884	tags=58%, list=15%, signal=50%	IL1R1/CD40/CD1D/CCR7/IL27RA/CD14/ITGA5/IL2RB/ANPEP/CD27/CD59/ENG/CD163/IL7R/CD1C/ICAM1/CXCR3/CD248/FOLR2/IL2RA/B4GALT1/CD33/IL2RG/CCR2/THY1/ITGB2/ITGA3/SEMA7A/FCER1G/CD3E/CCR5/IL13RA1/TRBC2/THBS1/CCR6/CCR4/CD5/TRBC1/ADGRE1/CCR8/CD28/FCN1/TGFBR2/ITGAM/CD4/CXCR6/FCRL6/LILRB1/ICOS/CD3D/CD3G/CD6/TNFRSF11A/WNT2/FCGR3A/FCGR2B/CXCL12/CD276/CD2/TLR8/PDCD1/CD1E/CD74/CD244/P4HB/ICOSLG/CCR1/CD8A/IGHA2/CTLA4…
GO_GATED_CHANNEL_ACTIVITY	GO_GATED_CHANNEL_ACTIVITY	340	0.575591	2.1671	0.00010014	0.000474338	0.000184641	8389	tags=47%, list=18%, signal=39%	KCNK6/KCNAB2/TRPM2/P2RX4/GAS6/CACNA2D4/ANXA2/KCNQ1/ANXA2P2/GABRD/TRPV4/CATSPER1/CACNA1C/ITPR1/KCNE1/NCS1/TMC8/SCN1B/ANO4/KCNN4/ITPR3/ANO1/PTK2B/SCN9A/PIEZO1/ASIC2/P2RX5/KCNH6/GABRA5/TMEM37/CLIC1/KCNK17/KCNG2/KCNMA1/CYBB/KCNQ3/KCNK1/TMEM109/ANO9/KCNC3/SNAP25/KCNE4/CACNB2/KCNJ15/KCNE3/HTR1B/GABRB2/JPH1/GRIN1/KCNC2/KCNK3/CACNA1F/KCNV1/CNGB1/KCNK13/KCNC4/KCNMB1/CACNG3/HCN1/VDAC1/SLC17A7/KCNS1/MCOLN1/…
GO_GUANYL_NUCLEOTIDE_BINDING	GO_GUANYL_NUCLEOTIDE_BINDING	379	0.455667	1.7214	0.00010014	0.000474338	0.000184641	11174	tags=42%, list=24%, signal=32%	TGM2/RAC2/GNA15/GIMAP1/TMEM173/RAB27A/RHOG/ARHGEF5/LRRK1/GUCY1B1/RALB/EHD4/TUBA4A/RRAS/ARL4C/RAP2B/GIMAP5/GIMAP8/RHOH/GIMAP4/GIMAP6/GIMAP7/DNM1/TUBB3/CIITA/RAB43/RAB38/RAB15/GNA14/RAB13/ARL11/RASL11A/RASD2/RAB17/RHOBTB2/DIRAS3/AC034102.1/ARF1/CNGB1/RHOV/EHD3/NUDT16/RAB1A/GNAI2/RAB3C/ARF3/RAB20/GVINP1/RAB3D/RHOF/SRPRA/EEF1A2/TUBA1C/RAB42/RHOD/TUBA4B/DNM1P34/RAB35/HRAS/GUCY1A1/GBP2/RAB36/PRPS2/NPR1…
GO_INTRINSIC_COMPONENT_OF_ORGANELLE_MEMBRANE	GO_INTRINSIC_COMPONENT_OF_ORGANELLE_MEMBRANE	377	0.524762	1.98224	0.00010014	0.000474338	0.000184641	11501	tags=50%, list=25%, signal=38%	FURIN/TRABD2A/QSOX1/P2RX4/A4GALT/DCSTAMP/TMEM70/RTN2/SYT5/CD74/BSCL2/BET1L/HSPA5/STEAP2/CHST2/HLA-DPB1/HLA-DRB1/GALNT2/SGMS2/MAN1C1/HLA-DQA1/SLC39A13/SYN1/P2RX5/PTPRN2/EDEM1/HLA-DRA/CSGALNACT1/SLC25A19/SLC37A2/PIGT/XBP1/PISD/STX1A/SLC8B1/SLC6A17/TRABD2B/SYNGR1/DERL1/FKBP8/GPAA1/VAMP5/SUN2/AC034102.1/SYT1/TAPBP/SLC27A2/RAB3C/DNAJB12/CHST4/ESYT1/SLC17A7/SLC30A3/DERL3/SLC32A1/HLA-DPA1/NPC1/SYNPR/DNA…
GO_NEURON_DEATH	GO_NEURON_DEATH	340	0.565015	2.12728	0.00010014	0.000474338	0.000184641	8458	tags=44%, list=18%, signal=36%	CTSZ/CEBPB/CCL5/C5AR1/C1QA/GRN/ITGB2/CLCF1/CCL2/HMOX1/SERPINF1/SNCA/ITGAM/CORO1A/FCGR2B/NCOA7/KMO/NEFL/ADAM8/IL10/ADARB1/ARRB2/VSTM2L/ARRB1/HSPA5/STAR/NRP1/SLC9A1/LGMN/PTK2B/CD200R1/TYROBP/CSF3/DKK1/DIO3/GPNMB/GABRA5/EGLN2/FASLG/EGR1/MDK/BAX/PIGT/MAP3K11/SNCB/AXL/GBA/PRNP/ANGPT1/GABRB2/BDNF/NAIP/MAP2K4/NTRK1/STXBP1/CHGA/FOS/GPX1/SOD2/G6PD/GRIN1/NQO1/EFNB2/CD34/CCL3/NAMPT/FZD9/ITGA1/MCL1/JUN/LRP1/…
GO_NUCLEOSIDE_TRIPHOSPHATASE_REGULATOR_ACTIVITY	GO_NUCLEOSIDE_TRIPHOSPHATASE_REGULATOR_ACTIVITY	340	0.524642	1.97528	0.00010014	0.000474338	0.000184641	9774	tags=43%, list=21%, signal=34%	RGS4/TBC1D22A/TBC1D10C/ARHGAP4/ARHGAP30/SIPA1/TBC1D9/WAS/THY1/SIL1/GPSM3/PFN1/ARHGDIB/ARHGAP9/TBC1D2/RGS17/ELMOD1/RASAL3/DOCK2/ERRFI1/SMAP2/NCKAP1L/SH3BP1/STARD13/ARRB1/ADAP2/GMIP/ARHGAP44/ADAP1/NRP1/RIN3/RHOH/ARHGDIA/RAP1GAP2/RIN1/STARD8/ATP1B3/TBC1D8B/CDC42EP2/ACAP1/ARHGAP22/ARHGAP24/ARAP1/ARHGAP15/TBC1D2B/ARHGAP27/TBC1D8/TBC1D30/ABR/ADPRH/SGSM1/TBC1D16/ARHGAP10/RGS16/ARHGAP29/TBC1D1/BAG3/HSPH1…
GO_OSSIFICATION	GO_OSSIFICATION	375	0.559227	2.11224	0.00010014	0.000474338	0.000184641	7178	tags=38%, list=15%, signal=33%	FHL2/ANKH/COL1A1/STC1/CEBPB/ASGR2/ECM1/AC073611.1/COL6A1/COL1A2/OSTF1/FAM20C/CTHRC1/COL13A1/JUNB/SEMA7A/WNT4/TGFB1/RUNX2/SNAI1/PDLIM7/FGR/IL6/TNFRSF11A/ACP5/SBNO2/CLEC11A/SRGN/SFRP2/HDAC7/TPM4/CCR1/PTGER4/NOCT/CHSY1/SPP1/FBXL15/MMP9/AREG/EGR2/CCN1/PTK2B/SLC26A2/CTSK/FSTL3/CEBPD/HGF/KREMEN1/ROR2/RIOX1/SNX10/DKK1/IL6R/TWIST1/TNFSF11/GPNMB/PENK/PPARGC1B/CLIC1/CSGALNACT1/CCN2/ASPN/SNAI2/MMP14/TWIST2/…
GO_PEPTIDYL_TYROSINE_MODIFICATION	GO_PEPTIDYL_TYROSINE_MODIFICATION	356	0.623691	2.3521	0.00010014	0.000474338	0.000184641	7125	tags=48%, list=15%, signal=41%	JAK3/SOCS3/CD40/TNFRSF18/ITGA5/ITK/SH3BP5/LIF/ICAM1/CCL5/TEC/PTPN6/HCLS1/HCK/FES/THY1/ITGB2/MVP/CLCF1/CD3E/PRKCD/IL11/LCK/TGFB1/MAP2K3/GAS6/SLA/FLT3/CD4/FGR/IL6/LILRA5/SYK/CSF1R/LRRK1/EREG/SHC1/MET/SFRP2/ERRFI1/EHD4/CD74/PTPN1/BMX/ARRB2/ITGB3/RAP2B/EPHB6/MATK/ZFYVE28/PTPN2/IL15/CD300A/NRP1/AREG/INPP5F/TPST2/PTK2B/TXK/PDGFRB/HGF/CAV1/BST1/HBEGF/NCF1/ROR2/CSF3/IL6R/IL31RA/PTPRJ/MAP2K1/OSM/CD44/PTPR…
GO_RECEPTOR_MEDIATED_ENDOCYTOSIS	GO_RECEPTOR_MEDIATED_ENDOCYTOSIS	349	0.674555	2.541	0.00010014	0.000474338	0.000184641	6617	tags=56%, list=14%, signal=49%	CD14/CFI/ASGR2/CD163/MARCO/STAB1/FOLR2/DAB2/LOXL2/SERPINE1/ITGB2/FCER1G/CD5/MRC1/SNCA/TGFBR2/ITGAM/PDLIM7/LILRB1/ANXA2/SUSD2/PLA2R1/SYK/ANXA2P2/CD6/FPR2/FCGR2B/PLCG2/CXCL8/ARRB2/ITGB3/IGHA2/ARRB1/HSPG2/TMPRSS13/FCGR1A/GRB2/ITGB1/INPP5F/SNX9/IGHV1OR15-1/IGHA1/CAV2/IGHV3-7/IGHV3-30/SSC5D/IGKV2-28/SELE/LRP12/CAV1/DNM1/IGLV3-1/DBNL/IGKC/IGLV2-11/LOXL3/IGLC3/DKK1/IGLC1/ASGR1/TINAGL1/IGLC2/AP1S1/GRK2/A…
GO_REGULATION_OF_CYTOSOLIC_CALCIUM_ION_CONCENTRATION	GO_REGULATION_OF_CYTOSOLIC_CALCIUM_ION_CONCENTRATION	349	0.620892	2.33885	0.00010014	0.000474338	0.000184641	9061	tags=56%, list=20%, signal=46%	TGM2/CCR7/S1PR4/GNA15/CMKLR1/CD55/TRPM2/PTPN6/PTGER2/C5AR1/CXCR3/CCR2/SYNPO/THY1/P2RX4/CCR5/CCR6/CCR4/LCK/UBASH3B/TGFB1/TBXA2R/P2RY10/CCR8/BDKRB2/SNCA/CD4/CXCR6/CORO1A/ANXA2/MCHR1/PLCB2/ANXA2P2/TRPV4/P2RY6/FPR2/CD52/PLCG2/FPR1/C3AR1/CACNA1C/ITPR1/PTGIR/C5AR2/BDKRB1/CCR1/FPR3/FKBP1A/NCS1/PTGER4/ITPR3/XCR1/PTK2B/CYBA/CAV1/P2RY8/CEMIP/P2RX5/FASLG/PTPRC/SELENON/ADRA1B/OPRL1/BAX/GPR174/NPTN/CACNB2/AVP…
GO_REGULATION_OF_LIPID_METABOLIC_PROCESS	GO_REGULATION_OF_LIPID_METABOLIC_PROCESS	375	0.535658	2.02322	0.00010014	0.000474338	0.000184641	8458	tags=40%, list=18%, signal=33%	FHL2/SOCS3/CCR7/VDR/NOD2/ACSL1/SLA2/PRKCD/PLIN2/WNT4/TGFB1/SNAI1/APOD/SNCA/FLT3/FGR/GLIPR1/PIK3R5/FPR2/LACTB/TSPO/NPC2/ANGPTL4/NPAS2/STAR/CCN1/PTK2B/ME1/WDR81/PDP1/PPARG/PDGFRB/PIK3R6/CAV1/TWIST1/RAB38/NFKB1/CREBL2/FABP3/EGR1/IL1B/NR1H3/SNAI2/CCDC3/DGKZ/ANKRD1/TNFRSF1A/ABCG1/ATP1A1/EPHA8/C3/FABP5/AVPR1A/DKK3/LDLRAP1/DGKQ/PTGS2/CD81/G0S2/IRS1/ARF1/KLF4/PSAP/CCKBR/SOCS1/FLT1/GAL/SERPINA3/LEP/CISH/P…
GO_REGULATION_OF_SUPRAMOLECULAR_FIBER_ORGANIZATION	GO_REGULATION_OF_SUPRAMOLECULAR_FIBER_ORGANIZATION	340	0.583273	2.19602	0.00010014	0.000474338	0.000184641	8916	tags=48%, list=19%, signal=39%	ARPC1B/RGS4/CCR7/ICAM1/TWF2/HCLS1/HCK/FES/PYCARD/WAS/SYNPO/TMSB10/PXN/GSN/PRKCD/PFN1/ARHGEF5/WNT4/VASP/ARPC2/MYADM/SNCA/CORO1A/COLGALT1/CDC42EP5/PPM1F/TRPV4/CXCL12/LIMK1/MET/WIPF1/NCKAP1L/PAK1/SH3BP1/PTGER4/CARMIL2/TACSTD2/PLEK/SCIN/NRP1/SLC9A1/FMN1/GRB2/KIRREL1/MYO1C/GMFG/SNX9/CD47/PTK2B/ACTR3C/EMILIN1/FHOD1/CDC42EP2/CSF3/CDC42EP3/ARAP1/CAPZB/SHANK3/S100A10/ARPC5L/DMTN/CORO1B/CCN2/TRIM54/SHANK1/…
GO_COAGULATION	GO_COAGULATION	338	0.639745	2.40852	0.00010015	0.000474338	0.000184641	8116	tags=51%, list=18%, signal=42%	COL1A1/CD40/THBD/FERMT3/PLAUR/GNA15/COL3A1/CD59/SH2B3/F13A1/COL1A2/TFPI2/TEC/PTPN6/MYL9/PIK3CD/PAPSS2/SERPINE1/SERPINA1/WAS/P2RX4/FCER1G/PRKCD/THBS1/RAB27A/LCK/PLAU/ADTRP/UBASH3B/TBXA2R/GAS6/VAV1/ANXA2/IL6/MYH9/SYK/ANXA2P2/C4BPB/SERPING1/MAFK/MYL12A/PIK3R5/PRKCB/PLCG2/ITPR1/PROS1/PRKAR2B/ARRB2/SERPINB2/LCP2/ITGB3/PLEK/ARRB1/RAP2B/HS3ST5/ITPR3/DGKA/F12/ACTB/PF4V1/PIK3R6/FBLN1/CAV1/PROCR/HSPB1/HPS6…
GO_DNA_BINDING_TRANSCRIPTION_FACTOR_BINDING	GO_DNA_BINDING_TRANSCRIPTION_FACTOR_BINDING	338	0.435771	1.64059	0.00010015	0.000474338	0.000184641	12852	tags=42%, list=28%, signal=31%	FHL2/VDR/CEBPB/SPI1/NKX3-1/RUNX2/ETS2/FLT3/ARID5A/YWHAH/PRKCB/NCOA7/WIPI1/HDAC7/BHLHE40/SDR16C5/ARRB1/EGR2/ACTB/FOXP3/PPARG/ZBTB7A/CIITA/TWIST1/PPARGC1B/GABARAPL1/LEF1/ANKRD1/SRF/ANXA4/TAF10/DGKQ/GATA6/MEF2D/FOS/NRIP1/TRIP4/HHEX/KLF4/HMGA1/FOXP1/GRIP1/JUN/TRIM32/EOMES/MEF2A/JUP/SIK1/MYOCD/STAT3/RARG/CALR/NEK6/DDRGK1/RNF6/TGFB1I1/CTDP1/RXRA/RARB/GSC/NCOR2/NR4A2/DAPK3/ZFPM1/TLE6/PTMA/MIER2/BRMS1/AC…
GO_EARLY_ENDOSOME	GO_EARLY_ENDOSOME	345	0.560374	2.11016	0.00010015	0.000474338	0.000184641	10761	tags=49%, list=23%, signal=38%	SNX20/ACKR1/CYTIP/STEAP4/CD4/CORO1A/DYSF/ANXA2/KCNQ1/AOC3/PMEPA1/CD1E/EHD4/PTPN1/VAMP8/PARM1/LITAF/STEAP2/ZFYVE28/NRP1/RIN3/REP15/FCGR1A/INPP5F/TICAM2/MYO1B/WDR81/FGD2/CAV1/HPS6/DBNL/PI4K2A/MME/DKK1/MAP2K1/GPNMB/CD8B/RAB38/HAVCR2/PDLIM4/TOM1/NSG1/RAB11FIP5/PHETA2/LAMP3/RAB17/EPHA8/TBC1D16/ATP6V0D1/LDLRAP1/NUCB1/DERL1/NTRK1/NUMB/FGD5/PML/AC034102.1/MAPK3/RAB1A/KIR2DL4/RAB20/TMEM127/LRP1/APOA1/RHOD…
GO_GLYCOPROTEIN_BIOSYNTHETIC_PROCESS	GO_GLYCOPROTEIN_BIOSYNTHETIC_PROCESS	341	0.543814	2.04741	0.00010015	0.000474338	0.000184641	8696	tags=45%, list=19%, signal=37%	JAK3/CCR7/ST3GAL1/MUC12/GBGT1/ASGR2/MAN1A1/MGAT1/B4GALT1/NAGPA/A4GALT/HS3ST2/ST8SIA4/B3GNT8/SLC35C1/BACE2/DSE/BGN/ST6GALNAC6/CHPF2/GALNT12/PLOD3/HS3ST5/CHSY1/IL15/GXYLT2/GALNT2/GALNT6/TNIP1/TMTC1/MAN1C1/FUT7/B3GALT4/MGAT4B/HBEGF/GAL3ST4/CHSY3/ALG2/ASGR1/GALNT9/CSGALNACT1/DCN/GFPT2/GCNT1/TUSC3/MAN2A1/GALNTL6/GALNT17/B4GALT7/PMM2/FOXL1/ST6GAL1/EOGT/B3GNT2/CHST15/GALNT18/B3GNT7/PHLDA1/IGF1/MGAT4A/MA…
GO_MUSCLE_CELL_DIFFERENTIATION	GO_MUSCLE_CELL_DIFFERENTIATION	339	0.495761	1.86634	0.00010015	0.000474338	0.000184641	8970	tags=38%, list=19%, signal=31%	IL4R/FHL2/RGS4/ENG/TNNT1/MYBPC2/KRT8/WNT4/TGFB1/HAMP/DYSF/MYH9/TNFSF14/IGSF22/EREG/STAC3/ARRB2/PAK1/CD53/SLC9A1/POPDC3/ITGB1/CAV2/PDGFRB/LMNA/MYOF/SDC1/DKK1/CCN3/SELENON/ACTG1/TRIM54/BIN3/MMP14/ITGA8/ADAM12/NFATC2/XBP1/ANKRD1/AKAP13/AVPR1A/SRF/WDR1/MAPK11/GATA6/BIN1/BDNF/MAP2K4/LOX/WNT10B/GPX1/GDF15/TNNT2/FLNC/SOD2/G6PD/PLEKHO1/TPM1/IGF1/KRT19/SHH/EFNB2/RGS2/CAMK1/PRKAR1A/NRG1/OBSCN/NRAP/CXCL9/MY…
GO_NEGATIVE_REGULATION_OF_PROTEOLYSIS	GO_NEGATIVE_REGULATION_OF_PROTEOLYSIS	338	0.542422	2.04211	0.00010015	0.000474338	0.000184641	7784	tags=40%, list=17%, signal=34%	TIMP1/SPINT2/FURIN/COL6A3/CTSZ/PLAUR/ECM1/CD27/CST7/TFPI2/SERPINE1/SERPINA1/SERPINB1/THBS1/GAS6/TNFAIP8/SERPINF1/SNCA/RPS6KA1/CR1/CSTA/TNFSF14/SERPING1/BIRC3/SFRP2/PROS1/IL10/IL1R2/ARRB2/SERPINB2/SERPINH1/ARRB1/SERPINB9/MMP9/SERPINB8/SPINT1/PI3/HGF/UBE2Z/CSTB/CAMK2N1/CD44/SERPINA10/IFI16/SERPINA5/SERPINE2/SLPI/SVIP/PLAT/CST6/A2M/LEF1/CDKN2D/LAMP3/ITIH2/SPOCK1/COL7A1/C3/CST2/APLP2/PRNP/PTGS2/BIN1/…
GO_VESICLE_LUMEN	GO_VESICLE_LUMEN	338	0.689423	2.59555	0.00010015	0.000474338	0.000184641	8475	tags=61%, list=18%, signal=50%	TIMP1/HK3/ISLR/CTSC/CTSZ/FERMT3/PCSK1/CXCL1/ECM1/S100A11/CPPED1/QSOX1/F13A1/TOR4A/OSTF1/OSCAR/PTPN6/IMPDH1/S100A9/LRG1/S100A8/ALOX5/CTSD/VEGFC/SERPINE1/SERPINA1/GRN/PYCARD/SERPINB1/MVP/COTL1/GSN/PRKCD/AMPD3/THBS1/RAB27A/TGFB1/GAS6/FN1/MAN2B1/FCN1/FGR/TRAPPC1/ARHGAP9/ANXA2/CNN2/RNASET2/SERPING1/PTX3/CHI3L1/RNASE2/FUCA1/HEXB/SRGN/CRISPLD2/DOCK2/NPC2/DNASE1L1/PROS1/CREG1/CTSW/CFD/CRACR2A/MNDA/BIN2/R…
GO_CELL_PROJECTION_MEMBRANE	GO_CELL_PROJECTION_MEMBRANE	336	0.546712	2.05791	0.00010016	0.000474338	0.000184641	9647	tags=49%, list=21%, signal=39%	PLAUR/ITGA5/TBC1D10C/B4GALT1/LCP1/PLXND1/THY1/ITGA3/ANK1/ADGRE2/VASP/EPB41L3/ARPC2/PLB1/FGR/MCHR1/AIF1/TRPV4/OPN4/MYO1D/BMX/ITGB3/PAK1/PLEK/PSD/PSD4/ITGB1/KIRREL1/MYO1C/TESC/SLC26A2/SCIMP/PIEZO1/FGD2/PTPRJ/GABRA5/CD44/SYTL1/SHANK3/DMTN/MXRA8/SHISA9/EPS8L2/GABARAPL1/ITGA8/KCNK1/CLTB/KCNC3/TLN1/PDE4A/PODXL/PIP5K1C/SSTR3/FGD5/DOCK8/KCNC2/PLEKHO1/FAP/TPM1/SLC27A4/CNGB1/EHD3/PSD3/MSN/KCNC4/ITLN1/DDN/C…
GO_HUMORAL_IMMUNE_RESPONSE	GO_HUMORAL_IMMUNE_RESPONSE	344	0.68065	2.56286	0.00010016	0.000474338	0.000184641	7053	tags=58%, list=15%, signal=49%	BCL3/CCR7/CFI/CXCL6/CXCL1/C7/CD59/CD55/PTPN6/S100A9/C5AR1/S100A8/C1QA/SPON2/CCR2/TRBC2/CCR6/POU2F2/CCL2/CXCL5/C1QC/TRBC1/C1QB/CD28/FCN1/CR1/VSIG4/IL6/C4BPB/SLC11A1/SERPING1/TREM1/SH2D1A/FCGR2B/C3AR1/C1RL/CXCL8/PDCD1/C1S/C1R/C5AR2/CXCL2/PROS1/CCL13/CFD/IGHA2/LYZ/GPR183/CXCL3/C2/LCN2/IGHV1OR15-1/IGHA1/IGHG2/IGHV3-7/IGHV3-30/IGKV2-28/RNASE3/PI3/IGHG1/PF4V1/BST1/IGHG3/IGLV3-1/IGKC/IGLV2-11/IGLC3/IGHM…
GO_IN_UTERO_EMBRYONIC_DEVELOPMENT	GO_IN_UTERO_EMBRYONIC_DEVELOPMENT	344	0.461906	1.73922	0.00010016	0.000474338	0.000184641	10030	tags=38%, list=22%, signal=30%	SPINT2/SOCS3/CEBPB/LIF/PHLDA2/MGAT1/JUNB/PLPP4/FOSL1/KRT8/ST14/SNAI1/TGFBR2/MYH9/WNT2/IL10/PLOD3/GRB2/ITGB1/NDEL1/SPINT1/ACVRL1/CCN1/SEC24D/PELO/CCM2/NOS3/MAFG/TWIST1/MAP2K1/RDH10/JAG2/LEF1/MAN2A1/PTPRR/TGFBR1/WNT7B/SRF/FGFR1/PRDM1/ANGPT1/SLC39A1/GATA6/ASCL2/ELL/MAFF/TPM1/IGF1/YBX3/KRT19/KLF2/TM4SF1/PPP4R4/EMX1/CSF2/EPN1/HS6ST1/PCDH12/PDGFB/EOMES/IGF2/ADM/ELF3/SOX17/GJB5/GATA3/RTN4/BCL2L1/ACVR1/R…
GO_LYMPHOCYTE_DIFFERENTIATION	GO_LYMPHOCYTE_DIFFERENTIATION	344	0.683048	2.57189	0.00010016	0.000474338	0.000184641	7425	tags=56%, list=16%, signal=48%	IL4R/JAK3/BCL3/LILRB2/BATF/SLAMF8/CD1D/TNFRSF18/CCR7/RUNX1/ITK/IL18R1/CMTM7/CD27/STAT6/SLAMF6/IL7R/PTPN6/PIK3CD/IL1RL2/MAFB/NFKBIZ/IL2RA/NFAM1/SPI1/CCR2/FCER1G/INHBA/CLCF1/CD3E/TNFSF9/IL11/CCR6/POU2F2/LCK/WNT4/THEMIS/TGFB1/RUNX2/GAS6/IKZF3/CD28/TGFBR2/VAV1/FLT3/CR1/CD4/IL6/RELB/SYK/CD3D/CD3G/SLC46A2/FCGR2B/PLCG2/CD2/DOCK2/ZC3H12A/CLEC4D/RIPK3/CD74/RUNX3/ADAM8/IL10/NCKAP1L/LY9/CD8A/HLA-DOA/LGALS1/…
GO_LYMPHOCYTE_MEDIATED_IMMUNITY	GO_LYMPHOCYTE_MEDIATED_IMMUNITY	344	0.731205	2.75322	0.00010016	0.000474338	0.000184641	6909	tags=64%, list=15%, signal=55%	MYO1G/IL1R1/IL4R/BCL3/CTSC/CD40/BATF/CD1D/IL27RA/GZMB/TNFRSF1B/CFI/PRF1/C7/IL18R1/CD27/STAT6/SLAMF6/CD55/IL7R/CD1C/ICAM1/PTPN6/SLA2/C1QA/TNFSF13/CCR2/WAS/FCER1G/CLCF1/CD96/PRKCD/TRBC2/RAB27A/CCR6/HPRT1/POU2F2/C1QC/TGFB1/SH2D1B/TRBC1/C1QB/CD28/VAV1/CR1/CORO1A/LILRB1/IL6/C4BPB/SLC11A1/SERPING1/NECTIN2/SH2D1A/FCGR2B/TLR8/C1RL/C1S/C1R/RIPK3/CD1E/CD74/IL10/EMP2/ARRB2/CRTAM/CD8A/IGHA2/SASH3/SERPINB9/C2…
GO_REGULATION_OF_WNT_SIGNALING_PATHWAY	GO_REGULATION_OF_WNT_SIGNALING_PATHWAY	346	0.443747	1.67088	0.00010016	0.000474338	0.000184641	11921	tags=42%, list=26%, signal=32%	IGFBP6/COL1A1/RUNX1/TRABD2A/DAB2/CTHRC1/IGFBP4/ITGA3/TNFAIP3/HIC1/PTPRU/LRRK1/SFRP2/ADGRA2/TLR2/FOXP3/DKK2/CAV1/KREMEN1/ROR2/DKK1/ATP6V0C/NFKB1/EGR1/SNAI2/PRICKLE1/LEF1/MBD2/TAX1BP3/CMAHP/FOXL1/DKK3/TRABD2B/CYLD/WNT10B/BAMBI/SULF2/SULF1/HECW1/HHEX/TSKU/WWTR1/SHH/CSNK1G2/FZD9/LRP1/BICC1/GRB10/JUP/CSNK1D/VCP/IGFBP2/SOX17/PSMD1/FZD6/TBX18/RSPO3/TRPM4/INVS/LATS2/GREM1/CTDNEP1/FZD1/NKD2/GSC/WNT3A/TIAM…
GO_DRUG_METABOLIC_PROCESS	GO_DRUG_METABOLIC_PROCESS	342	0.431262	1.6235	0.00010017	0.000474338	0.000184641	8728	tags=35%, list=19%, signal=28%	RAC2/ATP6V1B2/FAM20C/FOLR2/ALDH3B1/ITGB2/AMPD3/HPRT1/SNCA/ITGAM/ACPP/ACP5/TSPO/PDE1B/TLR2/STAR/SQOR/PXDN/CYBA/GPX3/ADA2/DPYS/PAOX/CYP2S1/SLC25A32/MMP3/DPYD/MPO/SLC25A19/CYBB/SRD5A1/SNCB/LPO/TCN2/AK5/HSPA1A/PTGDR/PDXK/GPX1/ACHE/BHMT2/MTHFD1L/AFP/SLC52A1/SULT1E1/CHIT1/ACSS2/VKORC1/TLR6/ECE1/VCP/CYP11A1/NPR1/GRIN2A/STAT3/ADCYAP1/CKMT1B/AKR1B1/ADH4/HP/ADA/SLC52A2/TPK1/AMPD2/ABCC1/DRD1/CKMT1A/SDS/DBH/…
GO_NEURON_TO_NEURON_SYNAPSE	GO_NEURON_TO_NEURON_SYNAPSE	342	0.515184	1.93943	0.00010017	0.000474338	0.000184641	10392	tags=46%, list=22%, signal=36%	KCNAB2/SLC16A3/SYNPO/P2RX4/EPB41L3/NRGN/CACNA1C/ITPR1/GRASP/LZTS1/ARRB2/NCS1/ARRB1/ARHGAP44/PSD/PTK2B/DNM1/SYN1/DBNL/CAMK2N1/CAMK2A/PENK/SHANK3/DMTN/IQSEC3/SHISA9/SHANK1/ABR/ITGA8/DGKZ/CLSTN3/NPTN/SPOCK1/ATP1A1/SH2D5/PRKCZ/FABP5/GNG3/STX1A/PRNP/PRKAR1B/NEFH/DLGAP3/CALB1/GRIN1/ARF1/NCK2/SYT1/PSD3/EFNB2/CACNG3/DLG4/CABP1/PPP1R9B/CAMK1/SYN2/SLC30A3/CHRM1/NTSR1/MAP1B/GAP43/GRIN3A/ACTR2/LYN/P2RX6/PICK…
GO_POSITIVE_REGULATION_OF_PROTEOLYSIS	GO_POSITIVE_REGULATION_OF_PROTEOLYSIS	342	0.584847	2.20167	0.00010017	0.000474338	0.000184641	9621	tags=48%, list=21%, signal=38%	CTSC/FURIN/TNFRSF1B/TNFRSF10A/S100A9/S100A8/DAB2/GRN/PYCARD/PLK3/TNFRSF10B/NKX3-1/GSN/LCK/FN1/PLK2/SNCA/CR1/PCOLCE/RCN3/MYH9/PYHIN1/SH3RF2/TRIB1/PPM1F/RNF144B/CIDEB/TRADD/ZC3H12A/SFRP2/ADAM8/ARRB1/NLRP12/CCN1/SNX9/LGMN/PTK2B/CASP4/NLRC4/F12/NLRP3/TNIP1/PPARG/FBLN1/CAV1/CASP5/IFI16/FASLG/EDEM1/IL1B/CCN2/FAS/PRICKLE1/PMAIP1/MMP14/RPS27L/BAX/PERP/GBA/TNFSF15/LGALS9/HSPA1A/VSIR/RNF217/SMAD7/GRIN1/NLR…
GO_CELL_SUBSTRATE_ADHESION	GO_CELL_SUBSTRATE_ADHESION	335	0.642517	2.41776	0.0001002	0.000474338	0.000184641	8862	tags=56%, list=19%, signal=46%	MYO1G/COL1A1/CCR7/FERMT3/RAC2/ITGA5/COL3A1/LAMB1/SMOC2/SNED1/SERPINE1/PARVB/COL13A1/FBLN2/LYVE1/THY1/ITGB2/ITGA3/CD3E/PXN/CD96/THBS1/PLAU/WNT4/GAS6/FN1/ARPC2/PARVG/EMILIN2/MYADM/APOD/CORO1A/PPM1F/ITGB7/ITGB5/COL8A1/EMP2/L1CAM/EGFL6/ITGB3/LGALS1/TACSTD2/NRP1/SLC9A1/EDIL3/FMN1/ITGB1/SKAP1/FBLN5/ACVRL1/CCN1/PTK2B/DOCK5/FBLN1/BST1/EMILIN1/NINJ1/LAMC1/PTPRJ/MICALL2/CD44/LIMS1/S100A10/PARVA/DMTN/NID2/C…
GO_CELLULAR_RESPONSE_TO_EXTERNAL_STIMULUS	GO_CELLULAR_RESPONSE_TO_EXTERNAL_STIMULUS	333	0.571127	2.1487	0.0001002	0.000474338	0.000184641	7249	tags=41%, list=16%, signal=35%	AQP3/COL1A1/CD40/TNFRSF8/VDR/TNFRSF10A/ENG/ICAM1/DSC2/FOLR2/SIPA1/FES/P2RX4/TNFRSF10B/FOSL1/WNT4/CD68/TGFB1/GAS6/HMOX1/MMP7/CNN2/UPP1/TNFSF14/AIF1/TLR8/RALB/ZC3H12A/UCN2/SFRP2/WIPI1/PTGER4/HSPA5/IL15/SLC9A1/LCN2/CDKN1A/MYH13/CYBA/PIEZO1/PPARG/UCP2/MYD88/TLR5/ASGR1/PENK/NFKB1/CASP5/PIM1/IFI16/PTPRC/HSP90B1/IL1B/FAS/SNAI2/PMAIP1/GABARAPL1/CYBB/RIPOR1/XBP1/GLRX2/ANKRD1/SRD5A1/TNFRSF1A/ATP1A1/AXL/AVP…
GO_PROTEIN_HOMOOLIGOMERIZATION	GO_PROTEIN_HOMOOLIGOMERIZATION	335	0.522937	1.96778	0.0001002	0.000474338	0.000184641	7864	tags=39%, list=17%, signal=33%	TGM2/PRF1/TRPM2/B4GALT1/PYCARD/P2RX4/CD247/FCER1G/CD3E/HPRT1/STEAP4/VASP/HMOX1/ACPP/MLKL/ALDH1A3/FBP1/CD3D/KCTD10/CD3G/IKBKE/RIPK3/EHD4/ANGPTL4/ITPR3/SHKBP1/LCN2/NLRC4/TRPM8/GPX3/CAV1/EMILIN1/TOR2A/DPYS/PKM/TNFSF11/KCNG2/BAX/KCTD9/KCNC3/COLEC12/ALOX5AP/TAF10/GBA/TDO2/JMJD6/SCARA5/PRNP/STOM/DERL1/VWF/BMF/CD79A/SOD2/KCNC2/KCNV1/SYT1/EHD3/TOR1A/KCNC4/TCL1A/HCN1/GLS/ITLN1/ALDOA/CDA/SLC1A5/KCNS1/KCTD1…
GO_REGULATION_OF_SMALL_MOLECULE_METABOLIC_PROCESS	GO_REGULATION_OF_SMALL_MOLECULE_METABOLIC_PROCESS	333	0.480913	1.8093	0.0001002	0.000474338	0.000184641	9668	tags=39%, list=21%, signal=31%	VDR/PHLDA2/IGFBP4/WNT4/SNAI1/SNCA/FBP1/P2RY6/SLC7A7/TSPO/GCKR/CD244/PLEK/PTPN2/STAR/PTK2B/ME1/PDP1/PPARG/CAV1/TWIST1/PTAFR/NFKB1/FABP3/EGR1/IL1B/NR1H3/RDH10/SNAI2/PMAIP1/OAZ1/ABCG1/FABP5/AVPR1A/DKK3/HRH1/LDLRAP1/DGKQ/PTGS2/SUPT20HL1/POMC/NQO1/IRS1/PPP1R3B/IGF1/IGFBP3/LEP/CDA/NTSR1/PTH1R/PDK3/PDK4/IGF2/MLXIPL/ADM/SUPT20HL2/SIK1/ANXA1/GIP/PSMD1/APOC1/BMP5/SLC45A3/OAZ3/APOC2/ATCAY/NFE2L1/LPGAT1/NCOR…
GO_RESPONSE_TO_ACID_CHEMICAL	GO_RESPONSE_TO_ACID_CHEMICAL	335	0.532817	2.00496	0.0001002	0.000474338	0.000184641	8040	tags=41%, list=17%, signal=34%	AQP3/COL1A1/PTGES/CCR7/COL18A1/CEBPB/COL3A1/COL6A1/COL1A2/ICAM1/PTGER2/TWF2/ACSL1/FOLR2/SIPA1/GSN/KRT8/HAMP/SERPINF1/P2RY6/WNT2/GJB2/ZC3H12A/PTGER4/SLC10A3/TLR2/TESC/PTK2B/MGMT/CYBA/RBP4/PPARG/PDGFRB/TNFSF4/UCP2/DKK1/PTAFR/FABP3/DUSP1/EGR1/CCN2/CYBB/CDKN2D/XBP1/ASS1/WNT7B/AVPR1A/PTGS2/PTGDR/NTRK1/WNT10B/GRIN1/NQO1/KLF4/GSS/SOCS1/KCNMB1/AACS/TH/TRIML2/KLF2/SST/LEP/MMP2/BRINP1/ABL2/CFL1/PDK3/CYP26A…
GO_RESPONSE_TO_MOLECULE_OF_BACTERIAL_ORIGIN	GO_RESPONSE_TO_MOLECULE_OF_BACTERIAL_ORIGIN	335	0.672607	2.53098	0.0001002	0.000474338	0.000184641	8524	tags=59%, list=18%, signal=49%	CD40/LILRB2/THBD/PTGES/CCR7/TNFRSF1B/CD14/CEBPB/CXCL6/CXCL1/CD55/ICAM1/CCL5/PTGER2/NOD2/C5AR1/S100A8/SPON2/HCK/SERPINE1/PYCARD/JUNB/LOXL1/CCR5/CD96/CCL2/CXCL5/CD68/TGFB1/TBXA2R/HAMP/MRC1/TNFAIP3/CSF2RB/IL10RA/LY96/SNCA/LILRB1/IL6/PLSCR3/TRIB1/SLC11A1/CD6/TNFRSF11A/ACP5/FCGR2B/PLCG2/SBNO2/GJB2/KMO/CXCL8/ZC3H12A/PTGIR/SIGIRR/TSPO/CARD9/CXCL2/IL10/BDKRB1/MAPKAPK2/PTGER4/LITAF/TLR2/NOCT/STAR/CXCL3/TI…
GO_TRANSPORTER_COMPLEX	GO_TRANSPORTER_COMPLEX	334	0.551575	2.07538	0.0001002	0.000474338	0.000184641	8110	tags=44%, list=18%, signal=36%	KCNK6/KCNAB2/PTPA/CACNA2D4/KCNQ1/GABRD/CATSPER1/STAC3/CACNA1C/LRRC8E/KCNE1/FKBP1A/SCN1B/SLC9A1/KCNN4/ANO1/PTK2B/SCN9A/ATP1B3/GABRA5/SHANK3/CLIC1/SHISA9/SHANK1/KCNG2/KCNMA1/KCNQ3/KCNK1/KCNC3/SNAP25/KCNE4/ATP1A1/CACNB2/STX1A/KCNE3/GABRB2/GRIN1/KCNC2/CACNA1F/KCNV1/CNGB1/KCNC4/KCNMB1/CACNG3/DLG4/HCN1/KCNS1/CLIC3/HERPUD1/GRIN3A/KCNS2/HCN2/CALM3/CLIC2/FKBP1B/CACNA1H/SCNN1A/CLCA3P/PRKACA/GABRG2/CHRNE/KC…
GO_REGULATION_OF_MAP_KINASE_ACTIVITY	GO_REGULATION_OF_MAP_KINASE_ACTIVITY	332	0.598879	2.25265	0.00010022	0.000474338	0.000184641	8446	tags=47%, list=18%, signal=39%	RGS4/CD40/MAP3K8/PTPN6/NOD2/C5AR1/DUSP5/PRKCD/THBS1/ARHGEF5/TGFB1/MAP2K3/FLT3/MLKL/TRIB1/SYK/TNFRSF11A/PIK3R5/FPR1/SHC1/SFRP2/CD74/ADAM8/PTPN1/PAK1/MAPKAPK2/GADD45B/ARRB1/CD300A/PTK2B/PTPN22/PDGFRB/HGF/PIK3R6/FGD2/CAV1/ROR2/DBNL/DKK1/TNFSF11/PTPRJ/MAP2K1/DUSP2/MAP3K21/PTPRC/S100A12/DUSP1/IL1B/MAP4K1/DUSP6/DUSP3/MAP3K3/TGFBR1/MAP3K11/AKAP13/WNT7B/GNG3/MAP3K9/CSK/FGFR1/GBA/MAPK11/HYAL2/ERP29/MAP2K4…
GO_TRANSMEMBRANE_RECEPTOR_PROTEIN_SERINE_THREONINE_KINASE_SIGNALING_PATHWAY	GO_TRANSMEMBRANE_RECEPTOR_PROTEIN_SERINE_THREONINE_KINASE_SIGNALING_PATHWAY	332	0.491188	1.84758	0.00010022	0.000474338	0.000184641	8876	tags=39%, list=19%, signal=32%	FURIN/NBL1/LTBP2/COL3A1/ENG/COL1A2/LRG1/DAB2/ITGA3/INHBA/PXN/THBS1/TGFB1/RUNX2/LRRC32/TGFBR2/NRROS/PMEPA1/ITGB5/SFRP2/FAM83G/FKBP1A/ARRB2/HSPA5/FBXL15/HTRA3/ACVRL1/CCN1/PELO/CAV2/FSTL3/BTBD11/CAV1/EMILIN1/ROR2/ZBTB7A/DKK1/RBPMS/CCN3/FBN1/EGR1/ASPN/LEF1/ITGA8/ZYX/TGFBR1/PRKCZ/HTRA4/VASN/DKK3/FST/HSPA1A/ZCCHC12/LOX/FOS/FKBP8/GDF15/SMAD6/BAMBI/F11R/SMAD7/SULF1/PML/MAPK3/WWTR1/AFP/SHH/KLF10/GREM2/JUN…
GO_ACTIVATION_OF_PROTEIN_KINASE_ACTIVITY	GO_ACTIVATION_OF_PROTEIN_KINASE_ACTIVITY	329	0.577976	2.17303	0.000100231	0.000474338	0.000184641	8528	tags=47%, list=18%, signal=38%	MAP3K8/STK10/TNFRSF10A/CCL5/NOD2/C5AR1/TNFRSF10B/DUSP5/PRKCD/THBS1/MAP2K3/GAS6/TGFBR2/PRR5/MLKL/SYK/SLC11A1/CHI3L1/FPR1/SHC1/RIPK3/CD74/PTPN1/EMP2/PRKAR2B/NCKAP1L/ITGB3/PAK1/MAPKAPK2/GADD45B/ARRB1/CD300A/PTK2B/HGF/DBNL/TXN/IL6R/TNFSF11/MAP2K1/MAP3K21/PTPRC/IL1B/MAP4K1/DUSP6/MAP3K3/TGFBR1/MAP3K11/WNT7B/PRKCZ/GNG3/MAP3K9/MAPK11/IL18/DGKQ/ERP29/PRNP/TNFSF15/ANGPT1/PRKAR1B/MAP2K4/NTRK1/CD81/ADCY7/GDF…
GO_EPIDERMAL_CELL_DIFFERENTIATION	GO_EPIDERMAL_CELL_DIFFERENTIATION	330	0.443399	1.66727	0.000100231	0.000474338	0.000184641	10751	tags=35%, list=23%, signal=27%	AQP3/FURIN/CTSL/VDR/RUNX1/KRT18/DSC2/KRT8/ST14/FOSL2/TCHH/CSTA/EREG/ERRFI1/KRT80/CTSK/PI3/ZFP36/MYO7A/KRT7/MAFG/KLK13/MAP2K1/JAG2/CNFN/ALOX15B/KRT86/PRKCH/PERP/FGFR1/FLNB/SFN/MAFF/KLF4/PSAP/KRT15/KRT19/KRT81/KRT78/KDF1/CAPN1/KRT79/JUP/KRT36/KRT17/CAPNS1/ANXA1/KRT32/KRT31/PKP3/DSG2/ADAM9/KRT3/POU3F1/TRIOBP/KRT34/PDZD7/KRT12/TXNIP/LIPN/CYP26B1/PPL/ZFP36L1/ABCA12/KRT1/EPHA2/KRT33B/DSP/KLK5/CTNNB1/SL…
GO_POSITIVE_REGULATION_OF_PROTEIN_SERINE_THREONINE_KINASE_ACTIVITY	GO_POSITIVE_REGULATION_OF_PROTEIN_SERINE_THREONINE_KINASE_ACTIVITY	329	0.572397	2.15206	0.000100231	0.000474338	0.000184641	8497	tags=45%, list=18%, signal=37%	FAM20A/CD40/MAP3K8/NOD2/ACSL1/C5AR1/DUSP5/THBS1/ARHGEF5/TGFB1/MAP2K3/SNCA/FLT3/MLKL/SYK/TNFRSF11A/PIK3R5/CSF1R/RALB/FPR1/SHC1/CD74/ADAM8/PTPN1/PAK1/MAPKAPK2/GADD45B/ARRB1/PTK2B/PDGFRB/HGF/PIK3R6/FGD2/ROR2/CEMIP/DBNL/DKK1/TNFSF11/MAP2K1/HMGA2/MAP3K21/PTPRC/S100A12/IL1B/MAP4K1/DUSP6/TCIM/MAPRE3/MAP3K3/TGFBR1/MAP3K11/AKAP13/WNT7B/GNG3/MAP3K9/CSK/FGFR1/MAPK11/ERP29/MAP2K4/NTRK1/CD81/GDF15/NOD1/SAA1/M…
GO_REGULATION_OF_SMALL_GTPASE_MEDIATED_SIGNAL_TRANSDUCTION	GO_REGULATION_OF_SMALL_GTPASE_MEDIATED_SIGNAL_TRANSDUCTION	331	0.565324	2.12602	0.000100231	0.000474338	0.000184641	8944	tags=47%, list=19%, signal=39%	RAC2/COL3A1/ARHGAP4/ARHGAP30/SIPA1/CYTH4/ITGA3/RHOG/ARHGEF5/P2RY10/VAV1/ARHGDIB/ARHGAP9/FBP1/PLEKHG5/RASAL3/SHC1/MET/RASGRP4/SH3BP1/STARD13/ARRB1/GMIP/ARHGAP44/PSD/NRP1/PSD4/GRB2/ITGB1/RHOH/ARHGDIA/RAP1GAP2/STARD8/PDGFRB/IQSEC1/FGD2/FGD3/P2RY8/ARHGAP22/ARHGAP24/KALRN/ARAP1/ARHGAP15/CYTH1/IQSEC3/EPS8L2/ABR/A2M/GPR174/RASGRF2/AKAP13/SQSTM1/NGEF/ARHGAP10/ARHGAP29/NTRK1/GPR65/FGD5/RHOBTB2/ARHGAP25/SL…
GO_UROGENITAL_SYSTEM_DEVELOPMENT	GO_UROGENITAL_SYSTEM_DEVELOPMENT	330	0.468188	1.76048	0.000100231	0.000474338	0.000184641	5928	tags=32%, list=13%, signal=28%	STRA6/LIF/ITGA3/NKX3-1/WNT4/TGFB1/SERPINF1/ADAMTS1/ACTA2/WNK4/TACSTD2/NRP1/MMP9/FMN1/FSTL3/RBP4/BASP1/PDGFRB/SDC1/MME/IL6R/FBN1/EGR1/DCN/RDH10/ALOX15B/ITGA8/GCNT1/BAX/ASS1/SRD5A1/TGFBR1/WNT7B/FGFR1/HYAL2/PODXL/HAS2/JMJD6/ANGPT1/SMAD6/CALB1/SULF2/SMAD7/CYP7B1/SULF1/SLIT2/ACE/PSAP/WWTR1/SHH/PECAM1/EFNB2/CD34/SDC4/ENPEP/IQGAP1/NOTCH3/CRIP1/CYP26A1/ARID5B/COL4A1/PAX8/IRX3/MMP17/PDGFB/GPR4/FADD/CFLAR/…
GO_REGULATION_OF_INFLAMMATORY_RESPONSE	GO_REGULATION_OF_INFLAMMATORY_RESPONSE	327	0.669122	2.515	0.000100241	0.000474338	0.000184641	7527	tags=55%, list=16%, signal=46%	TGM2/IL1R1/SOCS3/SLAMF8/CCR7/TNFRSF1B/METRNL/CEBPB/CCL5/NOD2/S100A9/C5AR1/IL1RL2/S100A8/NFKBIZ/IL2RA/C1QA/HCK/TMEM173/SERPINE1/GRN/CCR2/PYCARD/ITGB2/SEMA7A/FCER1G/PRKCD/GPSM3/TNFAIP3/SERPINF1/APOD/CD28/MAPK13/SIGLEC10/SNCA/ITGAM/IL6/LILRA5/TRPV4/IL17RA/CD6/TNFRSF11A/ACP5/BIRC3/FCGR2B/SBNO2/TRADD/CCL18/ZC3H12A/ADAM8/IL10/VAMP8/IL1R2/PTGER4/FABP4/TLR2/PTPN2/NLRP12/IL15/MMP9/CD47/F12/NLRP3/CD200R1/T…
GO_LEUKOCYTE_CELL_CELL_ADHESION	GO_LEUKOCYTE_CELL_CELL_ADHESION	325	0.710393	2.66957	0.000100261	0.000474338	0.000184641	4631	tags=52%, list=10%, signal=47%	IL4R/JAK3/LILRB2/CD1D/CCR7/FERMT3/RUNX1/RAC2/ITGA5/CEBPB/MAP3K8/STK10/CD27/CD55/IL7R/ICAM1/CCL5/PTPN6/NOD2/S100A9/IL1RL2/S100A8/NFKBIZ/IL2RA/SIRPG/CCR2/PYCARD/THY1/ITGB2/CD3E/TNFSF9/CD5/LCK/ADTRP/CCL2/TGFB1/LRRC32/CD28/GRAP2/TGFBR2/VAV1/CD4/VSIG4/CORO1A/LILRB1/IL6/ICOS/SYK/ITGB7/TNFSF14/AIF1/CD6/FCGR2B/CXCL12/RASAL3/CD276/ZC3H12A/PDCD1/CD74/RUNX3/ADAM8/CERCAM/IL10/ICOSLG/NCKAP1L/PAK1/LGALS1/CTLA4…
GO_LIPID_CATABOLIC_PROCESS	GO_LIPID_CATABOLIC_PROCESS	325	0.454406	1.7076	0.000100261	0.000474338	0.000184641	9294	tags=37%, list=20%, signal=30%	CYP1B1/PLD3/PRKCD/ADTRP/SPHK1/PLB1/PLBD2/NAGA/PLCB2/YWHAH/FUCA1/HEXB/PLCG2/BSCL2/FABP4/PLA2G15/HSD3B7/SPP1/AOAH/INPP5F/PLA1A/PLBD1/TWIST1/FABP3/CES1/IL1B/SRD5A1/FABP5/NCEH1/GBA/STS/CES4A/CYP27A1/IRS1/GLA/SLC27A4/PSAP/PLA2G2D/RARRES2/PLD1/SLC27A2/LEP/SRD5A3/PNPLA2/SCARF1/SULT1E1/HSD17B11/LRP1/APOA1/DAGLB/SMPD1/ENPP2/PNPLA6/GM2A/GALC/LPIN3/APOC1/ACER2/ABHD12/LGALS12/AADAC/MGST2/PLA2G7/PNPLA5/PNLIPR…
GO_NEGATIVE_REGULATION_OF_CELL_DEVELOPMENT	GO_NEGATIVE_REGULATION_OF_CELL_DEVELOPMENT	325	0.470344	1.7675	0.000100261	0.000474338	0.000184641	8528	tags=38%, list=18%, signal=31%	RGS4/CTSZ/COL3A1/ARHGAP4/SEMA6B/THY1/SEMA7A/TGFB1/PLK2/LILRB1/IL6/TRPV4/YWHAH/TSPO/PAK1/LGALS1/TACSTD2/SPP1/NRP1/INPP5F/ARHGDIA/RAP1GAP2/SEMA4F/FUOM/FBLN1/KREMEN1/RTN4RL1/PTPN9/DKK1/DIO3/SEMA3C/SEMA3F/FBN1/DMTN/IL1B/RTN4RL2/SEMA4A/SEMA3A/SPOCK1/NGEF/CERS2/ASCL2/G6PD/SLIT2/RFLNB/CNTN4/IGF1/SHH/FGF13/EFNB2/INPP5J/GAL/RGS2/NOTCH3/BRINP1/POSTN/NRG1/PAEP/LRP1/CIB1/IRX3/MINAR1/KCTD11/CARM1/STMN2/KLK8/R…
GO_NEGATIVE_REGULATION_OF_RESPONSE_TO_EXTERNAL_STIMULUS	GO_NEGATIVE_REGULATION_OF_RESPONSE_TO_EXTERNAL_STIMULUS	325	0.60677	2.28017	0.000100261	0.000474338	0.000184641	8491	tags=50%, list=18%, signal=41%	SOCS3/NBL1/THBD/SLAMF8/TNFRSF1B/PLAUR/METRNL/SEMA6B/IL2RA/SERPINE1/GRN/PYCARD/SEMA7A/PRKCD/THBS1/PLAU/WNT4/ADTRP/CCL2/UBASH3B/TNFAIP3/SERPINF1/APOD/SIGLEC10/ANXA2/TRIB1/AIF1/ANXA2P2/SERPING1/ACP5/FCGR2B/ZC3H12A/SIGIRR/C5AR2/PROS1/IL10/IL1R2/SERPINB2/PTGER4/PTPN2/SPP1/NLRP12/NRP1/INPP5F/F12/NLRP3/SEMA4F/CD200R1/CDKN1A/FOXP3/PPARG/HGF/KREMEN1/NOS3/RTN4RL1/FNDC4/SEMA3C/SEMA3F/NFKB1/CCN3/ACOD1/PTPRC/…
GO_MEMBRANE_REGION	GO_MEMBRANE_REGION	326	0.621896	2.33704	0.000100281	0.000474338	0.000184641	8528	tags=54%, list=18%, signal=44%	FURIN/TNFRSF1B/CD14/STAT6/CD55/ICAM1/CTSD/HCK/THY1/ITGB2/CAVIN3/LCK/ADTRP/HMOX1/MYADM/TGFBR2/ITGAM/CD4/DYSF/ANXA2/KCNQ1/MALL/CAVIN1/BIRC3/MYO1D/RGS19/ARID3A/CD2/TRADD/HK1/KCNE1/EMP2/PRKAR2B/CD8A/LCP2/SERPINH1/RAP2B/TLR2/SLC9A1/ITGB1/SKAP1/KIRREL1/MYO1C/PTK2B/CAV2/TRPM8/SYNJ2/SELE/ATP1B3/CAV1/NOS3/MYOF/RTN4RL1/PI4K2A/MME/FASLG/S100A10/PTPRC/RTN4RL2/CDH13/FAS/ADRA1B/KCNMA1/MAL2/TGFBR1/TNFRSF1A/ATP1…
GO_ORGANIC_ACID_TRANSPORT	GO_ORGANIC_ACID_TRANSPORT	326	0.504355	1.89533	0.000100281	0.000474338	0.000184641	11085	tags=47%, list=24%, signal=36%	RGS4/STRA6/AQP9/SLC16A3/ACSL1/FOLR2/SLC6A6/P2RX4/PLIN2/THBS1/EMB/BDKRB2/SNCA/PLA2R1/ATP8B1/SYK/SLC11A1/TNFRSF11A/SLC7A7/KMO/SLC36A1/SLC16A5/LRRC8E/SLC7A8/FABP4/SLCO2B1/SLC26A2/ACSL4/STARD5/ABCC3/PPARG/TNFSF11/NFKBIE/SLC16A13/SLC25A32/FABP3/IL1B/SNAP25/AVPR1A/STX1A/SLC6A17/SLC16A10/SLC51A/STXBP1/SLC6A15/ACE/SLC27A4/SYT1/PSAP/PLA2G2D/SLC35D2/TRH/SLC7A4/SLC6A7/SLC7A14/SLC16A11/GLS/SLC27A2/LEP/RGS2/S…
GO_POSITIVE_REGULATION_OF_LYMPHOCYTE_ACTIVATION	GO_POSITIVE_REGULATION_OF_LYMPHOCYTE_ACTIVATION	326	0.718637	2.70058	0.000100281	0.000474338	0.000184641	6617	tags=62%, list=14%, signal=53%	IL4R/JAK3/CD40/LILRB2/CD1D/CCR7/RUNX1/MAP3K8/CD27/STAT6/CD55/IL7R/CCL5/PTPN6/NOD2/IL1RL2/NFKBIZ/IL2RA/TNFSF13/SIRPG/CCR2/PYCARD/THY1/CLCF1/CD3E/TRBC2/TNFSF9/CD5/LCK/CCL2/TGFB1/TRBC1/GAS6/CD28/GRAP2/TGFBR2/VAV1/CD4/CORO1A/LILRB1/IL6/ICOS/SYK/TNFSF14/AIF1/CD6/RASAL3/CD276/PDCD1/CD74/RUNX3/ADAM8/ICOSLG/NCKAP1L/PAK1/LGALS1/IGHA2/CTLA4/TESPA1/SASH3/IL15/GPR183/HLA-DPB1/GRB2/IL12RB1/CD47/IGHV1OR15-1/IG…
GO_ESTABLISHMENT_OF_PROTEIN_LOCALIZATION_TO_MEMBRANE	GO_ESTABLISHMENT_OF_PROTEIN_LOCALIZATION_TO_MEMBRANE	324	0.468438	1.75969	0.000100311	0.000474338	0.000184641	12780	tags=45%, list=28%, signal=33%	GZMB/KRT18/ITGB2/ITGAM/YWHAH/RILPL2/GRASP/ZDHHC12/KCNE1/PAK1/HSPA5/ARHGAP44/MYO1C/NCF1/CEMIP/TRAM2/DMTN/NSG1/YWHAZ/YWHAG/PMAIP1/BAX/SNAP25/CSK/PRNP/STOM/SEC61B/SFN/BMF/MICALL1/SNAP25-AS1/VAMP5/ZDHHC24/GRIP1/SRPRA/NPC1/CIB1/CPLX1/CALM3/BBC3/RFTN1/HRAS/ZDHHC18/CACNG2/SSR3/SEC61A1/ICMT/ZDHHC19/PEX16/CLIP1/RPS20/ZDHHC1/SDCBP/SRP19/CHMP4B/SEC16A/YWHAB/ZDHHC7/ADORA1/CASP8/ZDHHC9/ZDHHC11/ARFRP1/RAPSN/RA…
GO_MAINTENANCE_OF_LOCATION	GO_MAINTENANCE_OF_LOCATION	324	0.582087	2.18661	0.000100311	0.000474338	0.000184641	9256	tags=50%, list=20%, signal=41%	BCL3/NBL1/CCR7/TRPM2/PTPN6/TWF2/S100A9/S100A8/THY1/TMSB10/CCR5/GSN/PLIN2/LCK/UBASH3B/TGFB1/EPB41L3/SNCA/CD4/CORO1A/DYSF/IL6/PLCB2/IKBKE/P2RY6/NRROS/HEXB/PLCG2/SRGN/CACNA1C/ZC3H12A/GAA/ITPR1/HK1/TSPO/IL10/BSCL2/BDKRB1/FKBP1A/ITGB3/HSPA5/PTPN2/SCIN/ITPR3/LCN2/PTK2B/FTL/CYBA/PPARG/CAV1/CEMIP/TXN/NFKB1/FASLG/NFKBIE/PTPRC/SELENON/FBN1/HSP90B1/IL1B/NR1H3/SHANK1/MSR1/BAX/TLN1/ABCG1/C3/SLC8B1/FTH1/CLMN/F…
GO_REGULATION_OF_NEUROTRANSMITTER_LEVELS	GO_REGULATION_OF_NEUROTRANSMITTER_LEVELS	324	0.554093	2.08145	0.000100311	0.000474338	0.000184641	10865	tags=54%, list=23%, signal=42%	RGS4/CYP1B1/ICAM1/P2RX4/ITGB2/SNCA/AIF1/PTX3/MCTP1/ACP5/STX11/PRKCB/SYT5/KMO/ZC3H12A/TSPO/MCTP2/IL10/PDE1B/NCS1/TLR2/CD47/PTK2B/SYT12/NAAA/CAV1/NOS3/SYN1/DPYS/CAMK2A/PTPRN2/SPR/IL1B/DPYD/CPLX2/ERC2/ASS1/SNAP25/SRD5A1/SARDH/SNCG/CACNB2/STX4/STX1A/GCHFR/PIP5K1C/PTGS2/HTR1B/STXBP1/ACHE/NQO1/GLA/KLF4/SYT1/TRH/TOR1A/KCNC4/TH/CD34/MMP8/KLF2/RGS2/DOC2B/SLC17A7/SYN2/NTSR1/SLC32A1/GRIN3A/PTGIS/DAGLB/DNAJC…
GO_REGULATION_OF_VASCULATURE_DEVELOPMENT	GO_REGULATION_OF_VASCULATURE_DEVELOPMENT	316	0.633602	2.37933	0.000100321	0.000474338	0.000184641	6444	tags=47%, list=14%, signal=41%	CD40/CYP1B1/RUNX1/ITGA5/ECM1/ENG/STAB1/LRG1/SMOC2/C5AR1/CEMIP2/VEGFC/SERPINE1/GRN/CCR2/PLXND1/ITGB2/THBS1/WNT4/TBXA2R/PLK2/TNFAIP3/HMOX1/SERPINF1/SPHK1/TGFBR2/IL6/CHI3L1/PRKCB/C3AR1/CXCL8/ZC3H12A/SFRP2/ADGRA2/HDAC7/IL10/EMP2/ANGPTL4/TNFSF12/RRAS/STARD13/HSPG2/SRPX2/NRP1/ITGB1/ACVRL1/PTK2B/PPARG/HGF/PIK3R6/EMILIN1/HSPB1/NOS3/PKM/IL6R/TWIST1/GPNMB/MYDGF/HMGA2/RNH1/FASLG/EGR1/IL1B/DCN/SEMA4A/FOXC2/H…
GO_POSTSYNAPTIC_MEMBRANE	GO_POSTSYNAPTIC_MEMBRANE	322	0.511454	1.92108	0.000100331	0.000474338	0.000184641	9097	tags=43%, list=20%, signal=35%	SLC16A3/COL13A1/SYNPO/ANK1/NRGN/GABRD/CACNA1C/GRASP/LZTS1/ARRB2/NCS1/ARRB1/NRP1/SEMA4F/DNM1/CAMK2N1/CAMK2A/GABRA5/SHANK3/PDLIM4/NSG1/IQSEC3/SHISA9/SHANK1/KCNMA1/CLSTN3/NPTN/SH2D5/FABP5/GABRB2/DLGAP3/GRIN1/KCNC2/NRP2/ARF1/PSD3/EFNB2/CACNG3/DLG4/CABP1/GRIP1/HTR5A/CHRM1/GRIN3A/KCTD12/DAGLB/P2RX6/PICK1/LIN7A/IGSF21/DLGAP2/GABRG2/CHRNE/GABRA1/CACNG2/CHRNB4/GRIN2A/PCDH8/CDH9/PTEN/CACNG8/LRFN5/NEURL1/RG…
GO_REGULATION_OF_DEVELOPMENTAL_GROWTH	GO_REGULATION_OF_DEVELOPMENTAL_GROWTH	322	0.475958	1.78776	0.000100331	0.000474338	0.000184641	8528	tags=37%, list=18%, signal=31%	RGS4/TRPV2/PHLDA2/ARHGAP4/TWF2/SEMA6B/SEMA7A/HAMP/FN1/TGFBR2/WNT2/CXCL12/LIMK1/ISLR2/SFRP2/L1CAM/PAK1/SASH3/SPP1/NRP1/NDEL1/LGMN/SEMA4F/CDKN1A/RBP4/BASP1/HLX/DIO3/SEMA3C/SEMA3F/PIM1/CPNE9/DUSP6/SEMA4A/SEMA3A/ATP8A2/TGFBR1/STAT5A/SRF/FGFR1/PPIB/MAPK11/TNFRSF12A/GATA6/BDNF/GDF15/G6PD/SYT1/LPAR3/IGF1/YBX3/SHTN1/FGF13/OLFM1/GAL/LEP/RGS2/CYFIP1/CRABP2/RASAL1/MAP1B/LRP1/CARM1/IGF2/FOXS1/RAI1/RIMS2/RTN4…
GO_AGING	GO_AGING	308	0.55213	2.07154	0.000100341	0.000474338	0.000184641	10009	tags=46%, list=22%, signal=36%	TIMP1/CTSC/TNFRSF1B/ENG/ICAM1/KYNU/C1QA/LOXL2/SERPINE1/ITGB2/GSN/PRKCD/CD68/TGFB1/HAMP/BCL2A1/PLK2/SERPINF1/APOD/SNCA/TGFBR2/MMP7/PLA2R1/SERPING1/GJB2/KMO/TSPO/IL10/LITAF/RETN/IL15/GRB2/NUAK1/CDKN1A/PDGFRB/LMNA/UCP2/MME/DKK1/TWIST1/MAP2K1/PENK/HMGA2/LIMS1/CCN2/DCN/MPO/GLRX2/ATP8A2/ASS1/MAP3K3/MBD2/NFKB2/SRF/HYAL2/PRNP/PTGS2/NTRK1/FOS/COL4A2/SOD2/NQO1/PML/MAPK3/HMGA1/GSS/KCNMB1/TH/KIR2DL4/NAMPT/LE…
GO_CADHERIN_BINDING	GO_CADHERIN_BINDING	317	0.56249	2.11239	0.000100341	0.000474338	0.000184641	9130	tags=48%, list=20%, signal=39%	S100A11/TWF2/KRT18/CEMIP2/FXYD5/P2RX4/PFN1/TES/VASP/PDLIM1/ANXA2/MYH9/CNN2/PPFIBP1/TBC1D2/NDRG1/EHD4/PTPN1/TACSTD2/HSPA5/ITGB1/SNX9/MYO1B/DBNL/PKM/CAPZB/CLIC1/PARVA/CDH19/CORO1B/TAGLN2/CDH13/EPS8L2/YWHAZ/MPP7/TLN1/VASN/BAIAP2L1/HDLBP/LRRFIP1/CAPG/FLNB/AHNAK/HSPA1A/SFN/BAG3/MICALL1/NUMB/F11R/PHLDB2/STXBP6/SLC9A3R2/SHTN1/RAB1A/TNKS1BP1/IQGAP1/ALDOA/LDHA/NOTCH3/MPRIP/ARHGAP18/GPRC5A/CAST/FLNA/CDC42E…
GO_CANONICAL_WNT_SIGNALING_PATHWAY	GO_CANONICAL_WNT_SIGNALING_PATHWAY	320	0.434979	1.63377	0.000100341	0.000474338	0.000184641	11788	tags=42%, list=25%, signal=31%	IGFBP6/COL1A1/DAB2/CTHRC1/IGFBP4/WNT4/PTPRU/WNT2/LRRK1/SFRP2/ADGRA2/DKK2/CAV1/KREMEN1/ROR2/SDC1/DKK1/NFKB1/EGR1/SNAI2/PRICKLE1/LEF1/WNT7B/DKK3/CYLD/WNT10B/BAMBI/SULF2/HECW1/KLF4/WWTR1/SHH/CSNK1G2/FZD9/BICC1/JUP/CSNK1D/VCP/IGFBP2/SOX17/PSMD1/FZD6/TBX18/GATA3/RARG/MITF/PTEN/RSPO3/TRPM4/INVS/LATS2/PORCN/GREM1/FZD5/CTDNEP1/FZD1/NKD2/FZD2/WNT3A/NR4A2/OTULIN/RYR2/DAPK3/WNT9A/RAPGEF1/DKK4/TLE6/PSMB6/IGF…
GO_ENDOPLASMIC_RETICULUM_LUMEN	GO_ENDOPLASMIC_RETICULUM_LUMEN	307	0.684044	2.56669	0.000100341	0.000474338	0.000184641	6715	tags=54%, list=14%, signal=47%	TIMP1/CTSC/COL1A1/COL6A3/CTSZ/COL5A1/COL6A2/PLAUR/COL18A1/VGF/COL3A1/QSOX1/COL6A1/COL1A2/COL15A1/P4HA2/LAMB1/FAM20C/VWA1/P4HA3/SERPINA1/COL13A1/IGFBP4/SIL1/THBS1/WNT4/GAS6/FN1/FLT3/CD4/RCN3/COLGALT1/IL6/PRSS23/RNASET2/CKAP4/SDF2L1/COL12A1/COL8A1/CERCAM/SCG2/P4HB/PLOD3/LGALS1/SERPINH1/HSPA5/SUMF1/EVA1A/SPP1/ADAMTSL4/MANF/CCN1/COL22A1/FSTL3/TOR2A/LAMC1/ARSI/CHGB/P3H1/EBI3/CFP/PENK/MYDGF/MEPE/CP/SER…
GO_GTPASE_ACTIVITY	GO_GTPASE_ACTIVITY	307	0.476658	1.78853	0.000100341	0.000474338	0.000184641	11041	tags=44%, list=24%, signal=34%	RGS4/RAC2/GNA15/RAB27A/RHOG/ARHGDIB/GNG10/RGS17/RGS19/RALB/TUBA4A/RRAS/ARL4C/RAP2B/RHOH/GIMAP7/GNGT2/DNM1/TUBB3/RAB43/RAB38/RAB15/GNA14/RAB13/RASL11A/TMEM250/RASD2/RAB17/GNG3/RGS16/RHOBTB2/DIRAS3/AC034102.1/ARF1/RHOV/RAB1A/GNAI2/RAB3C/ARF3/RAB20/RGS2/RGS18/RAB3D/RHOF/SRPRA/EEF1A2/TUBA1C/RAB42/RHOD/TUBA4B/RGS3/DNM1P34/GNG11/RAB35/HRAS/GBP2/RAB36/GEM/TUBA8/ARF6/RAB40B/RGS14/RND3/RGS10/DNM3/TUBB6/TU…
GO_NEGATIVE_REGULATION_OF_LOCOMOTION	GO_NEGATIVE_REGULATION_OF_LOCOMOTION	320	0.578297	2.17208	0.000100341	0.000474338	0.000184641	8992	tags=46%, list=19%, signal=37%	TIMP1/SPINT2/CYGB/NBL1/CYP1B1/SLAMF8/STC1/COL3A1/ENG/ARHGAP4/SEMA6B/SERPINE1/WAS/THY1/SEMA7A/THBS1/WNT4/ADTRP/CCL2/TGFB1/TBXA2R/HMOX1/SERPINF1/APOD/PTPRU/ARHGDIB/TRIB1/AIF1/MCTP1/CXCL12/SFRP2/C5AR2/ADARB1/RRAS/STARD13/PTGER4/TACSTD2/RAP2B/PTPN2/CD300A/NRP1/HAS1/ACVRL1/SEMA4F/CD200R1/PPARG/FBLN1/EMILIN1/SEMA3C/PTPRJ/SEMA3F/CCN3/CORO1B/DUSP1/DCN/SEMA4A/DUSP3/ABR/ALOX15B/PTPRR/SEMA3A/SRF/TMIGD3/HYAL…
GO_PEPTIDYL_SERINE_MODIFICATION	GO_PEPTIDYL_SERINE_MODIFICATION	308	0.521046	1.95492	0.000100341	0.000474338	0.000184641	8997	tags=41%, list=19%, signal=33%	LIF/HCLS1/PRKCD/IL11/TGFB1/GAS6/PLK2/MAPK13/BDKRB2/SNCA/TGFBR2/IL6/SYK/PPM1F/BGN/IKBKE/PRKCB/SFRP2/ARRB2/PAK1/MAPKAPK2/ARRB1/INPP5F/GALNT2/HGF/DCLK3/CAV1/RPS6KA4/CSF3/TXN/DKK1/CAMK2A/OSM/HMGA2/CD44/CREBL2/GRK2/DMTN/DCN/MAP4K1/BAX/PRKCH/TGFBR1/HIPK4/SH2D3C/PRKCZ/DGKQ/PTGS2/ANGPT1/MKNK1/CALCR/MAST3/SMAD7/NCK2/MAPK3/INPP5J/TCL1A/TNKS1BP1/CSNK1G2/CAMK1/STK32B/PDK3/SPOCK2/BAK1/EGFLAM/PDGFB/CSNK1D/MLXI…
GO_POSITIVE_REGULATION_OF_CELLULAR_PROTEIN_LOCALIZATION	GO_POSITIVE_REGULATION_OF_CELLULAR_PROTEIN_LOCALIZATION	317	0.488302	1.83378	0.000100341	0.000474338	0.000184641	7114	tags=34%, list=15%, signal=29%	GZMB/RAC2/LIF/HCLS1/PLK3/ITGB2/ITGA3/CD247/FCER1G/PRKCD/RHOG/TGFB1/GAS6/ITGAM/PYHIN1/YWHAH/STAC3/ZC3H12A/PAK1/ITGB1/MYO1C/TYROBP/CEMIP/PTPN9/MICALL2/EDEM1/TMEM30B/IL1B/YWHAZ/YWHAG/PMAIP1/RIPOR1/PRKCH/OAZ1/NPTN/STX4/SQSTM1/HYAL2/PRNP/PTGS2/STOM/SFN/BAG3/CYLD/EDEM2/MSN/SHH/LGALS3/IQGAP1/LEP/SNX33/CAMK1/CHRM1/LRP1/CIB1/FLNA/BBC3/UBE2L3/BCAP31/JUP/HRAS/MGAT3/PRKACA/CARD10/CACNG2/STAC2/RTN4/ARF6/SSH1/…
GO_RESPONSE_TO_VIRUS	GO_RESPONSE_TO_VIRUS	320	0.529041	1.98707	0.000100341	0.000474338	0.000184641	7572	tags=40%, list=16%, signal=33%	BCL3/CD40/PRF1/CCL5/IFNGR2/IL2RA/SPON2/TMEM173/IFITM2/PYCARD/FOSL1/TNFAIP3/ISG20/IL10RB/LILRB1/FGR/IL6/IKBKE/RNASE2/BIRC3/CXCL12/ACTA2/TLR8/ZC3H12A/CARD9/NPC2/ADARB1/APOBEC3C/IL15/LCN2/IL12RB1/NLRP3/FOXP3/CCL8/TNFSF4/HSPB1/PENK/HMGA2/IFI16/AP1S1/PTPRC/IRF5/IL1B/LGALS8/UNC13D/PMAIP1/RNASE6/TRIM38/IFNAR2/MAPK11/HYAL2/LGALS9/DNAJC3/CCL4/PML/ARF1/IFITM3/HMGA1/APOBEC3D/TRIM15/MMP12/APOBEC3H/IFITM1/IL2…
GO_STEROID_METABOLIC_PROCESS	GO_STEROID_METABOLIC_PROCESS	307	0.476973	1.78971	0.000100341	0.000474338	0.000184641	8524	tags=36%, list=18%, signal=30%	CYP1B1/VDR/SOAT2/WNT4/SNAI1/HSD11B1/TSPO/NPC2/HSD3B7/STAR/LGMN/OSBPL5/SULT4A1/NFKB1/CYB5R3/CES1/APOBR/EGR1/IL1B/SNAI2/CH25H/SRD5A1/ABCG1/LHB/ATP1A1/CYB5R2/FGFR1/HDLBP/GBA/DKK3/LDLRAP1/DGKQ/VLDLR/G6PD/CYP7B1/CYP27A1/AFP/SHH/GAL/SLC27A2/LEP/SRD5A3/SULT1E1/HSD17B11/APOA1/CYP26A1/NPC1/SMPD1/CACNA1H/IGFBP7/ADM/CYP11A1/APOL2/CYB5R1/CLN6/APOC1/AKR1B1/CLN8/BMP5/CEBPA/AKR1C2/ABCA1/NFE2L1/SULT1B1/FDXR/RXRA…
GO_VESICLE_ORGANIZATION	GO_VESICLE_ORGANIZATION	320	0.552767	2.07618	0.000100341	0.000474338	0.000184641	11041	tags=48%, list=24%, signal=37%	PTPRN/CTSC/CTSZ/CD59/SERPINA1/RAB27A/SNCA/CORO1A/DYSF/TRAPPC1/ANXA2/ANXA2P2/TMED9/NECTIN2/STX11/SRGN/AREG/SEC24D/CAV2/PLEKHF1/CAV1/DNM1/GPR143/MYO7A/SNX10/PI4K2A/SDC1/RAB38/FASLG/RILP/S100A10/SERPINE2/HPS1/PHETA2/CPLX2/SNAP25/AP2M1/COL7A1/STX4/SQSTM1/STX1A/STXBP1/AC034102.1/ARF1/STXBP6/SYT1/TAPBP/PPP6R1/RAB1A/DLG4/CD34/SDC4/RAB20/DOC2B/SNX33/TMEM127/CHMP4C/SLC17A7/CPLX1/CSNK1D/ANXA1/SYT7/F5/CALR/…
GO_VIRAL_LIFE_CYCLE	GO_VIRAL_LIFE_CYCLE	320	0.52861	1.98545	0.000100341	0.000474338	0.000184641	8660	tags=43%, list=19%, signal=35%	CTSB/FURIN/ITGA5/ANPEP/CD55/ICAM1/CCL5/IFITM2/CCR5/GSN/CCL2/GAS6/MRC1/CD28/ISG20/FCN1/CR1/CD4/CXCR6/ANXA2/ITGB7/ANXA2P2/NECTIN2/PTX3/ITGB5/SLAMF1/CXCL8/ZC3H12A/CD74/VAMP8/ADARB1/P4HB/ITGB3/LGALS1/APOBEC3C/HS3ST5/ITGB1/CAV2/TNIP1/CLEC4G/CD209/CCL8/CAV1/RESF1/RAB43/HMGA2/IFI16/GRK2/SLPI/LAMP3/LRRC15/TRIM38/AXL/TNFRSF14/CD86/PPIB/HYAL2/STOM/LGALS9/HSPA1A/CD81/F11R/PML/IFITM3/APOBEC3D/TRIM15/EFNB2/RA…
GO_ACTIVATION_OF_INNATE_IMMUNE_RESPONSE	GO_ACTIVATION_OF_INNATE_IMMUNE_RESPONSE	311	0.589421	2.21249	0.000100351	0.000474338	0.000184641	8505	tags=45%, list=18%, signal=37%	CTSB/CTSL/CD14/MUC12/CLEC10A/MARCO/NOD2/S100A9/S100A8/HCK/TMEM173/PYCARD/ITGB2/FCER1G/PRKCD/TNFAIP3/FCN1/LY96/ITGAM/PYHIN1/RELB/SYK/IKBKE/BIRC3/PLCG2/TLR8/CLEC4D/CARD9/ARRB2/PAK1/MAPKAPK2/MNDA/TLR2/CTSS/CD300A/TICAM2/LGMN/NLRC4/CLEC7A/CTSK/TNIP1/CYBA/PTPN22/CD209/PIK3AP1/CAV1/MYD88/TLR5/IRF4/NFKB1/IFI16/ACOD1/TNIP3/HAVCR2/HSP90B1/NR1H3/NLRP6/CD300LF/COLEC12/ICAM3/HSPA1A/CYLD/TNIP2/NOD1/CLEC4A/TLR…
GO_APICAL_PLASMA_MEMBRANE	GO_APICAL_PLASMA_MEMBRANE	309	0.455968	1.71113	0.000100351	0.000474338	0.000184641	9446	tags=37%, list=20%, signal=29%	STC1/THY1/SLC22A18/RAB27A/FN1/STXBP2/PLB1/ATP8B1/TRPV4/P2RY6/TCIRG1/LZTS1/KCNE1/EMP2/SLC9A1/ANO1/SLC26A2/CYBA/PDGFRB/OSMR/GPR143/MYO7A/IL6R/CD44/SLC2A5/KCNMA1/KCNK1/MAL2/KCNE4/ATP6V1E1/ATP1A1/PRKCZ/RAB17/HYAL2/ATP6V0D1/PODXL/NAALADL1/KCNC2/NOD1/SLC9A3R2/SLC2A9/MSN/LMO7/CD34/PLD1/ENPEP/MYO1A/PTH1R/CDHR2/CIB1/PDPN/SCNN1A/IGFBP2/CLDN1/ANXA1/AJM1/FZD6/GM2A/C2CD2L/TEK/SLC39A4/PTEN/ATP6V0D2/TRPM6/DSG2/…
GO_CALCIUM_ION_TRANSMEMBRANE_TRANSPORT	GO_CALCIUM_ION_TRANSMEMBRANE_TRANSPORT	309	0.609484	2.28723	0.000100351	0.000474338	0.000184641	9294	tags=53%, list=20%, signal=42%	CCR7/TRPV2/TRPM2/PTPN6/THY1/P2RX4/CCR5/LCK/UBASH3B/TGFB1/GAS6/CACNA2D4/SNCA/CORO1A/DYSF/ANXA2/PLCB2/ANXA2P2/TRPV4/P2RY6/CATSPER1/PLCG2/STAC3/CACNA1C/ITPR1/ATP2A3/BDKRB1/FKBP1A/NCS1/CRACR2A/SLC9A1/ITPR3/PTK2B/CYBA/TRPM8/CEMIP/ORAI2/TMEM37/FASLG/PTPRC/SELENON/OPRL1/BAX/CACNB2/SLC8B1/TSPAN13/KCNE3/PRNP/AHNAK/JPH1/BIN1/CALCR/HAP1/GSTO1/G6PD/GRIN1/CACNA1F/EHD3/CACNG3/CCL3/ERO1A/VDAC1/MCOLN1/NTSR1/GRIN…
GO_CATION_CHANNEL_ACTIVITY	GO_CATION_CHANNEL_ACTIVITY	318	0.568862	2.13652	0.000100351	0.000474338	0.000184641	8110	tags=46%, list=18%, signal=38%	KCNK6/TRPV2/KCNAB2/TRPM2/P2RX4/GAS6/CACNA2D4/ANXA2/KCNQ1/ANXA2P2/TRPV4/CATSPER1/CACNA1C/ITPR1/KCNE1/NCS1/SCN1B/KCNK15/KCNN4/ITPR3/ANO1/PTK2B/SCN9A/TRPM8/PIEZO1/ASIC2/P2RX5/ORAI2/KCNH6/TMEM37/KCNK17/KCNG2/KCNMA1/KCNQ3/KCNK1/KCNK9/KCNC3/SNAP25/KCNE4/CACNB2/KCNJ15/KCNE3/HTR1B/JPH1/GRIN1/KCNC2/KCNK3/CACNA1F/KCNV1/CNGB1/KCNK13/KCNC4/KCNMB1/CACNG3/HCN1/KCNS1/MCOLN1/GRIN3A/KCNS2/HCN2/KCNK12/P2RX6/JPH4/F…
GO_HORMONE_TRANSPORT	GO_HORMONE_TRANSPORT	318	0.519624	1.9516	0.000100351	0.000474338	0.000184641	8087	tags=41%, list=17%, signal=34%	PTPRN/PIM3/VGF/LIF/CCL5/SELENOM/INHBA/NKX3-1/IL11/SLCO4A1/IL6/TRPV4/GPR68/VSNL1/CACNA1C/ITPR1/VAMP8/RAB11FIP1/ARRB1/RETN/SPP1/ITPR3/ANO1/RBP4/UCP2/TNFSF11/KALRN/OSM/CCN3/PTPRN2/IL1B/KCNG2/RAB11FIP5/SNAP25/STX4/STX1A/SLC8B1/FGFR1/IL1RN/SLC16A10/CHGA/POMC/KCNC2/IRS1/TRH/RAB1A/AACS/GAL/LEP/DOC2B/BTK/GRP/FFAR4/LRP1/CPLX1/PAX8/LYN/FKBP1B/VIP/CRHBP/PFKL/ADM/HTR2C/ANXA1/GIP/SYT7/FFAR2/C2CD2L/GATA3/RIMS2…
GO_REGULATION_OF_T_CELL_ACTIVATION	GO_REGULATION_OF_T_CELL_ACTIVATION	309	0.694468	2.60616	0.000100351	0.000474338	0.000184641	5610	tags=52%, list=12%, signal=46%	IL4R/JAK3/LILRB2/CD1D/TNFRSF18/CCR7/TNFRSF1B/RUNX1/RAC2/CEBPB/MAP3K8/CD27/CD55/IL7R/CCL5/PTPN6/NOD2/IL1RL2/NFKBIZ/IL2RA/SIRPG/CCR2/PYCARD/THY1/CD3E/GSN/TNFSF9/CD5/LCK/CCL2/TGFB1/LRRC32/CD28/GRAP2/TGFBR2/VAV1/CR1/CD4/VSIG4/CORO1A/LILRB1/IL6/ICOS/SYK/TNFSF14/AIF1/CD6/SLC46A2/FCGR2B/RASAL3/CD276/CD2/ZC3H12A/PDCD1/RIPK3/CD74/RUNX3/ADAM8/IL10/ICOSLG/NCKAP1L/PAK1/HLA-DOA/LGALS1/CTLA4/TESPA1/PTPN2/SASH3…
GO_ANION_TRANSMEMBRANE_TRANSPORTER_ACTIVITY	GO_ANION_TRANSMEMBRANE_TRANSPORTER_ACTIVITY	319	0.469866	1.7647	0.000100361	0.000474338	0.000184641	11145	tags=43%, list=24%, signal=33%	ANKH/AQP9/SLC16A3/SLC6A6/SLCO4A1/GABRD/SLC7A7/SLC36A1/SLC12A5/SLC16A5/LRRC8E/SLC7A8/ANO4/SLCO2B1/ANO1/SLC26A2/ABCC3/SLC12A7/GABRA5/SLC16A13/SLC25A32/CLIC1/TMEM30B/SLC25A19/SLC37A2/ANO9/SFXN3/MFSD5/SLC16A10/GABRB2/SLC51A/SLC6A15/SLC25A24/SLC2A9/SLC35D2/SLC7A4/SLC6A7/SLC16A11/SLC27A2/SLC38A7/SLC4A3/SLC1A5/VDAC1/SLC17A7/SLC52A1/CLIC3/SLC32A1/SLC13A5/SLC43A2/SLCO4C1/CLIC2/CLCA3P/SLC38A10/GABRG2/SLC35…
GO_CELLULAR_RESPONSE_TO_ABIOTIC_STIMULUS	GO_CELLULAR_RESPONSE_TO_ABIOTIC_STIMULUS	319	0.523387	1.96571	0.000100361	0.000474338	0.000184641	6619	tags=35%, list=14%, signal=30%	COL1A1/CD40/TNFRSF8/TNFRSF10A/ENG/SIPA1/TNFRSF10B/TGFB1/HAMP/MAPK13/BDKRB2/MMP7/DYSF/CNN2/RELB/TNFSF14/TRPV4/GPR68/OPN4/TLR8/SFRP2/ERRFI1/TSPO/LRRC8E/PTGER4/HSPA5/SLC9A1/GRB2/MGMT/CDKN1A/CYBA/OPN3/PIEZO1/RCSD1/MYD88/TLR5/MME/PTAFR/NFKB1/HMGA2/CASP5/IFI16/EGR1/IL1B/FAS/SNAI2/RAB11FIP5/BAX/TMEM109/ANKRD1/TNFRSF1A/ATP1A1/AVPR1A/HYAL2/PTGS2/MAP2K4/BMF/BAG3/MC1R/DDB2/MAPK3/CNGB1/YBX3/NAMPT/TNKS1BP1/MC…
GO_REGULATION_OF_AUTOPHAGY	GO_REGULATION_OF_AUTOPHAGY	315	0.514656	1.93251	0.000100361	0.000474338	0.000184641	10881	tags=48%, list=23%, signal=37%	QSOX1/TMEM150B/ATP6V1B2/PYCARD/PLK3/PLK2/HMOX1/IL10RA/SNCA/RALB/ZC3H12A/MET/ITPR1/LZTS1/TSPO/IL10/PLEKHF1/PTPN22/HGF/DRAM1/HSPB1/CTSA/ATP6V0C/IFI16/ATP6V1H/SVIP/DCN/NLRP6/LAMP3/XBP1/ATP6V1E1/TMEM150A/GBA/KIAA1324/ATP6V0D1/BMF/BAG3/NOD1/MAPK3/PSAP/NAMPT/LEP/MCL1/VDAC1/CAPN1/ABL2/EEF1A2/NPC1/DNM1P34/MEFV/DEPP1/PRKACA/CAPNS1/IKBKG/ATP13A2/STAT3/SPTLC2/ACER2/EIF4G1/ATP6V0D2/BECN1/ATG7/CAMKK2/ULK1/PIP…
GO_REGULATION_OF_CATION_TRANSMEMBRANE_TRANSPORT	GO_REGULATION_OF_CATION_TRANSMEMBRANE_TRANSPORT	319	0.585441	2.19877	0.000100361	0.000474338	0.000184641	8412	tags=50%, list=18%, signal=41%	RGS4/KCNAB2/PTPN6/FXYD5/THY1/UBASH3B/TGFB1/HAMP/SNCA/CORO1A/DYSF/KCNQ1/P2RY6/YWHAH/PLCG2/STAC3/CACNA1C/NEFL/KCNE1/BDKRB1/FKBP1A/WNK4/CRACR2A/SCN1B/CTSS/MMP9/SLC9A1/TESC/PTK2B/CYBA/ATP1B3/CAV1/CEMIP/SLC31A2/TWIST1/SHANK3/SELENON/SHISA9/SHANK1/OPRL1/BAX/GLRX/KCNE4/CACNB2/TSPAN13/KCNE3/PRNP/STOM/AHNAK/JPH1/BIN1/CD63/CALCR/HAP1/GSTO1/G6PD/GRIN1/KCNC2/HECW1/ARF1/EHD3/KCNMB1/CACNG3/DLG4/ANXA3/GAL/RGS2/…
GO_NEGATIVE_REGULATION_OF_NERVOUS_SYSTEM_DEVELOPMENT	GO_NEGATIVE_REGULATION_OF_NERVOUS_SYSTEM_DEVELOPMENT	301	0.448294	1.68022	0.000100371	0.000474338	0.000184641	8441	tags=36%, list=18%, signal=30%	CTSZ/COL3A1/ARHGAP4/SEMA6B/THY1/SEMA7A/TGFB1/PLK2/IL6/TRPV4/YWHAH/TSPO/LGALS1/TLR2/SPP1/NRP1/INPP5F/ARHGDIA/RAP1GAP2/SEMA4F/FUOM/KREMEN1/RTN4RL1/PTPN9/DKK1/DIO3/SEMA3C/SEMA3F/IL1B/RTN4RL2/SEMA4A/SEMA3A/SPOCK1/NGEF/CERS2/ASCL2/SLIT2/CNTN4/SHH/FGF13/EFNB2/INPP5J/NOTCH3/BRINP1/NRG1/LRP1/CIB1/IRX3/MINAR1/KCTD11/CARM1/PRKACA/STMN2/KLK8/NEUROD2/RTN4/STAT3/ARF6/ADCYAP1/CALR/PTEN/TRAF3IP1/VIM/CX3CL1/ZNF3…
GO_POSITIVE_REGULATION_OF_RESPONSE_TO_EXTERNAL_STIMULUS	GO_POSITIVE_REGULATION_OF_RESPONSE_TO_EXTERNAL_STIMULUS	301	0.700021	2.6237	0.000100371	0.000474338	0.000184641	7249	tags=57%, list=16%, signal=48%	TGM2/THBD/CCR7/RAC2/CEBPB/CMKLR1/CCL5/NOD2/S100A9/SMOC2/C5AR1/S100A8/NFKBIZ/C1QA/VEGFC/SERPINE1/GRN/CCR2/P2RX4/ITGB2/FCER1G/THBS1/GPSM3/CCR6/CCR4/TGFB1/GAS6/CD28/MAPK13/LY96/SNCA/ITGAM/DYSF/IL6/LILRA5/PPM1F/TNFSF14/AIF1/TRPV4/IL17RA/CCL7/CD6/TNFRSF11A/FPR2/CXCL12/TRADD/C3AR1/CCL18/CXCL14/CXCL8/MET/CD74/ADAM8/VAMP8/SCG2/CCR1/NCKAP1L/PTGER4/FABP4/TLR2/IL16/NLRP12/IL15/NRP1/NDEL1/CD47/LGMN/PTK2B/F12…
GO_RESPONSE_TO_ANTIBIOTIC	GO_RESPONSE_TO_ANTIBIOTIC	314	0.588697	2.21037	0.000100371	0.000474338	0.000184641	8738	tags=48%, list=19%, signal=40%	RGS4/COL1A1/CYP1B1/CD14/CD27/STAT6/ICAM1/TRPM2/S100A8/SPI1/GSN/PRKCD/FOSL1/AHR/CCR4/TBXA2R/HAMP/TNFAIP3/HMOX1/MAPK13/SPHK1/IL6/CCL7/AOC3/RGS19/GJB2/ZC3H12A/MET/RIPK3/NEFL/IL10/HSPA5/STAR/SLC9A1/AREG/LCN2/PTK2B/MGMT/RBP4/PDGFRB/HGF/CSF3/SDC1/TXN/CIITA/IL18RAP/PENK/DUSP1/EGR1/CYBB/GLRX2/SRD5A1/AXL/HYAL2/HTR1B/GPX1/ADCY7/G6PD/GRIN1/KCNC2/NQO1/ADCY3/KLF4/PSAP/TRH/KCNMB1/AACS/TH/KLF2/LEP/RGS2/ALPL/LDH…
GO_RESPONSE_TO_TUMOR_NECROSIS_FACTOR	GO_RESPONSE_TO_TUMOR_NECROSIS_FACTOR	301	0.620847	2.32695	0.000100371	0.000474338	0.000184641	8544	tags=50%, list=18%, signal=41%	COL1A1/CD40/TNFRSF6B/TNFRSF18/TNFRSF8/TNFRSF1B/CD14/CD27/LTB/ICAM1/CCL5/KRT18/CD70/TNFSF13/PYCARD/NKX3-1/TNFSF9/THBS1/KRT8/CCL2/HAMP/GAS6/TNFAIP3/DCSTAMP/SPHK1/SYK/TNFSF14/CCL7/CHI3L1/TNFRSF11A/BIRC3/TRADD/CCL18/CXCL8/ZC3H12A/CCL20/TNFSF12/CCL13/FABP4/PTPN2/EDA2R/LCN2/PTK2B/CASP4/CYBA/SELE/CCL8/ZFP36/TNFSF4/TNFRSF9/TNFSF11/TNFSF8/NFKB1/LIMS1/ACOD1/CCL23/CCL26/CCDC3/ASS1/UBD/ANKRD1/TNFRSF1A/XCL2/T…
GO_TRANSCRIPTION_COACTIVATOR_ACTIVITY	GO_TRANSCRIPTION_COACTIVATOR_ACTIVITY	314	0.420365	1.57833	0.000100371	0.000474338	0.000184641	10178	tags=35%, list=22%, signal=28%	FHL2/VDR/JUNB/PDLIM1/CD3D/PRKCB/NCOA7/RIPK3/DCAF6/PPARG/CIITA/IL31RA/RBPMS/PPARGC1B/NR1H3/HTATIP2/ACTN1/ANKRD1/NFKB2/HYAL2/JMJD6/NFE2L3/ATXN7L3/ZCCHC12/NRIP1/PML/TRIP4/WWTR1/HMGA1/ACTL6B/GRIP1/JUN/ESR2/MNT/TFEC/ARID5B/TRIM32/UBE2L3/MEF2A/CARM1/JUP/ELF3/UTF1/MRTFA/SOX17/MYOCD/MRTFB/CITED4/RARA/GATA3/LPIN3/RARG/MAML3/PRRX1/CEBPA/TGFB1I1/POU3F1/RXRA/RARB/WNT3A/NUPR1/ENY2/SMARCA2/TCF20/ACTN4/CTNNB1/E…
GO_ANTIGEN_RECEPTOR_MEDIATED_SIGNALING_PATHWAY	GO_ANTIGEN_RECEPTOR_MEDIATED_SIGNALING_PATHWAY	302	0.676342	2.53523	0.000100381	0.000474338	0.000184641	8799	tags=59%, list=19%, signal=48%	CCR7/RUNX1/ITK/TEC/PTPN6/SLA2/PIK3CD/THEMIS2/NFKBIZ/NFAM1/WAS/THY1/CD247/CD3E/TRBC2/LCK/THEMIS/TRBC1/CD28/GRAP2/CD4/TRAT1/SYK/CD3D/NECTIN2/CD3G/PRKCB/FCGR2B/PLCG2/CD276/ZC3H12A/BMX/ICOSLG/NCKAP1L/LCP2/PAK1/IGHA2/MNDA/CTLA4/TESPA1/PTPN2/CD300A/KCNN4/HLA-DPB1/SKAP1/HLA-DRB1/TRAC/IGHV1OR15-1/IGHA1/IGHG2/TXK/IGHV3-7/FYB1/FOXP3/IGHV3-30/LILRB4/PTPN22/IGHG1/IGHG3/HLA-DQA1/IGKC/IGLC3/IGHM/IGLC1/PTPRJ/NF…
GO_CELLULAR_RESPONSE_TO_PEPTIDE_HORMONE_STIMULUS	GO_CELLULAR_RESPONSE_TO_PEPTIDE_HORMONE_STIMULUS	310	0.499625	1.87512	0.000100381	0.000474338	0.000184641	9191	tags=41%, list=20%, signal=33%	JAK3/SOCS3/ATP6V1B2/SLA2/PXN/PRKCD/TGFB1/PRKCB/TCIRG1/GJB2/SHC1/ERRFI1/PTPN1/AP3S1/PRKAR2B/PAK1/PTPN2/STAR/SLC9A1/GRB2/NDEL1/MYO1C/CAV2/CYBA/PPARG/CAV1/UCP2/PKM/ATP6V0C/CAMK2A/NFKB1/FBN1/ATP6V1H/IL1B/FOXC2/RAB13/YWHAG/XBP1/ASS1/SRD5A1/STAT5A/ATP6V1E1/PRKCZ/CSK/BAIAP2L1/ATP6V0D1/PRKAR1B/ADCY7/GDF15/IRS1/ADCY3/MZB1/RARRES2/PTPRE/SOCS1/GNAI2/CRHR2/LEP/CISH/CYFIP1/PRKAR1A/ATP6AP1/INSRR/ADCY9/LYN/GRB1…
GO_EPITHELIAL_TUBE_MORPHOGENESIS	GO_EPITHELIAL_TUBE_MORPHOGENESIS	313	0.458331	1.72071	0.000100381	0.000474338	0.000184641	9111	tags=37%, list=20%, signal=30%	SPINT2/CTSZ/VDR/MICAL2/ENG/CTHRC1/PLXND1/NKX3-1/PFN1/ST14/WNT4/TGFB1/VASP/TGFBR2/WNT2/CSF1R/MET/SFRP2/WNK4/PAK1/STARD13/TACSTD2/NRP1/AREG/FMN1/SPINT1/ACVRL1/CCM2/TWIST1/RDH10/PLXNB2/PRICKLE1/MMP14/LEF1/SRF/PODXL/PML/MTHFD1L/SLIT2/ADAMTS12/FOXP1/PGR/SHH/EFNB2/SDC4/CFL1/RNF207/LUZP1/COL4A1/PAX8/IRX3/DLC1/ADM/PRKACA/SOX17/FZD6/ADAMTS16/RARA/GATA3/CCL11/RARG/SPRY1/ACVR1/BMP5/CXCR2/CSF1/DLL4/KIF26B/GR…
GO_PROTEIN_DEPHOSPHORYLATION	GO_PROTEIN_DEPHOSPHORYLATION	312	0.48194	1.80914	0.000100381	0.000474338	0.000184641	6402	tags=30%, list=14%, signal=26%	PTPRN/LILRB2/CPPED1/PTPN6/DUSP23/DUSP5/PRKCD/LCK/UBASH3B/TGFB1/PTPA/PTPRU/SH3RF2/PPM1F/RCAN2/PTPN7/PTPN1/FKBP1A/NCKAP1L/PTPN2/CD300A/NUAK1/PPM1J/PDP1/PTPN22/PPP1R15A/PDGFRB/PTPN9/PTPRJ/DUSP2/PTPRN2/PTPRC/DUSP1/HSP90B1/DUSP6/DUSP3/PTPRR/GBA/PLPP2/SSH3/DAPP1/PTPRE/PPP1R3B/PTPN5/IGFBP3/PPP6R1/PPP1R7/GNAI2/LGALS3/PPP1R14C/ITGA1/PPP1R9B/PPP4R4/DUSP4/SMPD1/CALM3/MGAT5/MTMR14/FKBP1B/PPM1N/PPM1M/DLC1/PHA…
GO_PROTEIN_LOCALIZATION_TO_CELL_PERIPHERY	GO_PROTEIN_LOCALIZATION_TO_CELL_PERIPHERY	310	0.555845	2.08612	0.000100381	0.000474338	0.000184641	8517	tags=46%, list=18%, signal=38%	KRT18/DAB2/ITGA3/FCER1G/ANK1/RHOG/TGFB1/GAS6/EPB41L3/MYADM/ANXA2/ANXA2P2/STAC3/RILPL2/GRASP/VAMP8/EMP2/ARHGAP44/ITGB1/SKAP1/TESC/ACTB/FYB1/PLEKHF1/ATP1B3/CAV1/PTPN9/SYTL2/RAB15/S100A10/NSG1/RAB13/MMP14/PRKCH/SNAP25/AP2M1/TNFRSF1A/LRRC15/PRKCZ/CACNB2/STX4/TMEM150A/SQSTM1/CSK/LDLRAP1/PRNP/PRAM1/STXBP1/CD81/NUMB/VAMP5/F11R/GRIN1/EHD3/FGF13/CACNG3/DLG4/LGALS3/RAB3C/TMBIM1/GRIP1/IQSEC2/RAB3D/LRP1/CIB1…
GO_STRESS_ACTIVATED_PROTEIN_KINASE_SIGNALING_CASCADE	GO_STRESS_ACTIVATED_PROTEIN_KINASE_SIGNALING_CASCADE	304	0.559916	2.09972	0.000100381	0.000474338	0.000184641	8398	tags=43%, list=18%, signal=36%	CCR7/MAP3K8/STK10/CD27/NOD2/PYCARD/ARHGEF5/MAP2K3/MAPK13/MLKL/SH3RF2/CDC42EP5/TRIB1/SYK/TRPV4/TNFRSF11A/FCGR2B/SLAMF1/ZC3H12A/SFRP2/CARD9/PTPN1/PAK1/MAPKAPK2/PTGER4/GADD45B/EDA2R/PTK2B/PTPN22/CCM2/HGF/ZFP36/FGD2/NCF1/ROR2/DBNL/DKK1/TNFSF11/MAP2K1/NFKB1/MAP3K21/DUSP1/IL1B/CCN2/MAP4K1/DUSP3/FAS/SEMA3A/MAP3K3/MAP3K11/SH2D3C/WNT7B/MAP3K9/MAPK11/IL1RN/LGALS9/MAP2K4/CYLD/TNIP2/NOD1/MAPK3/SBK2/RELL2/CD4…
GO_UBIQUITIN_LIKE_PROTEIN_LIGASE_BINDING	GO_UBIQUITIN_LIKE_PROTEIN_LIGASE_BINDING	306	0.452438	1.69711	0.000100381	0.000474338	0.000184641	8635	tags=35%, list=19%, signal=28%	PTPRN/CD40/TNFRSF1B/CEBPB/TMEM173/PXN/SLC22A18/UBASH3B/GGN/PYHIN1/TRIB1/IKBKE/RALB/PRKAR2B/ARRB2/ARRB1/HSPA5/EGR2/SNX9/PTK2B/CDKN1A/PTPN22/ATP6V0C/ACTG1/YWHAZ/GABARAPL1/TNFRSF14/SQSTM1/HSPA1A/DERL1/MC1R/SMAD6/SMAD7/PML/TRIP4/TOLLIP/JUN/MAP1LC3A/PRKAR1A/TRAF3/TRAF1/ARRDC1/LYN/CUL7/UBE2L3/FHIT/PRKACA/VCP/PSMD1/IKBKG/CASP10/FZD6/RTN4/CALR/FATE1/NEK6/BECN1/NPLOC4/CXCR4/DDRGK1/VCL/RANGAP1/FZD5/TRIOBP/…
GO_VESICLE_LOCALIZATION	GO_VESICLE_LOCALIZATION	303	0.558289	2.09317	0.000100381	0.000474338	0.000184641	10722	tags=51%, list=23%, signal=39%	CTSC/CTSZ/CD59/SERPINA1/RAB27A/SNCA/TRAPPC1/TMED9/STX11/PRKCB/SYT5/WIPI1/AP3S1/NCS1/BICDL1/MLPH/AREG/NDEL1/MYO1C/SEC24D/SYT12/DNM1/GPR143/MYO7A/SYN1/CAMK2A/CPLX2/ERC2/SNAP25/COL7A1/PRKCZ/CACNB2/RAB17/STX4/STX1A/PIP5K1C/HTR1B/STXBP1/HAP1/ARF1/ITGA4/SYT1/TOR1A/PPP6R1/RAB1A/DOC2B/SYN2/MYO1A/GRIN3A/DNAJC5/CPLX1/CALM3/LIN7A/CSNK1D/BICDL2/IKBKG/SYT7/RIMS2/F5/DOC2A/ADORA2B/PTEN/DYNC1I1/BLOC1S4/MYO5A/CAD…
GO_COGNITION	GO_COGNITION	292	0.567859	2.12541	0.000100392	0.000474338	0.000184641	8868	tags=46%, list=19%, signal=38%	LILRB2/ITGA5/STRA6/CEBPB/NTAN1/HRH2/C5AR1/SYNPO/ITGA3/FOSL1/PLK2/SERPINF1/NRXN3/NRGN/NPTX2/DCANP1/SLC12A5/PDE1B/PRKAR2B/TLR2/ITPR3/EGR2/ITGB1/LGMN/RIN1/MME/DKK1/KALRN/GABRA5/SHANK3/HLA-DRA/SHANK1/MDK/ITGA8/TUSC3/SNAP25/NPTN/TIFAB/PRKCZ/SRF/HRH1/PRNP/PTGS2/PRKAR1B/VLDLR/BDNF/NTRK1/FOS/CALB1/GRIN1/ADCY3/FGF13/DLG4/TH/CYFIP1/FZD9/VDAC1/BRINP1/JUN/SLC17A7/CHRM1/NTSR1/ACTR2/JPH4/VIP/CRHBP/MGAT3/DRD5/G…
GO_PEPTIDE_BINDING	GO_PEPTIDE_BINDING	293	0.567203	2.12316	0.000100392	0.000474338	0.000184641	8681	tags=48%, list=19%, signal=39%	FURIN/LILRB2/PTGES/CD1D/CD14/ANPEP/CD1C/MARCO/NOD2/C1QA/ITGB2/INHBA/BACE2/ITGAM/MCHR1/FPR2/FCGR2B/CD1E/CD74/SLC7A8/BDKRB1/TLR2/HSPG2/HLA-DPB1/HLA-DRB1/TPP1/PPARG/CD209/HLA-DQA1/CEMIP/MME/HLA-DRA/MSR1/OPRL1/CLTB/AP2M1/TRAV8-4/AVPR1A/LRPAP1/PPIB/LDLRAP1/PRNP/SSTR3/CALCR/DLGAP3/ACHE/GRIN1/TRAV19/TMEM158/TRAV29DV5/CCKBR/TAPBP/GSS/TLR1/FBXO2/TRBV7-9/CRHR2/CABP1/ENPEP/MGST1/SSTR4/LRP1/CRIP1/APOA1/PTH1R…
GO_RENAL_SYSTEM_DEVELOPMENT	GO_RENAL_SYSTEM_DEVELOPMENT	293	0.474897	1.77764	0.000100392	0.000474338	0.000184641	5801	tags=31%, list=13%, signal=28%	STRA6/LIF/ITGA3/NKX3-1/WNT4/TGFB1/SERPINF1/ADAMTS1/ACTA2/WNK4/TACSTD2/NRP1/MMP9/FMN1/FSTL3/RBP4/BASP1/PDGFRB/SDC1/MME/IL6R/FBN1/EGR1/DCN/RDH10/ITGA8/GCNT1/BAX/ASS1/TGFBR1/WNT7B/FGFR1/HYAL2/PODXL/HAS2/JMJD6/ANGPT1/SMAD6/CALB1/SULF2/SMAD7/SULF1/SLIT2/ACE/WWTR1/SHH/PECAM1/EFNB2/CD34/SDC4/ENPEP/IQGAP1/NOTCH3/CYP26A1/ARID5B/COL4A1/PAX8/IRX3/MMP17/PDGFB/GPR4/FADD/CFLAR/PKD1L3/SOX17/MYOCD/ARG2/ADAMTS16/…
GO_DEFENSE_RESPONSE_TO_BACTERIUM	GO_DEFENSE_RESPONSE_TO_BACTERIUM	295	0.642186	2.40415	0.000100402	0.000474338	0.000184641	7948	tags=53%, list=17%, signal=44%	BCL3/SLAMF8/IL27RA/CEBPB/CXCL6/VGF/NOD2/STAB1/S100A9/C5AR1/S100A8/SPON2/SERPINE1/GRN/PYCARD/FCER1G/PRKCD/TRBC2/TRBC1/HAMP/CD4/FGR/IL6/SYK/SLC11A1/ACP5/SHC1/CLEC4D/CARD9/CCL20/IL10/IGHA2/TLR2/LYZ/LCN2/IGHV1OR15-1/IGHA1/NLRC4/IGHG2/NLRP3/IGHV3-7/IGHV3-30/CYBA/SSC5D/RNASE3/MPEG1/IGHG1/IGHG3/MYD88/IGKC/IGLC3/TLR5/IGHM/IL6R/IGLC1/TNFSF8/CFP/IGLC2/HAVCR2/SLPI/S100A12/IGHV3-23/MPO/IGHV3-15/RNASE6/IGHV1-…
GO_ENDOCYTIC_VESICLE	GO_ENDOCYTIC_VESICLE	295	0.629648	2.35721	0.000100402	0.000474338	0.000184641	7899	tags=53%, list=17%, signal=44%	ANXA11/RAC2/CD163/FMNL1/MARCO/STAB1/WAS/NCF4/GSN/WNT4/STXBP2/CORO1A/DYSF/SYK/NCF2/SLC11A1/PLEKHG5/TCIRG1/ITGB5/CD74/ADAM8/VAMP8/ARRB2/RAB11FIP1/CTLA4/TLR2/FCGR1A/HLA-DPB1/INPP5F/HLA-DRB1/MYO1C/CYBA/CAV1/HBEGF/SH3KBP1/HLA-DQA1/NOS3/NCF1/ROR2/CEMIP/CDC42EP2/RAB43/ATP6V0C/CAMK2A/RAB38/RILP/HLA-DRA/ACTG1/HSP90B1/MSR1/RAB13/MPO/CYBB/ZYX/CLTB/AP2M1/COLEC12/WNT7B/RAB17/STX4/HYAL2/FCHO1/ATP6V0D1/FLNB/STX…
GO_NEGATIVE_REGULATION_OF_CATABOLIC_PROCESS	GO_NEGATIVE_REGULATION_OF_CATABOLIC_PROCESS	297	0.459033	1.71916	0.000100402	0.000474338	0.000184641	7827	tags=32%, list=17%, signal=26%	TIMP1/FURIN/QSOX1/HMOX1/IL10RA/SNCA/DYSF/ANXA2/FBP1/ANXA2P2/SLC11A1/MET/LZTS1/TSPO/IL10/BSCL2/MAPKAPK2/NOCT/PTPN22/HGF/ZFP36/CTSA/MYD88/RILP/SERPINE2/SVIP/IL1B/LAMP3/BMF/PML/YBX3/SHH/NAMPT/LEP/MCL1/IRAK3/NRG1/DERL3/PABPC1/NPC1/FLNA/VIP/FHIT/MGAT3/DERL2/GRIN2A/PKP3/ATP13A2/STAT3/ALAD/APOC1/EIF4G1/BECN1/HP/ATG7/CBFA2T3/DDRGK1/SDCBP/GOLGA2/MYCBP2/HCAR2/PIK3CG/CHMP4B/CIDEA/RASIP1/ADORA1/HS1BP3/EFNA1/…
GO_REGULATION_OF_CELL_MORPHOGENESIS_INVOLVED_IN_DIFFERENTIATION	GO_REGULATION_OF_CELL_MORPHOGENESIS_INVOLVED_IN_DIFFERENTIATION	297	0.531289	1.98977	0.000100402	0.000474338	0.000184641	10814	tags=49%, list=23%, signal=38%	TRPV2/ARHGAP4/TWF2/SEMA6B/PLXND1/THY1/SEMA7A/FN1/ARPC2/MYADM/YWHAH/CXCL12/LIMK1/ISLR2/NEFL/LZTS1/L1CAM/PAK1/TACSTD2/ARHGAP44/SPP1/NRP1/NDEL1/ARHGDIA/SEMA4F/DOCK5/FBLN1/PLXNA1/SEMA3C/KALRN/SEMA3F/MAP2K1/SHANK3/LIMS1/S100A10/DMTN/CASS4/SEMA4A/UNC13D/PLXNB2/SEMA3A/SDC2/SRF/TNFRSF12A/NGEF/HAS2/SSH3/ITPKA/BDNF/GRIN1/HECW1/SLIT2/LPAR3/SHTN1/FGF13/OLFM1/CYFIP1/POSTN/CRABP2/MAP1B/LRP1/CFL1/APOA1/ACTR2/CI…
GO_B_CELL_ACTIVATION	GO_B_CELL_ACTIVATION	300	0.690175	2.58578	0.000100412	0.000474338	0.000184641	7053	tags=57%, list=15%, signal=49%	JAK3/BCL3/CD40/BATF/SLAMF8/IL27RA/CMTM7/CD27/TBC1D10C/STAT6/IL7R/PTPN6/NOD2/SLA2/PIK3CD/TNFSF13/NFAM1/INHBA/CLCF1/PRKCD/TRBC2/IL11/CCR6/AHR/POU2F2/TGFB1/TRBC1/IKZF3/TNFAIP3/CD28/FLT3/IL6/SYK/PRKCB/FCGR2B/PLCG2/CD74/IL10/ICOSLG/NCKAP1L/LGALS1/IGHA2/MNDA/CTLA4/PTPN2/SASH3/CD300A/GPR183/LYL1/ITGB1/IGHV1OR15-1/PTK2B/IGHA1/IGHG2/IGHV3-7/TYROBP/FOXP3/IGHV3-30/IGHG1/TNFSF4/BST1/IGHG3/ZBTB7A/IGKC/IGLC3/I…
GO_GTPASE_REGULATOR_ACTIVITY	GO_GTPASE_REGULATOR_ACTIVITY	300	0.524962	1.9668	0.000100412	0.000474338	0.000184641	9774	tags=43%, list=21%, signal=34%	RGS4/TBC1D22A/TBC1D10C/ARHGAP4/ARHGAP30/SIPA1/TBC1D9/WAS/THY1/GPSM3/ARHGDIB/ARHGAP9/TBC1D2/RGS17/ELMOD1/RASAL3/DOCK2/ERRFI1/SMAP2/NCKAP1L/SH3BP1/STARD13/ARRB1/ADAP2/GMIP/ARHGAP44/ADAP1/NRP1/RIN3/RHOH/ARHGDIA/RAP1GAP2/RIN1/STARD8/TBC1D8B/CDC42EP2/ACAP1/ARHGAP22/ARHGAP24/ARAP1/ARHGAP15/TBC1D2B/ARHGAP27/TBC1D8/TBC1D30/ABR/ADPRH/SGSM1/TBC1D16/ARHGAP10/RGS16/ARHGAP29/TBC1D1/ARHGAP25/SLIT2/IQGAP1/RGS2/…
GO_CELL_CHEMOTAXIS	GO_CELL_CHEMOTAXIS	290	0.722538	2.70403	0.000100422	0.000474338	0.000184641	5208	tags=56%, list=11%, signal=50%	NBL1/SLAMF8/CCR7/RAC2/CXCL6/CXCL1/CMKLR1/JAML/CCL5/TRPM2/S100A9/SMOC2/C5AR1/CXCR3/PIK3CD/S100A8/VEGFC/SERPINE1/CCR2/P2RX4/ITGB2/FCER1G/CCR5/PRKCD/THBS1/GPSM3/RHOG/CCR6/CCR4/ARHGEF5/CCL2/CXCL5/ADGRE2/GAS6/CCR8/VAV1/CXCR6/CORO1A/DYSF/IL6/SYK/TNFSF14/AIF1/TRPV4/IL17RA/CCL7/PLEKHG5/TNFRSF11A/MPP1/FPR2/CXCL12/C3AR1/CCL18/CXCL14/CXCL8/MET/CD74/C5AR2/ADAM8/CXCL2/CCL20/IL10/SCG2/CCR1/ARRB2/NCKAP1L/CCL13/…
GO_HEART_PROCESS	GO_HEART_PROCESS	281	0.545995	2.04085	0.000100422	0.000474338	0.000184641	8412	tags=45%, list=18%, signal=37%	RGS4/STC1/KCNK6/TNNT1/DSC2/P2RX4/MAP2K3/CACNA2D4/GJA5/KCNQ1/CACNA1C/ZC3H12A/GAA/ITPR1/ATP2A3/KCNE1/SCN1B/KCNK15/SLC9A1/ITPR3/ATP1B3/CAV1/HBEGF/NOS3/RNLS/GRK2/CCN2/KCNG2/ADRA1B/KCNK1/SEMA3A/KCNE4/ATP1A1/AKAP13/CACNB2/AVPR1A/TMIGD3/KCNE3/DES/BIN1/CHGA/GSTO1/GPX1/TNNT2/SMAD7/KCNK3/CACNA1F/TPM1/ACE/WWTR1/EHD3/ADORA3/FGF13/CACNG3/GNAI2/TH/RGS2/RNF207/TNNI2/FLNA/CALM3/CLIC2/FKBP1B/CACNA1H/MEF2A/JUP/ADM…
GO_INTRINSIC_APOPTOTIC_SIGNALING_PATHWAY	GO_INTRINSIC_APOPTOTIC_SIGNALING_PATHWAY	281	0.558848	2.08889	0.000100422	0.000474338	0.000184641	9894	tags=44%, list=21%, signal=35%	BCL3/CYP1B1/TNFRSF1B/PLAUR/CEBPB/S100A9/S100A8/PYCARD/TNFRSF10B/NKX3-1/PRKCD/LCK/BCL2A1/SNAI1/HMOX1/HIC1/BDKRB2/PPM1F/PHLDA3/IKBKE/CIDEB/CXCL12/ITPR1/SFRP2/RIPK3/CD74/PTPN1/P4HB/PTPN2/MMP9/EDA2R/CASP4/CDKN1A/PLEKHF1/PPP1R15A/CAV1/HSPB1/AEN/CD44/IFI16/VNN1/SNAI2/SHISA5/PMAIP1/RPS27L/BAX/CDKN2D/TMEM109/XBP1/TNFRSF1A/PERP/ERP29/PTGS2/HSPA1A/SFN/BMF/CYLD/GPX1/SOD2/PML/NCK2/YBX3/MCL1/ERO1A/HERPUD1/BCL…
GO_PROTEIN_MATURATION	GO_PROTEIN_MATURATION	281	0.505445	1.88928	0.000100422	0.000474338	0.000184641	11982	tags=48%, list=26%, signal=36%	FURIN/CTSZ/ADAMTS2/PCSK1/SERPINE1/PYCARD/GSN/THBS1/PLAU/BACE2/ANXA2/MYH9/ANXA2P2/CIDEB/BIRC3/SRGN/C1RL/C1R/ADAM8/IL1R2/FKBP1A/SERPINH1/CTSS/TESC/LGMN/F12/MME/CPD/KLK13/IFI16/SERPINE2/CES1/PLAT/MMP14/LHB/PISD/PERP/PRNP/VSIR/CPM/AEBP1/ACE/SHH/ENPEP/ERO1A/ECE2/CAST/BAK1/FKBP1B/FADD/KLK1/ECE1/PRKACA/GRIN2A/CPZ/CALR/TSPAN14/AOPEP/GGT1/LMF2/CTSH/DNAJB11/NKD2/DOHH/CHCHD4/CASP8/SPCS3/MELTF/CTSG/CORIN/CYF…
GO_CELLULAR_RESPONSE_TO_OXIDATIVE_STRESS	GO_CELLULAR_RESPONSE_TO_OXIDATIVE_STRESS	284	0.58123	2.17319	0.000100432	0.000474338	0.000184641	8072	tags=44%, list=17%, signal=37%	CYP1B1/STAT6/TRPM2/ALDH3B1/SOD3/NCF4/PXN/PRKCD/TNFAIP3/HMOX1/MAPK13/SPHK1/SNCA/IL6/PLA2R1/NCF2/AIF1/GUCY1B1/NCOA7/GJB2/ZC3H12A/MET/RIPK3/IL10/P4HB/MMP9/FBLN5/LCN2/MGMT/CYBA/HGF/GPX3/HSPB1/NOS3/NCF1/TXN/IL18RAP/PENK/PPARGC1B/VNN1/MMP3/MSRB3/MPO/CYBB/GLRX2/AXL/HSPA1A/FOS/GPX1/SOD2/G6PD/KCNC2/NQO1/PML/SLC25A24/TPM1/KLF4/MAPK3/PSAP/KLF2/BTK/MMP2/MCL1/ERO1A/MSRB2/JUN/MAP1LC3A/MGST1/ETS1/ZNF622/TLR6/MG…
GO_ERK1_AND_ERK2_CASCADE	GO_ERK1_AND_ERK2_CASCADE	296	0.635757	2.38025	0.000100432	0.000474338	0.000184641	8446	tags=54%, list=18%, signal=44%	CCR7/TBC1D10C/LIF/ICAM1/CCL5/MARCO/PTPN6/NOD2/C5AR1/PYCARD/SEMA7A/CAVIN3/CCL2/TGFB1/GAS6/FN1/FLT3/CD4/SYK/TRPV4/P2RY6/CCL7/CHI3L1/TNFRSF11A/CSF1R/FPR2/CCL18/SLAMF1/SHC1/ERRFI1/CD74/C5AR2/CCL20/PTPN1/CCR1/ARRB2/CCL13/RRAS/PTGER4/ARRB1/PTPN2/NLRP12/NRP1/GPR183/CCN1/PTK2B/TNIP1/SCIMP/PTPN22/PDGFRB/CCL8/FBLN1/EMILIN1/CAMK2N1/TNFSF11/MAP2K1/GPNMB/CD44/PTPRC/CCL23/HAVCR2/DUSP1/IL1B/CCN2/DUSP6/DUSP3/CCL…
GO_SECRETORY_GRANULE_MEMBRANE	GO_SECRETORY_GRANULE_MEMBRANE	296	0.690317	2.58452	0.000100432	0.000474338	0.000184641	6191	tags=55%, list=13%, signal=48%	LILRB2/LILRB3/TNFRSF1B/PLAUR/CD14/STK10/KCNAB2/ANPEP/CD59/TBC1D10C/CD55/DOK3/LAIR1/TRPM2/C5AR1/ALDH3B1/B4GALT1/CD33/TMEM173/SIGLEC9/NFAM1/ITGB2/FCER1G/FCGR2A/RAB27A/RHOG/PLAU/SLC2A3/CD68/STXBP2/SNCA/ITGAM/CR1/MCEMP1/ATP8B3/ACPP/CD93/GLIPR1/SLC11A1/CKAP4/FPR2/GPR84/TCIRG1/SYT5/FPR1/C3AR1/GAA/ITPR1/CLEC4D/ADAM8/VAMP8/NCKAP1L/ITGB3/RAP2B/TLR2/SURF4/LHFPL2/CD300A/CD53/ITPR3/TICAM2/CD47/CAV2/TYROBP/CY…
GO_GLIOGENESIS	GO_GLIOGENESIS	277	0.485654	1.81445	0.000100442	0.000474338	0.000184641	8633	tags=41%, list=19%, signal=33%	LIF/LAMB1/C5AR1/S100A8/C1QA/GRN/CCR2/P2RX4/CLCF1/GSN/CCL2/TGFB1/BACE2/IL6/NRROS/CSF1R/FPR2/HEXB/NDRG1/TSPO/TLR2/GPR183/AREG/EGR2/SPINT1/PTK2B/PPARG/ROR2/MAP2K1/PENK/SERPINE2/IL1B/MXRA8/MMP14/IL34/LEF1/PRKCH/CSK/WDR1/BIN1/CERS2/ASCL2/TSPAN2/SUN2/NAB2/MAPK3/SHH/CCL3/EMX1/NRG1/CDK5R2/GAP43/LRP1/LAMC3/LYN/PICK1/PRDM8/LAMA2/ANXA1/RTN4/TRPC4/STAT3/MBOAT7/ADCYAP1/PTEN/CXCR4/DRD1/CSF1/VIM/SLC45A3/CX3CL1/…
GO_INTRACELLULAR_RECEPTOR_SIGNALING_PATHWAY	GO_INTRACELLULAR_RECEPTOR_SIGNALING_PATHWAY	277	0.500781	1.87097	0.000100442	0.000474338	0.000184641	8458	tags=37%, list=18%, signal=31%	FHL2/VDR/RUNX1/NOD2/SLA2/DAB2/TMEM173/DCBLD2/NKX3-1/AHR/TNFAIP3/YWHAH/BIRC3/PMEPA1/ARRB2/PAK1/PTPN22/PPARG/ZBTB7A/TWIST1/EGLN2/PIM1/PPARGC1B/NR1H3/SNAI2/ALOX15B/FABP5/HSPA1A/CYLD/NRIP1/CYP7B1/NOD1/PML/TRIP4/FOXP1/PGR/ALOXE3/TRIM15/LEP/GRIP1/CRABP2/LBH/ESR2/PDK3/PTGIS/CYP26A1/CARM1/IKBKG/RARA/STAT3/ALPK1/RARG/CALR/DEFA1/RNF125/NPLOC4/HEYL/DDRGK1/RNF6/TGFB1I1/NR2F2/IRAK1/RXRA/DEFA1B/RARB/NCOR2/NR4A…
GO_REGULATION_OF_BLOOD_CIRCULATION	GO_REGULATION_OF_BLOOD_CIRCULATION	286	0.56213	2.10199	0.000100452	0.000474338	0.000184641	9294	tags=49%, list=20%, signal=39%	RGS4/STC1/KCNK6/ICAM1/HRH2/PTGER2/DSC2/P2RX4/TBXA2R/CACNA2D4/BDKRB2/GJA5/KCNQ1/CACNA1C/ZC3H12A/GAA/ITPR1/ATP2A3/KCNE1/SCN1B/KCNK15/SLC9A1/ITPR3/ATP1B3/DOCK5/ASIC2/CAV1/HBEGF/NOS3/RNLS/PTAFR/GRK2/CCN2/KCNG2/ADRA1B/KCNK1/SEMA3A/KCNE4/ATP1A1/CACNB2/AVPR1A/TMIGD3/KCNE3/HRH1/DES/PTGS2/BIN1/CHGA/GSTO1/TNNT2/SMAD7/KCNK3/CACNA1F/TPM1/ACE/EHD3/ADORA3/FGF13/CACNG3/TH/LEP/RGS2/RNF207/FLNA/CALM3/CLIC2/FKBP1B…
GO_CELL_JUNCTION_ORGANIZATION	GO_CELL_JUNCTION_ORGANIZATION	287	0.574668	2.14948	0.000100462	0.000474338	0.000184641	9049	tags=51%, list=20%, signal=41%	FBLIM1/RUNX1/ITGA5/GPBAR1/THY1/KIFC3/THBS1/WNT4/TGFB1/FN1/VASP/EPB41L3/SNAI1/APOD/GJA5/PPM1F/TRPV4/NECTIN2/CSF1R/GJB2/HDAC7/VMP1/SH3BP1/NRP1/SLC9A1/FMN1/CADM3/MYO1C/ACVRL1/PTK2B/ACTB/CCM2/IQSEC1/CAV1/LAMC1/PTPRJ/MICALL2/LIMS1/S100A10/DMTN/CDH19/ACTG1/CDH13/DUSP3/SNAI2/RAB13/MMP14/ACTN1/PRKCH/MPP7/LAMB3/TLN1/TGFBR1/SRF/PERP/CSK/WDR1/LAMC2/PIP5K1C/NUMB/FLNC/F11R/SMAD7/PHLDB2/ACE/CD151/SDC4/IQGAP1/G…
GO_COATED_VESICLE	GO_COATED_VESICLE	283	0.577872	2.16035	0.000100462	0.000474338	0.000184641	11615	tags=55%, list=25%, signal=42%	CTSC/FURIN/CTSZ/CD59/IL7R/DAB2/SERPINA1/RAB27A/DENND1C/CD4/NRGN/CD3D/TMED9/MALL/CD3G/EREG/RGS19/WIPI1/CD74/VAMP8/CTLA4/STEAP2/FCGR1A/HLA-DPB1/AREG/INPP5F/HLA-DRB1/TICAM2/SNX9/SEC24D/AP1B1/HBEGF/HLA-DQA1/ROR2/CEMIP/DBNL/PITPNM3/AP1S1/HLA-DRA/LMAN2/UNC13D/TMED3/TGOLN2/PHETA2/CLTB/AP2M1/COL7A1/FCHO1/LDLRAP1/VWF/NUMB/AP2S1/AP2A2/ARF1/SYT1/DENND1A/AAK1/SLC17A7/SLC32A1/LRP1/HLA-DPA1/FCGR1B/DNAJC5/COPG1…
GO_CYTOKINE_RECEPTOR_BINDING	GO_CYTOKINE_RECEPTOR_BINDING	280	0.631011	2.35794	0.000100462	0.000474338	0.000184641	7107	tags=51%, list=15%, signal=43%	ITGA5/CXCL6/CXCL1/ECM1/ENG/LTB/LIF/CCL5/LRG1/CD70/VEGFC/TNFSF13/CCR2/PYCARD/INHBA/CLCF1/TNFSF9/IL11/CCL2/CXCL5/TGFB1/TGFBR2/IL6/SYK/TNFSF14/CCL7/CXCL12/TRADD/CCL18/CXCL14/CXCL8/SHC1/CXCL2/CCL20/IL10/FKBP1A/TNFSF12/CCL13/ITGB3/IL15/CXCL3/PXDN/GRB2/IL12RB1/CCL8/PF4V1/TNFSF4/MYD88/TLR5/CSF3/EBI3/IL6R/TNFSF11/TNFSF8/OSM/FASLG/CCL23/IL1B/TSLP/CCL26/IL34/CD300LF/TGFBR1/XCL2/IL18/IL1RN/CXCL13/TNFSF15/CX…
GO_EXTRINSIC_COMPONENT_OF_MEMBRANE	GO_EXTRINSIC_COMPONENT_OF_MEMBRANE	287	0.572061	2.13973	0.000100462	0.000474338	0.000184641	8552	tags=45%, list=18%, signal=37%	SOCS3/PLAUR/GNA15/KCNAB2/SLA2/PIK3CD/HCK/FES/ST14/LCK/FCN1/FGR/ANXA2/GNG10/PIK3R5/WNT2/STAC3/ZC3H12A/ERRFI1/WIPI1/FKBP1A/CARMIL2/MATK/PSD/SNX9/PTK2B/WDR81/CAV2/GNGT2/PIK3R6/BST1/NCF1/SYN1/SNX10/SYTL2/SYTL1/SHANK3/S100A10/SERPINE2/CYTH1/CDH19/GNA14/CDH13/ALOX15B/SNAP25/GNG3/GBA/PRNP/NUCB1/STYK1/MICALL1/CYLD/NUMB/SMAD7/PML/GYPC/SOCS1/TOR1A/DLG4/GNAI2/CNR2/AAK1/IQGAP1/CISH/SNX33/PRSS22/ESYT1/LYN/CDH…
GO_LEUKOCYTE_PROLIFERATION	GO_LEUKOCYTE_PROLIFERATION	287	0.694136	2.59633	0.000100462	0.000474338	0.000184641	6776	tags=56%, list=15%, signal=48%	JAK3/CD40/LILRB2/CD1D/TNFRSF1B/RAC2/CEBPB/CD55/IL7R/CCL5/PTPN6/IMPDH1/IL2RA/CCR2/PYCARD/CLCF1/CD3E/PRKCD/TNFSF9/HPRT1/AHR/WNT4/TGFB1/IKZF3/TNFAIP3/LRRC32/CD28/TGFBR2/FLT3/CD4/VSIG4/CORO1A/LILRB1/IL6/SYK/TNFSF14/AIF1/SLC11A1/CD6/CSF1R/FCGR2B/RASAL3/CD276/DOCK2/RIPK3/CD74/IL10/ICOSLG/NCKAP1L/MNDA/CTLA4/SASH3/IL15/CD300A/GPR183/HLA-DPB1/IL12RB1/TYROBP/FOXP3/PTPN22/CLEC4G/CD209/CCL8/TNFSF4/BST1/EBI3/…
GO_RESPONSE_TO_XENOBIOTIC_STIMULUS	GO_RESPONSE_TO_XENOBIOTIC_STIMULUS	280	0.492684	1.84104	0.000100462	0.000474338	0.000184641	8847	tags=40%, list=19%, signal=33%	RGS4/CYP1B1/ICAM1/ACSL1/HPRT1/AHR/TGFB1/SERPINF1/SNCA/AIF1/RGS17/AOC3/GJB2/ERRFI1/PDE1B/PRKAR2B/HSPA5/STAR/PTK2B/PPARG/CYP2S1/PTAFR/PENK/CYB5R3/S100A12/CES1/EGR1/ASS1/SRD5A1/LPO/GBA/TDO2/HTR1B/GSTO1/GPX1/FBXO32/GRIN1/NQO1/FOSB/GSS/CNR2/TH/RGS2/NAT1/PPP1R9B/MAP1LC3A/MGST1/CYP26A1/SMPD1/CALM3/PDGFB/CRHBP/FADD/DRD5/CFLAR/CLDN1/APOBEC3A/NQO2/GRIN2A/ADA/ATG7/TAC1/AADAC/DRD1/HOMER2/MGST2/DBH/GGT1/SDK1/…
GO_TISSUE_MIGRATION	GO_TISSUE_MIGRATION	287	0.620507	2.32094	0.000100462	0.000474338	0.000184641	8916	tags=52%, list=19%, signal=42%	CD40/CYP1B1/STC1/INSL3/SMOC2/LOXL2/VEGFC/GRN/PLXND1/P2RX4/ITGB2/ITGA3/PXN/THBS1/CCR6/PFN1/ADTRP/TGFB1/TBXA2R/MAP2K3/PLK2/HMOX1/SERPINF1/TGFBR2/MYH9/PPM1F/PLEKHG5/ACTA2/ZC3H12A/MET/ADGRA2/HDAC7/SCG2/EMP2/TNFSF12/ITGB3/SH3BP1/STARD13/TACSTD2/SRPX2/NRP1/MMP9/ITGB1/ACVRL1/LGMN/PTK2B/PPARG/IQSEC1/ACTG2/DOCK5/HBEGF/HSPB1/NOS3/EGR3/CCN3/CORO1B/LGALS8/DCN/SEMA4A/CDH13/FOXC2/RAB13/PTPRR/SEMA3A/MAP3K3/TGFB…
GO_TRANSFERASE_ACTIVITY_TRANSFERRING_GLYCOSYL_GROUPS	GO_TRANSFERASE_ACTIVITY_TRANSFERRING_GLYCOSYL_GROUPS	280	0.532193	1.98868	0.000100462	0.000474338	0.000184641	8476	tags=41%, list=18%, signal=34%	ST3GAL1/GBGT1/TYMP/MGAT1/B4GALT1/A4GALT/HPRT1/ST8SIA4/B3GNT8/COLGALT1/UPP1/HEXB/ST6GALNAC6/CHPF2/GALNT12/PLOD3/CHSY1/HAS1/GXYLT2/GALNT2/GALNT6/TMTC1/GLT8D2/FUT7/B3GALT4/MGAT4B/CHSY3/ALG2/UGCG/HEXA/GALNT9/CSGALNACT1/PARP8/GCNT1/TUSC3/PYGL/GALNTL6/GALNT17/B4GALT7/GBA/B4GALNT3/GLT1D1/HAS2/ST6GAL1/EOGT/B3GNT2/GALNT18/B3GNT7/MGAT4A/GALNT5/NAMPT/NDST2/CHPF/ALG12/MGAT5/HAS3/GALNT11/PARP15/ST8SIA3/MGAT3/…
GO_DEVELOPMENTAL_MATURATION	GO_DEVELOPMENTAL_MATURATION	276	0.486044	1.81564	0.000100472	0.000474338	0.000184641	9605	tags=43%, list=21%, signal=35%	PTPRN/FAM20C/C1QA/CCR6/PFN1/POU2F2/BFSP1/RUNX2/EREG/NEFL/IL15/LYL1/ACVRL1/PTK2B/CDKN1A/PPARG/ZBTB7A/PTBP3/TUT7/LHX6/RAB38/SHANK1/YWHAZ/XBP1/AXL/EPHA8/C3/FGFR1/CD63/STXBP1/WNT10B/G6PD/GRIN1/RFLNB/IGF1/PGR/DLG4/GAL/KLF2/LEP/BTK/SCARF1/MMP2/SLC17A7/PAEP/CDK5R2/PTH1R/CABYR/PICK1/IGSF21/PRKACA/CCL19/GATA3/NEUROD2/PTEN/NEURL1/MYO5A/LTF/CX3CL1/CEBPA/UNC13C/GREM1/PICALM/FZD5/ABHD2/GPAT4/LGI4/TRIM58/RAB3A…
GO_PRODUCTION_OF_MOLECULAR_MEDIATOR_OF_IMMUNE_RESPONSE	GO_PRODUCTION_OF_MOLECULAR_MEDIATOR_OF_IMMUNE_RESPONSE	276	0.660763	2.46832	0.000100472	0.000474338	0.000184641	8127	tags=57%, list=18%, signal=47%	IL1R1/IL4R/JAK3/CD40/BATF/IL27RA/TNFRSF1B/IL18R1/STAT6/CD55/IL7R/NOD2/SPON2/TNFSF13/CCR2/SEMA7A/FCER1G/CLCF1/CD96/CCR6/POU2F2/TGFB1/GAS6/HMOX1/CD28/LILRB1/IL6/SLC11A1/FCGR2B/HK1/CD74/CD244/IL10/TLR2/SASH3/GALNT2/NLRP3/FOXP3/RBP4/IGKV2-28/TNFSF4/IGLV3-1/IGKC/IGLV2-11/IL18RAP/IL31RA/PTPRC/TRAV9-2/IL1B/IGKV2-30/IGKV1-5/IGLV1-40/IGLV4-69/IGKV1-16/XBP1/IGKV2D-30/IGKV1D-39/IGKV3-15/IGKV3-20/PRKCZ/IGLV2…
GO_RHYTHMIC_PROCESS	GO_RHYTHMIC_PROCESS	279	0.497108	1.85727	0.000100492	0.000474338	0.000184641	9452	tags=41%, list=20%, signal=33%	PTPRN/HTR7/MMP19/SERPINE1/INHBA/CAVIN3/HS3ST2/AHR/SERPINF1/MMP7/ADAMTS1/RELB/PTX3/TNFRSF11A/OPN4/EREG/BHLHE40/ARRB2/ARRB1/HSPA5/NPAS2/NOCT/RETN/STAR/HAS1/EGR2/OPN3/PPARG/NOS3/EGR3/TWIST1/EGR1/NR1H3/SLIT3/OPRL1/HEBP1/ASS1/SRD5A1/AXL/NFKB2/HAS2/NTRK1/NRIP1/PML/SLIT2/AFP/AGRP/PGR/KLF10/TH/NAMPT/LEP/JUN/CSF2/ETS1/PTGDS/CSNK1D/SIK1/RAI1/GAS2/ATF5/PTEN/PROKR2/ADA/ATG7/TPH2/PAM/CARTPT/NGFR/NAGLU/MAGEL2/…
GO_CELL_CORTEX	GO_CELL_CORTEX	288	0.533833	1.99691	0.000100503	0.000474338	0.000184641	9378	tags=44%, list=20%, signal=35%	CTSZ/FMNL1/WAS/CYTIP/PXN/GSN/RHOG/PFN1/BFSP1/HAMP/MYADM/SNCA/CORO1A/ANXA2/TNFAIP2/MYH9/TRPV4/MPP1/RASAL3/WIPF1/SH3BP1/MLPH/BIN2/SCIN/RHOH/GMFG/SNX9/PTK2B/ACTB/SELE/CAV1/MYO7A/DBNL/DMTN/CCN2/BIN3/ERC2/CLTB/KCNC3/AKAP13/TMEM250/PRKCZ/WDR1/FLNB/LAMC2/CALB1/PHLDB2/STXBP6/GYPC/RHOV/KRT19/DLG4/CABP1/KDF1/RHOF/MYO1A/CFL1/RHOD/ACTR2/FCHSD1/FLNA/RAI14/FLOT1/DLC1/AKAP12/C2CD2L/RIMS2/TRPC4/ARF6/DCTN1/STIM1/…
GO_DISTAL_AXON	GO_DISTAL_AXON	278	0.559585	2.0903	0.000100513	0.000474338	0.000184641	11686	tags=56%, list=25%, signal=42%	PTPRN/CTSZ/TRPV2/KCNAB2/ARHGAP4/TWF2/THY1/P2RX4/ITGA3/SNCA/NPTX2/TRPV4/PRKCB/NEFL/L1CAM/NCS1/NRP1/TSHZ3/NDEL1/PTK2B/GDPD5/ACTB/BASP1/CBX6/ORAI2/PENK/PTPRN2/AP1S1/ACTG1/CPLX2/ERC2/SNAP25/ATP6V0D1/NGEF/HTR1B/CALB1/GRIN1/KCNC2/PNOC/ITGA4/CNGB1/SHTN1/TOR1A/NPTXR/FGF13/KCNC4/OLFM1/INPP5J/TH/AAK1/CRHR2/IQGAP1/CYFIP1/CHRM1/CDK5R2/NTSR1/SLC32A1/GAP43/LRP1/LAMP5/PDYN/CIB1/CPLX1/CALM3/FKBP15/CRHBP/GPRIN1/A…
GO_NUCLEOSIDE_PHOSPHATE_BIOSYNTHETIC_PROCESS	GO_NUCLEOSIDE_PHOSPHATE_BIOSYNTHETIC_PROCESS	278	0.42575	1.59037	0.000100513	0.000474338	0.000184641	7136	tags=30%, list=15%, signal=25%	IMPDH1/ACSL1/KYNU/GPAT3/PAPSS2/AMPD3/HPRT1/TGFB1/SNCA/UPP1/ACOT7/GUCY1B1/KMO/ME1/SLC26A2/ACSL4/PDP1/NOS3/AGPAT2/RNLS/HACD1/PTGS2/AK5/ADCY7/NMNAT2/ADCY3/RCVRN/NAMPT/ALDOA/GPAT2/GUCA1C/PDK3/PTGIS/NMRK1/ACSS2/ADCY9/PDK4/GUCY1A1/VCP/AK7/SLC35B3/PRPS2/NPR1/APRT/ACSL5/HAAO/GUCY2D/STAT3/CDS1/IDO1/ADORA2B/VPS9D1/ELOVL1/ADA/NNMT/AMPD2/ASPDH/RRM2B/ATP5F1EP2/ELOVL7/GPAT4/DNAJC30/DCTD/ADSSL1/MT-ATP6/ELOVL6/A…
GO_PROTEIN_POLYMERIZATION	GO_PROTEIN_POLYMERIZATION	275	0.541134	2.02097	0.000100523	0.000474338	0.000184641	7249	tags=39%, list=16%, signal=33%	ARPC1B/CCR7/ICAM1/TWF2/HCLS1/HCK/FES/PYCARD/WAS/TMSB10/GSN/PRKCD/PFN1/VASP/ARPC2/MYADM/SNCA/CORO1A/PSTPIP2/CDC42EP5/AIF1/TRPV4/MET/NEFL/WIPF1/NCKAP1L/PAK1/CARMIL2/SCIN/FMN1/GRB2/NDEL1/KIRREL1/MYO1C/GMFG/SNX9/PTK2B/ACTR3C/PSTPIP1/CDC42EP2/CSF3/CDC42EP3/CAPZB/MICALL2/ARPC5L/DMTN/CORO1B/CCL26/TUBGCP2/BAIAP2L1/CAPG/VILL/HSPA1A/BIN1/CCL24/RHOBTB2/EML2/ARF1/NCK2/SLIT2/FGF13/INPP5J/CORO7/CYFIP1/MSRB2/AR…
GO_CELL_CELL_ADHESION_VIA_PLASMA_MEMBRANE_ADHESION_MOLECULES	GO_CELL_CELL_ADHESION_VIA_PLASMA_MEMBRANE_ADHESION_MOLECULES	274	0.496083	1.85241	0.000100533	0.000474338	0.000184641	9750	tags=40%, list=21%, signal=32%	ITGA5/JAML/ICAM1/DSC2/FXYD5/ITGB2/CLDN23/EMB/MYADM/TGFBR2/ITGAM/NECTIN2/CD6/CLDN7/IL10/L1CAM/VSTM2L/ITGB1/CADM3/CD209/SELE/CDH19/CDH13/MPZL2/PLXNB2/SELP/CLSTN3/NPTN/CLDN11/CD84/IL1RN/CLDN16/KLF4/PCDHGC5/CNTN4/ITGAL/PECAM1/PCDH1/ANXA3/NTNG1/PVR/MDGA1/SELL/APOA1/CDHR2/CDH11/PCDH12/IGSF21/AMIGO2/CLDN1/CDH17/CLDN14/FGFRL1/PCDH8/CDH9/ACVR1/CD177/LRFN5/DSG2/RIC8A/CX3CL1/SDK1/NECTIN4/GPC4/MMP24/IL1RAP/C…
GO_RESPONSE_TO_ENDOPLASMIC_RETICULUM_STRESS	GO_RESPONSE_TO_ENDOPLASMIC_RETICULUM_STRESS	269	0.550311	2.05381	0.000100553	0.000474338	0.000184641	10192	tags=46%, list=22%, signal=36%	CEBPB/TNFRSF10B/THBS1/CCL2/RCN3/FCGR2B/SDF2L1/CXCL8/SHC1/ITPR1/WIPI1/PTPN1/P4HB/HSPA5/PTPN2/MANF/CASP4/TPP1/PPP1R15A/CAV1/LMNA/MYDGF/EDEM1/SVIP/HSP90B1/PMAIP1/BAX/XBP1/TLN1/RASGRF2/RNF175/PDIA4/ATP6V0D1/ERP29/HSPA1A/SEC61B/DNAJC3/DERL1/EDEM2/PML/NCK2/CREB3L2/MAN1B1/TOR1A/FBXO2/ERP44/DNAJB12/ERO1A/JUN/PDIA5/HERPUD1/DERL3/SRPRA/KDELR3/BAK1/PDIA3/BBC3/CUL7/FLOT1/BCAP31/ERN2/VCP/DERL2/ECPAS/SERINC3/B…
GO_ANION_TRANSMEMBRANE_TRANSPORT	GO_ANION_TRANSMEMBRANE_TRANSPORT	270	0.494846	1.84687	0.000100573	0.000474338	0.000184641	10737	tags=45%, list=23%, signal=35%	ANKH/RGS4/STRA6/AQP9/SLC16A3/FOLR2/SLC6A6/THBS1/EMB/SLC20A1/GABRD/SLC7A7/SLC36A1/SLC12A5/LRRC8E/SLC7A8/ANO1/SLC26A2/SLC12A7/PTAFR/GABRA5/SLC25A32/CLIC1/SLC25A19/SLC37A2/ANO9/SLC16A10/PRNP/GABRB2/SLC6A15/SLC35D2/SLC7A4/SLC6A7/SLC16A11/RGS2/SLC38A7/SLC4A3/SLC1A5/VDAC1/SLC17A7/CLIC3/NTSR1/SLC32A1/SLC13A5/SLC43A2/CLIC2/PDPN/CLCA3P/SLC38A10/GABRG2/SLC35B3/GABRA1/SLC35A2/SLC7A2/CLIC6/ABCC1/GABRA6/SLC17…
GO_CARBOHYDRATE_BINDING	GO_CARBOHYDRATE_BINDING	270	0.661954	2.47056	0.000100573	0.000474338	0.000184641	7945	tags=56%, list=17%, signal=47%	HK3/CLEC10A/ASGR2/ENG/P4HA2/CD248/P4HA3/CD33/LOXL2/SIGLEC9/SLC2A3/MRC1/SIGLEC7/MAN2B1/FCN1/SIGLEC10/CD93/NPTX2/SUSD2/LAYN/PLA2R1/FBP1/CD72/PTX3/CHI3L1/CLEC2B/CLEC11A/CRYBG1/GAA/CLEC4D/GALNT12/HK1/GCKR/PLOD3/LGALS1/KLRB1/GALNT2/UGP2/GALNT6/CLEC7A/FUOM/CLEC4G/CD209/SELE/P3H1/ASGR1/TINAGL1/EGLN2/GALNT9/SIGLEC14/LGALS8/LMAN2/SLC2A5/CLEC2L/CHID1/MAN2A1/CHI3L2/SELP/LY75/PYGL/GALNTL6/KLRD1/COLEC12/GALNT…
GO_G_PROTEIN_COUPLED_RECEPTOR_BINDING	GO_G_PROTEIN_COUPLED_RECEPTOR_BINDING	270	0.584716	2.18228	0.000100573	0.000474338	0.000184641	6762	tags=41%, list=15%, signal=36%	INSL3/GNA15/CXCL6/CXCL1/CCL5/MARCO/CTHRC1/CCR2/WNT4/CCL2/CXCL5/FCN1/BDKRB2/CCL7/WNT2/CXCL12/FPR1/CCL18/CXCL14/CXCL8/UCN2/CXCL2/CCL20/ARRB2/CCL13/ARRB1/CXCL3/CCL8/PF4V1/DNM1/ADA2/ROR2/ARAP1/PENK/CCL23/GRK2/GNA14/SHANK1/CCL26/WNT7B/XCL2/C3/AVPR1A/CXCL13/PRNP/HSPA1A/CXCL16/CCL14/NPB/CCL24/WNT10B/BAMBI/POMC/CCL4/SAA1/PNOC/ACE/PSAP/CCKBR/PPY/CCRL2/APLP1/DLG4/GNAI2/CCL3/GAL/PTGER1/PDYN/CXCL9/FLNA/CCL22…
GO_MESENCHYME_DEVELOPMENT	GO_MESENCHYME_DEVELOPMENT	268	0.488351	1.82223	0.000100573	0.000474338	0.000184641	9224	tags=38%, list=20%, signal=31%	COL1A1/ENG/SEMA6B/DAB2/LOXL2/SEMA7A/WNT4/TGFB1/FN1/SNAI1/TGFBR2/IL6/WNT2/ACTA2/S100A4/SFRP2/NRP1/ACVRL1/SEMA4F/BASP1/PDGFRB/HGF/ACTG2/NOS3/LOXL3/TWIST1/SEMA3C/SEMA3F/HMGA2/BNC2/IL1B/RDH10/SEMA4A/SNAI2/LEF1/SEMA3A/TGFBR1/VASN/FGFR1/HAS2/BAMBI/SMAD7/PHLDB2/NRP2/MAPK3/RFLNB/WWTR1/SHH/OLFM1/NRG1/CFL1/CUL7/PDPN/EOMES/RTN4/SPRY1/ACVR1/PTEN/BMP5/HEYL/PHLDB1/GREM1/TGFB1I1/SDCBP/TCOF1/GSC/EDNRA/WT1/SEMA4C…
GO_NEURON_PROJECTION_GUIDANCE	GO_NEURON_PROJECTION_GUIDANCE	270	0.457783	1.70854	0.000100573	0.000474338	0.000184641	9276	tags=39%, list=20%, signal=31%	DOK2/RAC2/SEMA6B/PIK3CD/SPON2/PLXND1/SEMA7A/VASP/EMB/PDLIM7/NRXN3/DOK1/CSF1R/CXCL12/SHC1/L1CAM/VSTM2L/SCN1B/EPHB6/NRP1/EGR2/GRB2/SEMA4F/SH3KBP1/PLXNA1/TUBB3/SEMA3C/SEMA3F/SHANK3/SLIT3/SEMA4A/PLXNB2/DOK4/SEMA3A/NPTN/EPHA8/VLDLR/BDNF/NTRK1/B3GNT2/NRP2/SLIT2/MAPK3/CNTN4/FLRT2/EPHA1/SHH/EFNB2/EPHA6/CYFIP1/GAP43/LRP1/GRB10/LAMA2/GATA3/UNC5B/LYPLA2/CXCR4/MYCBP2/GPC1/UNC5C/UNC5A/SEMA4C/WNT3A/EFNA1/GDNF/…
GO_SEX_DIFFERENTIATION	GO_SEX_DIFFERENTIATION	268	0.46315	1.7282	0.000100573	0.000474338	0.000184641	7776	tags=32%, list=17%, signal=27%	PTPRN/STRA6/CEBPB/VGF/MMP19/ICAM1/INHBA/NKX3-1/WNT4/ADAMTS1/PTX3/EREG/SFRP2/DCANP1/ARRB2/ARRB1/HSPA5/LHFPL2/RETN/STAR/TESC/FSTL3/RBP4/BASP1/PDGFRB/NOS3/ROR2/TFAP2C/SDC1/SLIT3/RDH10/RAB13/MMP14/BAX/SEMA3A/SRD5A1/TGFBR1/LHB/TIFAB/AXL/GATA6/NTRK1/NRIP1/SLIT2/AFP/YBX3/PGR/SHH/ASB1/LEP/TNFSF10/KLHL10/MGST1/BCL2L2/ARID5B/FLNA/BAK1/MERTK/UTF1/GAS2/RARA/GATA3/BCL2L1/ADCYAP1/BMP5/WT1/NUPR1/ACVR1B/ING2/ANG…
GO_CONNECTIVE_TISSUE_DEVELOPMENT	GO_CONNECTIVE_TISSUE_DEVELOPMENT	267	0.563037	2.10061	0.000100583	0.000474338	0.000184641	7225	tags=41%, list=16%, signal=35%	TIMP1/COL1A1/COL6A3/COL5A1/STC1/COL6A2/LUM/ECM1/COL6A1/VWA1/LOXL2/SELENOM/TGFB1/RUNX2/SNAI1/TGFBR2/ANXA2/ANXA2P2/TRPV4/CHI3L1/ACTA2/COL12A1/SFRP2/RUNX3/SERPINH1/TGFBI/CHSY1/SCIN/ACVRL1/CCN1/CTSK/PDGFRB/SLC39A13/ROR2/IL6R/HMGA2/CD44/CCN3/CSGALNACT1/EGR1/CCN2/SNAI2/XBP1/TGFBR1/MMP13/MGP/COL7A1/WNT7B/SRF/FGFR1/HYAL2/BMP1/MEF2D/LOX/WNT10B/SULF2/SULF1/MAPK3/RFLNB/ADAMTS12/CREB3L2/AACS/CD34/LEP/CHST11/…
GO_GLYCOSYLATION	GO_GLYCOSYLATION	267	0.538884	2.0105	0.000100583	0.000474338	0.000184641	9781	tags=45%, list=21%, signal=36%	ST3GAL1/MUC12/GBGT1/ASGR2/MAN1A1/MGAT1/B4GALT1/NAGPA/A4GALT/ST8SIA4/B3GNT8/SLC35C1/ST6GALNAC6/GALNT12/PLOD3/IL15/GXYLT2/GALNT2/GALNT6/FUOM/TMTC1/MAN1C1/FUT7/B3GALT4/MGAT4B/ALG2/ASGR1/GALNT9/GFPT2/GCNT1/TUSC3/MAN2A1/GALNTL6/GALNT17/B4GALT7/PMM2/GBA/ST6GAL1/EOGT/B3GNT2/GALNT18/B3GNT7/MGAT4A/MAN1B1/GALNT5/SRD5A3/CHST4/TMEM115/DERL3/NUDT14/ALG12/NPC1/MGAT5/GALNT11/ST8SIA3/MGAT3/FUT4/VCP/GALNT7/C1GALT…
GO_NEGATIVE_REGULATION_OF_CELL_MOTILITY	GO_NEGATIVE_REGULATION_OF_CELL_MOTILITY	273	0.588685	2.19778	0.000100583	0.000474338	0.000184641	4670	tags=36%, list=10%, signal=32%	TIMP1/SPINT2/CYGB/NBL1/CYP1B1/SLAMF8/STC1/COL3A1/ENG/ARHGAP4/SERPINE1/WAS/THY1/THBS1/WNT4/ADTRP/CCL2/TGFB1/TBXA2R/HMOX1/SERPINF1/APOD/PTPRU/ARHGDIB/TRIB1/AIF1/MCTP1/CXCL12/SFRP2/C5AR2/ADARB1/RRAS/STARD13/PTGER4/TACSTD2/RAP2B/CD300A/HAS1/ACVRL1/CD200R1/PPARG/FBLN1/EMILIN1/PTPRJ/CCN3/CORO1B/DUSP1/DCN/DUSP3/ABR/ALOX15B/PTPRR/SEMA3A/SRF/TMIGD3/HYAL2/CXCL13/CERS2/SMAD7/SULF1/PHLDB2/TPM1/SLIT2/KLF4/EPH…
GO_PHOSPHATASE_ACTIVITY	GO_PHOSPHATASE_ACTIVITY	267	0.461361	1.72127	0.000100583	0.000474338	0.000184641	8233	tags=33%, list=18%, signal=27%	CPPED1/PTPN6/DUSP23/DUSP5/PLPP4/LCK/UBASH3B/PTPRU/ACPP/FBP1/PPM1F/ACP2/ACP5/PTPN7/PTPN1/PTPN2/INPP5F/PPM1J/PLPP5/PDP1/PTPN22/SYNJ2/PTPN9/PTPRJ/DUSP2/PTPRN2/PTPRC/UBASH3A/DUSP1/DUSP6/DUSP3/PTPRR/ATP1A1/IMPA2/PLPP2/SSH3/NT5DC4/PTPRE/PPP1R3B/PTPN5/ACP7/NUDT16/INPP5J/ALPL/DUSP4/ACP6/MTMR14/PPM1N/PPM1M/LPIN3/SSH1/PTEN/PTP4A2/DUSP7/PPP3CB/PTPN12/CTDP1/PFKFB3/MTMR6/CTDNEP1/PLPPR2/PALD1/SBF1/TNS2/SHOC2/P…
GO_POSITIVE_REGULATION_OF_NEURON_PROJECTION_DEVELOPMENT	GO_POSITIVE_REGULATION_OF_NEURON_PROJECTION_DEVELOPMENT	271	0.544848	2.03369	0.000100583	0.000474338	0.000184641	11099	tags=51%, list=24%, signal=39%	TRPV2/TWF2/S100A9/FES/GRN/PLXND1/ITGA3/SEMA7A/FN1/SERPINF1/CXCL12/LIMK1/ISLR2/NEFL/L1CAM/PAK1/HSPA5/SCN1B/NRP1/NDEL1/ARHGDIA/PTK2B/HGF/PLXNA1/P3H1/KALRN/MAP2K1/SHANK3/CPNE9/SHANK1/PLXNB2/ATP8A2/ANKRD1/NPTN/SRF/FGFR1/TNFRSF12A/VLDLR/ITPKA/BDNF/NTRK1/ARF1/SLIT2/SYT1/LPAR3/CREB3L2/SHTN1/DLG4/IQGAP1/ARSB/RGS2/CYFIP1/GRIP1/SCARF1/CAMK1/CRABP2/ABL2/RASAL1/MAP1B/LRP1/ACTR2/MOB2/LYN/CUL7/FKBP1B/CFLAR/STM…
GO_POSITIVE_REGULATION_OF_PEPTIDE_SECRETION	GO_POSITIVE_REGULATION_OF_PEPTIDE_SECRETION	271	0.575763	2.14909	0.000100583	0.000474338	0.000184641	7024	tags=44%, list=15%, signal=37%	IL4R/CD14/NOD2/S100A8/VEGFC/PYCARD/TGFB1/FCN1/FGR/IL6/LILRA5/SYK/AIF1/TRPV4/IL17RA/GPR68/CSF1R/VSNL1/CD2/TLR8/HK1/ADAM8/CD244/IL10/CRTAM/PTGER4/ARRB1/TLR2/NLRP12/KCNN4/ANO1/NLRP3/RBP4/PTPN22/TNFSF4/TWIST1/TNFSF11/OSM/HAVCR2/IL1B/TSLP/ALOX15B/XBP1/ANKRD1/PANX2/PRKCZ/TNFRSF14/PYDC1/STX4/MAPK11/HYAL2/LGALS9/ACHE/NLRP2/SAA1/ARF1/MAPK3/IGF1/TLR1/TRH/MMP12/AACS/CD34/MMP8/CCL3/DOC2B/POSTN/PAEP/GRP/LRP1/…
GO_NEGATIVE_REGULATION_OF_TRANSFERASE_ACTIVITY	GO_NEGATIVE_REGULATION_OF_TRANSFERASE_ACTIVITY	266	0.533491	1.9901	0.000100634	0.000474338	0.000184641	8566	tags=41%, list=18%, signal=34%	SOCS3/RGS4/SH3BP5/PTPN6/PYCARD/THY1/MVP/DUSP5/PRKCD/UBASH3B/TNFAIP3/TRIB1/PPM1F/LIMK1/SFRP2/ERRFI1/GCKR/PTPN1/ADARB1/PRKAR2B/GADD45B/FABP4/ZFYVE28/PTPN2/CD300A/RHOH/GMFG/TESC/CDKN1A/PTPN22/PPARG/ZFP36/CAV1/HSPB1/CAMK2N1/PTPRJ/DUSP2/PTPRC/DUSP1/IL1B/DUSP6/DUSP3/YWHAG/CDKN2D/PYDC1/CSK/GBA/HYAL2/PRKAR1B/DNAJC3/SFN/SMAD7/HHEX/LAX1/WWTR1/EPHA1/SOCS1/RGS2/IRAK3/PRKAR1A/DUSP4/GPRC5A/SMPD1/CIB1/LYN/RGS3/…
GO_NEUROTRANSMITTER_TRANSPORT	GO_NEUROTRANSMITTER_TRANSPORT	266	0.534453	1.99369	0.000100634	0.000474338	0.000184641	10865	tags=51%, list=23%, signal=39%	RGS4/SLC6A6/FCER1G/SNCA/LILRB1/SYK/MCTP1/STX11/PRKCB/SYT5/KMO/SLC36A1/MCTP2/VAMP8/NCS1/SV2B/SYT12/NAAA/SYN1/TNFSF11/CAMK2A/PTPRN2/CPLX2/ERC2/SNAP25/SNCG/CACNB2/STX4/STX1A/SLC6A17/PIP5K1C/HTR1B/STXBP1/SLC6A15/SYT1/TRH/TOR1A/SLC6A7/KCNC4/TH/RGS2/SLC38A7/DOC2B/BTK/SLC17A7/SYN2/NTSR1/SLC32A1/CSF2/GRIN3A/DNAJC5/CPLX1/LYN/CALM3/LIN7A/FLOT1/HTR2C/SYT7/RIMS2/CHRNB4/TRPC4/SV2C/DOC2A/ADCYAP1/ADORA2B/CACNA1…
GO_REGULATION_OF_CELLULAR_RESPONSE_TO_GROWTH_FACTOR_STIMULUS	GO_REGULATION_OF_CELLULAR_RESPONSE_TO_GROWTH_FACTOR_STIMULUS	263	0.546458	2.03818	0.000100664	0.000474338	0.000184641	8894	tags=45%, list=19%, signal=36%	NBL1/ITGA5/ENG/LRG1/FAM20C/SMOC2/DAB2/VEGFC/ITGA3/THBS1/WNT4/TGFB1/RUNX2/TGFBR2/NRROS/PRKCB/PMEPA1/SFRP2/ADGRA2/PTPN1/ITGB3/HSPA5/FBXL15/HTRA3/MYO1C/ACVRL1/CCN1/PELO/CAV2/FSTL3/CAV1/EMILIN1/MYOF/ZBTB7A/DKK1/FBN1/IL1B/DCN/ASPN/ITGA8/TGFBR1/NPTN/HTRA4/VASN/FGFR1/DKK3/CXCL13/HSPA1A/CD63/LOX/FKBP8/SMAD6/BAMBI/SULF2/SMAD7/SULF1/SLIT2/HHEX/ADAMTS12/FLT1/GREM2/CYFIP1/CHST11/MMRN2/PEG10/GRB10/JCAD/CFLAR/…
GO_REGULATION_OF_HORMONE_SECRETION	GO_REGULATION_OF_HORMONE_SECRETION	263	0.491865	1.83456	0.000100664	0.000474338	0.000184641	8087	tags=38%, list=17%, signal=32%	PIM3/LIF/CCL5/INHBA/NKX3-1/IL11/GPR68/VSNL1/CACNA1C/ITPR1/VAMP8/RAB11FIP1/ARRB1/RETN/SPP1/ITPR3/ANO1/RBP4/UCP2/TNFSF11/KALRN/OSM/CCN3/IL1B/KCNG2/RAB11FIP5/SNAP25/STX4/STX1A/SLC8B1/FGFR1/CHGA/POMC/KCNC2/IRS1/TRH/AACS/GAL/LEP/DOC2B/GRP/LRP1/PAX8/FKBP1B/VIP/CRHBP/PFKL/HTR2C/ANXA1/GIP/SYT7/FFAR2/C2CD2L/ADCYAP1/FFAR3/TAC1/PPP3CB/TRPM4/SLC25A6/CARTPT/ILDR1/BMP8A/SLC30A8/HCAR2/SIDT2/CACNA1A/GLUL/TIAM1/A…
GO_STRIATED_MUSCLE_CELL_DIFFERENTIATION	GO_STRIATED_MUSCLE_CELL_DIFFERENTIATION	263	0.530636	1.97917	0.000100664	0.000474338	0.000184641	5256	tags=32%, list=11%, signal=29%	IL4R/FHL2/RGS4/TNNT1/MYBPC2/KRT8/TGFB1/HAMP/DYSF/MYH9/TNFSF14/IGSF22/STAC3/ARRB2/PAK1/CD53/SLC9A1/POPDC3/ITGB1/CAV2/PDGFRB/LMNA/MYOF/SDC1/DKK1/CCN3/SELENON/ACTG1/BIN3/MMP14/ADAM12/NFATC2/XBP1/ANKRD1/AKAP13/AVPR1A/SRF/WDR1/GATA6/BDNF/MAP2K4/LOX/WNT10B/GPX1/GDF15/TNNT2/FLNC/G6PD/PLEKHO1/TPM1/IGF1/KRT19/SHH/EFNB2/RGS2/PRKAR1A/NRG1/OBSCN/NRAP/CXCL9/MYH11/TRIM32/CACNA1H/FLOT1/MEF2A/IGF2/CFLAR/SIK1/TNN…
GO_NEGATIVE_REGULATION_OF_CELL_ADHESION	GO_NEGATIVE_REGULATION_OF_CELL_ADHESION	262	0.633749	2.36334	0.000100675	0.000474338	0.000184641	7275	tags=48%, list=16%, signal=41%	IL4R/JAK3/SPINT2/COL1A1/CYP1B1/LILRB2/RUNX1/CEBPB/PTPN6/IL2RA/SIPA1/SERPINE1/FXYD5/PLXND1/PRKCD/THBS1/ADTRP/UBASH3B/TGFB1/MYADM/APOD/LRRC32/ARHGDIB/VSIG4/LILRB1/PPM1F/TRPV4/FCGR2B/CXCL12/ZC3H12A/CD74/RUNX3/IL10/LGALS1/TACSTD2/TGFBI/CTLA4/PTPN2/CD300A/ARHGDIA/ACVRL1/FOXP3/PTPN22/CLEC4G/HLX/TNFSF4/FBLN1/LOXL3/PLXNA1/GPNMB/PTPRC/SERPINE2/DMTN/HAVCR2/DUSP1/CDH13/DUSP3/PLXNB2/SNAI2/MMP14/TNFAIP8L2/ASS…
GO_REGULATION_OF_LEUKOCYTE_DIFFERENTIATION	GO_REGULATION_OF_LEUKOCYTE_DIFFERENTIATION	265	0.681305	2.54101	0.000100675	0.000474338	0.000184641	7425	tags=55%, list=16%, signal=47%	IL4R/JAK3/LILRB2/SLAMF8/TNFRSF18/LILRB3/RUNX1/CEBPB/CD27/IL7R/LIF/PTPN6/IL1RL2/HCLS1/MAFB/NFKBIZ/IL2RA/NFAM1/FES/CCR2/INHBA/TNFSF9/UBASH3B/C1QC/TGFB1/GAS6/IKZF3/CD28/DCSTAMP/TGFBR2/CR1/CD4/LILRB1/TRIB1/SYK/GPR68/SLC46A2/FCGR2B/CD2/ZC3H12A/CD74/RUNX3/ADAM8/SIGLEC15/CCR1/NCKAP1L/HLA-DOA/CTLA4/TESPA1/PTPN2/SASH3/IL15/TESC/IL12RB1/NLRP3/FSTL3/TYROBP/FOXP3/LILRB4/HLX/PIK3R6/TNFSF4/ROR2/EGR3/LOXL3/TNFS…
GO_RESPONSE_TO_INSULIN	GO_RESPONSE_TO_INSULIN	265	0.529277	1.974	0.000100675	0.000474338	0.000184641	9191	tags=43%, list=20%, signal=35%	PTPRN/SOCS3/VGF/ICAM1/ATP6V1B2/SLA2/PRKCD/TRPV4/PRKCB/TCIRG1/SHC1/ERRFI1/IL10/PTPN1/AP3S1/PAK1/TLR2/PTPN2/RETN/STAR/SLC9A1/EGR2/GRB2/NDEL1/MYO1C/CAV2/PPARG/UCP2/PKM/ATP6V0C/ATP6V1H/FABP3/EGR1/IL1B/FOXC2/RAB13/YWHAG/GCNT1/XBP1/SRD5A1/ATP6V1E1/PRKCZ/BAIAP2L1/ATP6V0D1/IRS1/MZB1/RARRES2/PTPRE/SOCS1/AGRP/GNAI2/GAL/LEP/CISH/TNFSF10/CYFIP1/ATP6AP1/INSRR/LYN/GRB10/PDK4/IGF2/ZBTB7B/ADM/CFLAR/BAIAP2/APRT/L…
GO_CELLULAR_CARBOHYDRATE_METABOLIC_PROCESS	GO_CELLULAR_CARBOHYDRATE_METABOLIC_PROCESS	261	0.514654	1.91884	0.000100715	0.000474338	0.000184641	9609	tags=44%, list=21%, signal=35%	HK3/PHLDA2/B4GALT1/IGFBP4/B3GNT8/SNCA/DYSF/FBP1/P2RY6/GAA/HK1/GCKR/CD244/PLEK/AOAH/HAS1/UGP2/PTK2B/SYNJ2/MYOF/PTAFR/CSGALNACT1/PMAIP1/PYGL/NAGK/GLB1/IMPA2/HAS2/HRH1/ITPKA/B3GNT2/MANBA/POMC/IRS1/B3GNT7/PPP1R3B/IGF1/IGFBP3/INPP5J/PGM2L1/LEP/NDST2/NTSR1/PTH1R/PDK3/PDK4/PCDH12/HAS3/GUSB/IGF2/SIK1/STAT3/PTEN/AKR1B1/RBKS/CBFA2T3/IPPK/SLC45A3/EXT2/NFE2L1/B3GNT4/PFKFB3/SLC5A3/SELENOS/STBD1/ADIPOR1/PPP1CA…
GO_CELLULAR_RESPONSE_TO_EXTRACELLULAR_STIMULUS	GO_CELLULAR_RESPONSE_TO_EXTRACELLULAR_STIMULUS	264	0.54979	2.05049	0.000100715	0.000474338	0.000184641	6529	tags=38%, list=14%, signal=32%	AQP3/COL1A1/VDR/ICAM1/DSC2/FOLR2/SIPA1/FES/P2RX4/FOSL1/WNT4/CD68/GAS6/HMOX1/UPP1/AIF1/RALB/ZC3H12A/UCN2/SFRP2/WIPI1/HSPA5/IL15/LCN2/CDKN1A/MYH13/CYBA/PPARG/UCP2/ASGR1/PENK/PIM1/IFI16/PTPRC/HSP90B1/FAS/SNAI2/PMAIP1/GABARAPL1/CYBB/RIPOR1/XBP1/GLRX2/SRD5A1/AXL/AVPR1A/SRF/GBA/KIAA1324/PTGS2/FOS/P2RY2/MAPK3/ITGA4/KLF10/NAMPT/LEP/PPP1R9B/POSTN/JUN/MAP1LC3A/LYN/PDK4/PICK1/NUAK2/SIK1/MYOCD/STK24/SLC39A4/…
GO_POSITIVE_REGULATION_OF_DNA_BINDING_TRANSCRIPTION_FACTOR_ACTIVITY	GO_POSITIVE_REGULATION_OF_DNA_BINDING_TRANSCRIPTION_FACTOR_ACTIVITY	261	0.578376	2.15642	0.000100715	0.000474338	0.000184641	9049	tags=46%, list=20%, signal=38%	CD40/TNFRSF8/IL18R1/ICAM1/NOD2/S100A9/S100A8/HCLS1/TMEM173/NFAM1/PYCARD/ITGB2/NKX3-1/FOSL1/ARHGEF5/TGFB1/SPHK1/IL6/TNFRSF11A/WNT2/PRKCB/TRADD/RIPK3/ADAM8/IL10/TLR2/EDA2R/NLRC4/NLRP3/PPARG/CAV1/RPS6KA4/ZBTB7A/MYD88/CSF3/IL18RAP/TNFSF11/CAMK2A/NFKB1/PPARGC1B/S100A12/IL1B/PRKCH/TRIM38/PRKCZ/NFKB2/SRF/LRRFIP1/IL18/LGALS9/HSPA1A/NTRK1/WNT10B/NOD1/CD40LG/SHH/TRIM15/ANXA3/BTK/IRAK3/ESR2/TRAF1/ARID5B/CIB…
GO_POSITIVE_REGULATION_OF_ION_TRANSPORT	GO_POSITIVE_REGULATION_OF_ION_TRANSPORT	264	0.602815	2.24825	0.000100715	0.000474338	0.000184641	7879	tags=50%, list=17%, signal=41%	STC1/CEBPB/TRPV2/CCL5/THY1/P2RX4/PRKCD/CCL2/SNCA/CD4/ANXA2/MCHR1/PLA2R1/KCNQ1/LILRA5/ANXA2P2/P2RY6/TNFRSF11A/CXCL12/PLCG2/STAC3/KMO/TSPO/VAMP8/KCNE1/BDKRB1/CCR1/ARRB2/WNK4/CRACR2A/SCN1B/CTSS/SLC9A1/TESC/PDGFRB/ATP1B3/CAV1/CEMIP/P2RX5/TNFSF11/CAMK2A/PTAFR/SHANK3/FABP3/IL1B/BAX/GLRX/ATP8A2/CACNB2/AVPR1A/KCNE3/STXBP1/CALCR/HAP1/GSTO1/CCL4/G6PD/GRIN1/KCNC2/ARF1/LPAR3/EHD3/TRH/KCNMB1/CACNG3/CCL3/GAL/L…
GO_REGULATION_OF_TRANSPORTER_ACTIVITY	GO_REGULATION_OF_TRANSPORTER_ACTIVITY	261	0.577572	2.15343	0.000100715	0.000474338	0.000184641	8412	tags=50%, list=18%, signal=41%	FXYD5/PRKCD/SNCA/DYSF/P2RY6/YWHAH/PLCG2/STAC3/NEFL/KCNE1/FKBP1A/WNK4/CRACR2A/SCN1B/CTSS/MMP9/SLC9A1/TESC/PTK2B/ACTB/PPARG/ATP1B3/CAV1/TWIST1/PTAFR/SHANK3/SELENON/SHISA9/SHANK1/OPRL1/GLRX/ANO9/KCNE4/SYNGR3/CACNB2/KCNE3/PRNP/STOM/AHNAK/JPH1/HAP1/GSTO1/GRIN1/KCNC2/HECW1/EHD3/CACNG3/DLG4/ANXA3/GAL/COX17/KCNS1/CAPN1/NTSR1/KCNS2/RNF207/CALM3/JPH4/CLIC2/FKBP1B/CRHBP/PRKACA/CACNG2/STAC2/GEM/GRIN2A/SCN3B/…
GO_RNA_POLYMERASE_II_SPECIFIC_DNA_BINDING_TRANSCRIPTION_FACTOR_BINDING	GO_RNA_POLYMERASE_II_SPECIFIC_DNA_BINDING_TRANSCRIPTION_FACTOR_BINDING	264	0.437313	1.631	0.000100715	0.000474338	0.000184641	12852	tags=41%, list=28%, signal=30%	FHL2/VDR/CEBPB/SPI1/NKX3-1/ETS2/FLT3/ARID5A/YWHAH/PRKCB/NCOA7/WIPI1/BHLHE40/ARRB1/EGR2/ACTB/FOXP3/PPARG/ZBTB7A/PPARGC1B/GABARAPL1/LEF1/ANKRD1/SRF/ANXA4/TAF10/GATA6/FOS/NRIP1/TRIP4/KLF4/HMGA1/FOXP1/GRIP1/JUN/TRIM32/EOMES/JUP/MYOCD/STAT3/RARG/CALR/DDRGK1/RNF6/TGFB1I1/CTDP1/RXRA/RARB/GSC/NCOR2/NR4A2/ZFPM1/MIER2/BRMS1/ACTN4/CTNNB1/ESR1/TADA3/BBS5/DDX54/MMS19/SRC/PRMT2/PPARD/COMMD6/GATA4/MDFIC/ARNT/TR…
GO_NEGATIVE_REGULATION_OF_CYTOKINE_PRODUCTION	GO_NEGATIVE_REGULATION_OF_CYTOKINE_PRODUCTION	260	0.641443	2.39098	0.000100746	0.000474338	0.000184641	7948	tags=53%, list=17%, signal=45%	JAK3/BCL3/FURIN/CMKLR1/PTPN6/PYCARD/INHBA/CD96/THBS1/TGFB1/GAS6/FN1/TNFAIP3/HMOX1/APOD/LRRC32/VSIG4/LILRB1/IL6/LILRA5/RELB/SLC11A1/IKBKE/ACP5/FCGR2B/TLR8/SRGN/SLAMF1/ZC3H12A/ERRFI1/SIGIRR/TSPO/C5AR2/HDAC7/IL10/IL1R2/ARRB2/NCKAP1L/RNF135/PTGER4/ARRB1/NLRP12/NLRP3/CD200R1/TYROBP/FOXP3/SSC5D/PTPN22/HGF/ZFP36/TNFSF4/RPS6KA4/TWIST1/GPNMB/NFKB1/ACOD1/PTPRC/HAVCR2/RNF128/LEF1/CHID1/CD84/AXL/ANXA4/CSK/FG…
GO_I_KAPPAB_KINASE_NF_KAPPAB_SIGNALING	GO_I_KAPPAB_KINASE_NF_KAPPAB_SIGNALING	259	0.592426	2.20785	0.000100806	0.000474338	0.000184641	8495	tags=46%, list=18%, signal=38%	TGM2/BCL3/CD40/CCR7/CD14/SECTM1/ECM1/NOD2/PYCARD/TNFRSF10B/PLK2/TNFAIP3/HMOX1/LY96/CD4/RELB/SLC20A1/IKBKE/PLEKHG5/BIRC3/PRKCB/TLR8/S100A4/TRADD/ZC3H12A/RIPK3/CARD9/CD74/FKBP1A/LGALS1/LITAF/TLR2/NLRP12/EDA2R/RHOH/TICAM2/CARD19/TNIP1/HSPB1/MYD88/TNFSF11/FASLG/TNIP3/S100A12/IL1B/SHISA5/NLRP6/MAP3K3/UBD/TNFRSF1A/TIFAB/APOL3/AKAP13/TRIM38/SQSTM1/IL1RN/ANGPT1/LGALS9/TNIP2/NOD1/TNFSF10/BTK/FLNA/TRIM32/F…
GO_CELL_FATE_COMMITMENT	GO_CELL_FATE_COMMITMENT	252	0.438001	1.63106	0.000100827	0.000474338	0.000184641	8882	tags=36%, list=19%, signal=29%	BATF/SLAMF8/CEBPB/STAT6/SLAMF6/WNT4/RUNX2/ETS2/IL6/WNT2/SFRP2/LY9/NRP1/ITGB1/IL12RB1/FOXP3/PPARG/ROR2/LOXL3/CHD5/DKK1/IRF4/JAG2/TGFBR1/WNT7B/FGFR1/PRDM1/GATA6/FKBP8/CYLD/WNT10B/PML/KLF4/SHH/TRIM15/FGF13/IL23A/NOTCH3/MCL1/NRG1/MIAT/GAP43/PDPN/EOMES/ZBTB7B/SPN/SOX17/MYT1L/RARA/GATA3/STAT3/TBX19/MITF/ACVR1/PRRX1/DLL4/TBX21/NFE2L1/TGFB1I1/NR2F2/GSC/IL7/WT1/WNT3A/SH3PXD2B/ZFPM1/WNT9A/CYP26B1/TEAD3/EBF…
GO_CELLULAR_RESPONSE_TO_STEROID_HORMONE_STIMULUS	GO_CELLULAR_RESPONSE_TO_STEROID_HORMONE_STIMULUS	251	0.480745	1.7901	0.000100827	0.000474338	0.000184641	8483	tags=37%, list=18%, signal=30%	FHL2/STC1/VDR/RUNX1/ICAM1/DAB2/NKX3-1/ADTRP/TGFB1/SERPINF1/FLT3/YWHAH/PMEPA1/GJB2/ERRFI1/ARRB2/PAK1/STAR/PPARG/ZFP36/ZBTB7A/EGLN2/ACOD1/PPARGC1B/NR1H3/LEF1/ASS1/SRD5A1/ATP1A1/AKAP13/SSTR3/NRIP1/FBXO32/CYP7B1/TRIP4/FOXP1/PGR/GRIP1/LBH/ESR2/SSTR4/NPC1/UBE2L3/CARM1/CFLAR/ANXA1/RARA/RARG/ADCYAP1/CALR/DEFA1/HEYL/DDRGK1/RNF6/TGFB1I1/NR2F2/ABHD2/RXRA/DEFA1B/RARB/NCOR2/NR4A2/ZFP36L1/NR2F6/ESRRA/CTNNB1/ES…
GO_ORGANIC_HYDROXY_COMPOUND_BIOSYNTHETIC_PROCESS	GO_ORGANIC_HYDROXY_COMPOUND_BIOSYNTHETIC_PROCESS	257	0.451705	1.68259	0.000100827	0.000474338	0.000184641	8454	tags=32%, list=18%, signal=26%	VDR/WNT4/SNAI1/SPHK1/SNCA/PLCB2/P2RY6/ITPKC/PLCG2/PLTP/CD244/PLEK/HSD3B7/STAR/PTK2B/PTAFR/NFKB1/CYB5R3/SPR/CES1/IL1B/SNAI2/CH25H/ABCG1/CYB5R2/GBA/IMPA2/DKK3/HRH1/DGKQ/ITPKA/MC1R/G6PD/CYP7B1/CYP27A1/TH/SLC27A2/LEP/SRD5A3/NTSR1/APOA1/PTH1R/CACNA1H/CYB5R1/GATA3/SPTLC2/ACER2/AKR1B1/MYO5A/TPH2/BMP5/IPPK/DBH/PLCL2/NR4A2/AMACR/GFI1/SEC14L2/MALRD1/PLCH2/ELOVL6/PCBD1/GPER1/GOT1/PCK2/NR1D1/TNF/MAS1/TYRP1/C…
GO_PHOSPHOLIPID_METABOLIC_PROCESS	GO_PHOSPHOLIPID_METABOLIC_PROCESS	257	0.528359	1.96813	0.000100827	0.000474338	0.000184641	5835	tags=32%, list=13%, signal=28%	SOCS3/CCR7/NOD2/SLA2/PIK3CD/PLPP4/TGFB1/SNCA/FLT3/PLB1/FGR/PLCB2/PIK3R5/CSF1R/FPR2/THEM5/PLEK/PLA2G15/INPP5F/PTK2B/WDR81/PLPP5/SYNJ2/PDGFRB/OSBPL5/PIK3R6/AGPAT2/PLA1A/PI4K2A/PLBD1/DGKZ/EPHA8/TMEM150A/IMPA2/PLPP2/PIP5K1C/GATA6/CD81/CDIPT/IRS1/LPCAT4/ARF1/KLF4/CCKBR/PLA2G2D/SOCS1/FLT1/INPP5J/CISH/SMPD1/ACP6/LYN/PDGFB/PNPLA6/PI4KA/CCL19/SERINC3/SERINC2/TEK/OSBPL10/GALR2/MBOAT7/PTEN/CLN8/LPCAT1/PIGB/…
GO_POSITIVE_REGULATION_OF_GROWTH	GO_POSITIVE_REGULATION_OF_GROWTH	256	0.509654	1.89839	0.000100827	0.000474338	0.000184641	8528	tags=39%, list=18%, signal=32%	TRPV2/TWF2/S100A9/S100A8/SEMA7A/HAMP/FN1/SPHK1/TGFBR2/RPS6KA1/PPM1F/WNT2/CXCL12/LIMK1/ISLR2/SFRP2/L1CAM/PAK1/SASH3/NRP1/SLC9A1/NDEL1/PTK2B/CYBA/BASP1/HLX/HBEGF/DIO3/PIM1/CPNE9/MMP14/LEF1/ATP8A2/TGFBR1/AVPR1A/SRF/FGFR1/PPIB/TNFRSF12A/GATA6/CXCL16/BDNF/SFN/SYT1/LPAR3/IGF1/YBX3/SHTN1/LEP/CYFIP1/CRABP2/RASAL1/MAP1B/LRP1/CIB1/TRIM32/RFTN1/IGF2/DERL2/FOXS1/RIMS2/RPS6KA3/EIF4G1/ZFYVE27/CSF1/ITSN2/SDCBP/…
GO_POSITIVE_REGULATION_OF_MAP_KINASE_ACTIVITY	GO_POSITIVE_REGULATION_OF_MAP_KINASE_ACTIVITY	256	0.597861	2.22695	0.000100827	0.000474338	0.000184641	8446	tags=48%, list=18%, signal=39%	CD40/MAP3K8/NOD2/C5AR1/DUSP5/THBS1/ARHGEF5/TGFB1/MAP2K3/FLT3/MLKL/SYK/TNFRSF11A/PIK3R5/FPR1/SHC1/CD74/ADAM8/PTPN1/PAK1/MAPKAPK2/GADD45B/ARRB1/PTK2B/PDGFRB/HGF/PIK3R6/FGD2/ROR2/DBNL/DKK1/TNFSF11/MAP2K1/MAP3K21/PTPRC/S100A12/IL1B/MAP4K1/DUSP6/MAP3K3/TGFBR1/MAP3K11/AKAP13/WNT7B/GNG3/MAP3K9/CSK/FGFR1/MAPK11/ERP29/MAP2K4/NTRK1/CD81/GDF15/NOD1/SAA1/MAPK3/LPAR3/IGF1/CD40LG/FLT1/IQGAP1/ITGA1/NRG1/TPD52L1…
GO_PROTEIN_LOCALIZATION_TO_PLASMA_MEMBRANE	GO_PROTEIN_LOCALIZATION_TO_PLASMA_MEMBRANE	251	0.571723	2.12886	0.000100827	0.000474338	0.000184641	8430	tags=48%, list=18%, signal=39%	KRT18/DAB2/ITGA3/FCER1G/ANK1/RHOG/TGFB1/GAS6/EPB41L3/MYADM/ANXA2/ANXA2P2/STAC3/RILPL2/GRASP/VAMP8/EMP2/ARHGAP44/ITGB1/SKAP1/TESC/ACTB/FYB1/PLEKHF1/ATP1B3/PTPN9/SYTL2/RAB15/S100A10/NSG1/RAB13/MMP14/PRKCH/AP2M1/TNFRSF1A/LRRC15/PRKCZ/CACNB2/STX4/TMEM150A/SQSTM1/CSK/LDLRAP1/PRNP/PRAM1/STXBP1/CD81/NUMB/VAMP5/F11R/EHD3/FGF13/LGALS3/RAB3C/TMBIM1/GRIP1/RAB3D/LRP1/CIB1/FLNA/FLOT1/JUP/MRAP2/EHD2/STAC2/PKP3…
GO_REGULATION_OF_ACTIN_FILAMENT_ORGANIZATION	GO_REGULATION_OF_ACTIN_FILAMENT_ORGANIZATION	256	0.613604	2.28559	0.000100827	0.000474338	0.000184641	9126	tags=52%, list=20%, signal=42%	ARPC1B/RGS4/CCR7/ICAM1/TWF2/HCLS1/HCK/PYCARD/WAS/SYNPO/TMSB10/PXN/GSN/PRKCD/PFN1/ARHGEF5/WNT4/VASP/ARPC2/MYADM/CORO1A/CDC42EP5/PPM1F/CXCL12/LIMK1/MET/WIPF1/NCKAP1L/PAK1/SH3BP1/PTGER4/CARMIL2/TACSTD2/PLEK/SCIN/NRP1/SLC9A1/FMN1/GRB2/KIRREL1/MYO1C/GMFG/SNX9/CD47/PTK2B/ACTR3C/FHOD1/CDC42EP2/CSF3/CDC42EP3/ARAP1/CAPZB/SHANK3/S100A10/ARPC5L/DMTN/CORO1B/CCN2/SHANK1/CCL26/TGFBR1/BAIAP2L1/WDR1/CAPG/VILL/SS…
GO_REGULATION_OF_ANIMAL_ORGAN_MORPHOGENESIS	GO_REGULATION_OF_ANIMAL_ORGAN_MORPHOGENESIS	251	0.481414	1.79259	0.000100827	0.000474338	0.000184641	8894	tags=40%, list=19%, signal=32%	VDR/ENG/LIF/DAB2/CTHRC1/PFN1/WNT4/TGFB1/RUNX2/TNFAIP3/TGFBR2/WNT2/SFRP2/ARRB2/TACSTD2/BASP1/HGF/ROR2/DKK1/DIO3/TWIST1/SEMA3C/PIM1/ASPN/SNAI2/PRICKLE1/BAX/XBP1/AP2M1/TGFBR1/FGFR1/SP6/SULF2/AP2S1/AP2A2/SULF1/SHH/CD34/RNF207/PAX8/CARM1/CFLAR/SOX17/PSMD1/FZD6/GATA3/SPRY1/ACVR1/PRICKLE2/RSPO3/ARHGEF19/CSF1/GREM1/CNTF/AP2A1/GPC4/FZD5/SMURF1/RXRA/FZD1/FZD2/GPC6/ENAM/WT1/FGF7/WNT3A/TIAM1/TNFRSF11B/PSMB6/…
GO_NEGATIVE_REGULATION_OF_GROWTH	GO_NEGATIVE_REGULATION_OF_GROWTH	254	0.50957	1.8975	0.000100847	0.000474338	0.000184641	8118	tags=41%, list=18%, signal=34%	RGS4/ARHGAP4/SEMA6B/SIPA1/DCBLD2/SEMA7A/INHBA/TGFB1/DCSTAMP/TGFBR2/FBP1/SFRP2/IL10/BDKRB1/PAK1/SPP1/NRP1/ACVRL1/LGMN/SEMA4F/CDKN1A/RBP4/PPARG/SEMA3C/PTPRJ/SEMA3F/CCN3/SERPINE2/SLIT3/SEMA4A/DCUN1D3/MPO/ALOX15B/CDKN2D/SEMA3A/SQSTM1/MAPK11/HYAL2/IRF8/HSPA1A/BTG1/GDF15/G6PD/PML/SERTAD3/SLIT2/CCDC85B/FGF13/GAL/RGS2/CDA/PPP1R9B/ESR2/CDHR2/MINAR1/SOX17/NPR1/MT1A/RAI1/OSGIN1/RTN4/PTEN/MT1H/GREM1/RNF6/CTD…
GO_POSITIVE_REGULATION_OF_CELL_CELL_ADHESION	GO_POSITIVE_REGULATION_OF_CELL_CELL_ADHESION	250	0.696171	2.59155	0.000100878	0.000474338	0.000184641	5610	tags=55%, list=12%, signal=48%	IL4R/JAK3/LILRB2/CD1D/CCR7/RUNX1/MAP3K8/CD27/CD55/IL7R/ICAM1/CCL5/PTPN6/NOD2/IL1RL2/NFKBIZ/IL2RA/SIRPG/CCR2/PYCARD/THY1/CD3E/TNFSF9/CD5/LCK/CCL2/TGFB1/PTPRU/CD28/GRAP2/TGFBR2/VAV1/CD4/CORO1A/LILRB1/IL6/ICOS/SYK/TNFSF14/AIF1/CD6/RASAL3/CD276/PDCD1/CD74/RUNX3/ADAM8/IL10/ICOSLG/NCKAP1L/PAK1/LGALS1/CTLA4/TESPA1/SASH3/IL15/HLA-DPB1/GRB2/SKAP1/IL12RB1/CD47/NLRP3/FSTL3/FOXP3/LILRB4/PIEZO1/CD209/HLX/PIK3…
GO_CYTOSOLIC_PART	GO_CYTOSOLIC_PART	247	0.435679	1.62149	0.000100898	0.000474338	0.000184641	12094	tags=38%, list=26%, signal=28%	PYCARD/AHR/APOD/PRKCB/GUCY1B1/NCS1/CASP4/NLRC4/NLRP3/HPS6/PI4K2A/CASP5/CYB5R3/HPS1/NLRP6/RPS27L/SNAP25/RPL39L/PYDC1/CALB1/BORCS6/ZNF622/BCAS4/PFKL/FADD/CFLAR/GUCY1A1/PSMD1/IKBKG/CASP10/PTEN/EIF4G1/BLOC1S4/RPS20/MCTS1/BLOC1S2/FXR2/CASP8/HBA1/BLOC1S3/GSDMD/RPS17/RPL36AL/ENO4/TICAM1/RPL26/RPL11/STXBP5/MMS19/RPL7/AIM2/RPL37/RPL12/CCT8/HBA2/RPL3/EIF4EBP1/ENO1/RIPK1/PRKCG/DTNBP1/PFKP/BORCS8/PSMD2/HPS5/…
GO_HOMEOSTASIS_OF_NUMBER_OF_CELLS	GO_HOMEOSTASIS_OF_NUMBER_OF_CELLS	247	0.579104	2.15528	0.000100898	0.000474338	0.000184641	6428	tags=38%, list=14%, signal=33%	JAK3/CCR7/CXCL6/IL7R/PIK3CD/HCLS1/MAFB/IL2RA/SPI1/CCR2/FCER1G/INHBA/AMPD3/CCR4/TGFB1/TNFAIP3/HMOX1/FLT3/CORO1A/IL6/TNFSF14/SLC46A2/RIPK3/CD74/NCKAP1L/PTPN2/SASH3/GPR183/FOXP3/ZFP36/SIT1/NOS3/IKZF1/ZBTB7A/PTBP3/CCN3/DMTN/PMAIP1/BAX/GPR174/DOCK11/AXL/SRF/JMJD6/LGALS9/HSPA1A/TNFRSF13B/CYLD/DYRK3/G6PD/CACNA1F/KLF2/KLHL10/HOXB6/EMX1/ETS1/LYN/BAK1/FADD/MERTK/DNASE2/ANXA1/CARD11/GATA3/STAT3/TNFRSF4/ADA/…
GO_HEART_MORPHOGENESIS	GO_HEART_MORPHOGENESIS	248	0.493049	1.83492	0.000100908	0.000474338	0.000184641	8446	tags=37%, list=18%, signal=30%	FHL2/COL5A1/MICAL2/ENG/MYBPC2/PLXND1/TGFB1/SNAI1/TGFBR2/GJA5/ADAMTS1/IGSF22/WNT2/GAA/SFRP2/FKBP1A/NRP1/ACVRL1/CCN1/RBP4/NOS3/DKK1/TWIST1/SEMA3C/PIM1/PARVA/SLIT3/SNAI2/ANKRD1/TGFBR1/SRF/HAS2/GATA6/TNNT2/SMAD6/SMAD7/NRP2/TPM1/SLIT2/FLRT2/SHH/OLFM1/TH/JUN/NRG1/RNF207/DLC1/SOX17/RARA/TEK/GATA3/RTN4/FGFRL1/SPRY1/ACVR1/NPY1R/BMP5/HEYL/DLL4/RXRA/FZD1/MYL3/RARB/FZD2/MYBPC3/IFT57/MESP2/WNT3A/RYR2/ZFPM1/EF…
GO_NEGATIVE_REGULATION_OF_PEPTIDASE_ACTIVITY	GO_NEGATIVE_REGULATION_OF_PEPTIDASE_ACTIVITY	245	0.583566	2.17087	0.000100908	0.000474338	0.000184641	7784	tags=44%, list=17%, signal=37%	TIMP1/SPINT2/FURIN/COL6A3/PLAUR/ECM1/CD27/CST7/TFPI2/SERPINE1/SERPINA1/SERPINB1/THBS1/GAS6/TNFAIP8/SERPINF1/SNCA/RPS6KA1/CR1/CSTA/TNFSF14/SERPING1/BIRC3/SFRP2/PROS1/ARRB2/SERPINB2/SERPINH1/ARRB1/SERPINB9/MMP9/SERPINB8/SPINT1/PI3/HGF/UBE2Z/CSTB/CD44/SERPINA10/IFI16/SERPINA5/SERPINE2/SLPI/CST6/A2M/LEF1/CDKN2D/LAMP3/ITIH2/SPOCK1/COL7A1/C3/CST2/APLP2/PTGS2/BIN1/SFN/NAIP/GPX1/KLF4/SERPINA3/WFDC2/SERPI…
GO_PEPTIDE_HORMONE_SECRETION	GO_PEPTIDE_HORMONE_SECRETION	248	0.493712	1.83738	0.000100908	0.000474338	0.000184641	8040	tags=39%, list=17%, signal=32%	PTPRN/PIM3/VGF/CCL5/IL6/TRPV4/GPR68/VSNL1/CACNA1C/ITPR1/ARRB1/ITPR3/ANO1/RBP4/UCP2/TNFSF11/KALRN/CCN3/PTPRN2/IL1B/KCNG2/RAB11FIP5/SNAP25/STX4/STX1A/SLC8B1/IL1RN/CHGA/KCNC2/IRS1/TRH/RAB1A/AACS/GAL/LEP/DOC2B/GRP/LRP1/CPLX1/PAX8/FKBP1B/VIP/CRHBP/PFKL/HTR2C/ANXA1/GIP/SYT7/FFAR2/C2CD2L/RIMS2/ADCYAP1/FFAR3/MYO5A/PPP3CB/TRPM4/SLC25A6/CARTPT/ILDR1/BMP8A/SLC30A8/SIDT2/CACNA1A/GLUL/TIAM1/KCNS3/ENY2/CYB5R4/…
GO_POSITIVE_REGULATION_OF_PROTEIN_COMPLEX_ASSEMBLY	GO_POSITIVE_REGULATION_OF_PROTEIN_COMPLEX_ASSEMBLY	248	0.581506	2.16411	0.000100908	0.000474338	0.000184641	7249	tags=40%, list=16%, signal=34%	ARPC1B/CCR7/TRABD2A/ICAM1/HCK/LCP1/FES/PYCARD/WAS/GSN/PFN1/ARHGEF5/TGFB1/VASP/MMP1/ARPC2/CORO1A/CDC42EP5/MET/WIPF1/NCKAP1L/PAK1/CARMIL2/PLEK/SCIN/FMN1/GRB2/SKAP1/KIRREL1/MYO1C/GMFG/SNX9/PTK2B/ACTR3C/PIEZO1/CDC42EP2/CSF3/CDC42EP3/ARPC5L/CORO1B/MMP3/CCL26/PMAIP1/BAX/MPP7/BAIAP2L1/CXCL13/TRABD2B/HSPA1A/BIN1/JCHAIN/BMF/CCL24/WNT10B/DDB2/RHOBTB2/ARF1/NCK2/MSN/TCL1A/CYFIP1/CSF2/ACTR2/FCHSD1/CDC42EP1/PI…
GO_PROTEIN_KINASE_B_SIGNALING	GO_PROTEIN_KINASE_B_SIGNALING	245	0.584857	2.17567	0.000100908	0.000474338	0.000184641	8821	tags=48%, list=19%, signal=39%	CD40/CCR7/RAC2/ENG/CCL5/PIK3CD/HCLS1/PLK3/P2RX4/NKX3-1/CAVIN3/THBS1/RHOG/LCK/ADTRP/CCL2/TGFB1/GAS6/CD28/VAV1/RCN3/TRAT1/ICOS/PHLDA3/CHI3L1/PIK3R5/EREG/MET/ADAM8/ARRB2/RRAS/AREG/GRB2/ITGB1/INPP5F/PDGFRB/PIK3AP1/HGF/HBEGF/CSF3/TXN/TNFSF11/PTPRJ/OSM/MYDGF/IL1B/TGFBR1/RASD2/AXL/CD86/FGFR1/IL18/HYAL2/ANGPT1/LOX/MC1R/CALCR/GPX1/GDF15/IRS1/KLF4/IGF1/CCL3/LEP/NRG1/CIB1/TSPYL5/PDGFB/IGF2/MERTK/CCL19/PEAR1…
GO_REGULATION_OF_MYELOID_CELL_DIFFERENTIATION	GO_REGULATION_OF_MYELOID_CELL_DIFFERENTIATION	245	0.53531	1.99136	0.000100908	0.000474338	0.000184641	6564	tags=36%, list=14%, signal=31%	LILRB3/RUNX1/CEBPB/GPR171/LIF/MYL9/HCLS1/MAFB/FES/SPI1/INHBA/THBS1/UBASH3B/C1QC/TGFB1/DCSTAMP/CD4/LILRB1/TRIB1/GPR68/PRKCB/CD74/SIGLEC15/CCR1/NCKAP1L/PTPN2/SCIN/CSF3R/TESC/PTK2B/FSTL3/TYROBP/LILRB4/ZFP36/ROR2/CSF3/TNFSF11/PPARGC1B/FBN1/IL34/LEF1/HSPA1A/EVI2B/LOX/FOS/FOXP1/KLF10/CCL3/LGALS3/IL23A/JUN/ATP6AP1/CSF2/ETS1/CIB1/LYN/PF4/FADD/TFE3/ZBTB46/RARA/STAT3/RARG/MITF/LTF/CSF1/IL17A/CARTPT/TRIM58/…
GO_G_PROTEIN_COUPLED_RECEPTOR_SIGNALING_PATHWAY_COUPLED_TO_CYCLIC_NUCLEOTIDE_SECOND_MESSENGER	GO_G_PROTEIN_COUPLED_RECEPTOR_SIGNALING_PATHWAY_COUPLED_TO_CYCLIC_NUCLEOTIDE_SECOND_MESSENGER	246	0.592929	2.20579	0.000100918	0.000474338	0.000184641	9474	tags=53%, list=20%, signal=42%	INSL3/HTR7/S1PR4/GNA15/HRH2/MARCO/PTGER2/CCL2/ADGRE2/TBXA2R/ADGRE1/MCHR1/FPR2/ADRB3/FPR1/UCN2/PTGIR/CCR1/PTGER4/XCR1/GNA14/ADRA1B/OPRL1/GRK5/ADGRG3/AKAP13/RXFP1/HRH1/HTR1B/SSTR3/CHGA/MC1R/CALCR/GPR65/ADCY7/ADGRE3/ADCY3/PSAP/LPAR3/APLP1/GNAI2/CNR2/CRHR2/PTGER1/RGS2/HTR5A/SSTR4/CHRM1/PTH1R/ADCY9/CXCL9/FLNA/ADGRE5/VIP/GLP2R/PF4/AKAP12/ADM/DRD5/MRAP2/HTR2C/ANXA1/ADGRD1/GALR2/ADCYAP1/ADORA2B/PLN/CCR3/…
GO_REGULATION_OF_CELLULAR_PROTEIN_CATABOLIC_PROCESS	GO_REGULATION_OF_CELLULAR_PROTEIN_CATABOLIC_PROCESS	246	0.480357	1.78701	0.000100918	0.000474338	0.000184641	11903	tags=46%, list=26%, signal=34%	CTSC/FURIN/DAB2/PLK3/PLK2/TNFAIP3/ANXA2/PYHIN1/SH3RF2/TRIB1/ANXA2P2/RNF144B/PTK2B/CAV1/EDEM1/SVIP/PRICKLE1/RNF128/LAMP3/GBA/HSPA1A/CD81/RNF217/WNT10B/GPX1/SMAD7/EDEM2/PML/MSN/SHH/HERPUD1/DERL3/LRP1/BCAP31/CSNK1D/FHIT/MGAT3/PRKACA/VCP/DERL2/ATP13A2/ALAD/PTEN/CBFA2T3/DDRGK1/CEBPA/NFE2L1/SDCBP/SMURF1/NKD2/NUPR1/RNF19B/HSPA1B/EFNA1/NELL1/PDCL3/NUDT15/FAM122A/DDA1/USP25/HFE/RPL11/UBQLN1/MAP1A/LDLR/SCO…
GO_REGULATION_OF_PEPTIDYL_TYROSINE_PHOSPHORYLATION	GO_REGULATION_OF_PEPTIDYL_TYROSINE_PHOSPHORYLATION	246	0.641366	2.38599	0.000100918	0.000474338	0.000184641	7024	tags=50%, list=15%, signal=43%	SOCS3/CD40/TNFRSF18/ITGA5/SH3BP5/LIF/ICAM1/CCL5/TEC/PTPN6/HCLS1/THY1/ITGB2/MVP/CLCF1/CD3E/PRKCD/IL11/TGFB1/GAS6/FLT3/CD4/IL6/LILRA5/SYK/CSF1R/LRRK1/EREG/SHC1/SFRP2/ERRFI1/EHD4/CD74/PTPN1/ARRB2/ITGB3/RAP2B/ZFYVE28/PTPN2/IL15/CD300A/NRP1/AREG/INPP5F/PTK2B/HGF/CAV1/BST1/HBEGF/NCF1/CSF3/IL6R/IL31RA/PTPRJ/OSM/CD44/PTPRC/DMTN/TSLP/CASS4/TNFRSF1A/SAMSN1/PRKCZ/TNFRSF14/IL18/HYAL2/TMEM102/DGKQ/PRNP/ANGPT1…
GO_LATE_ENDOSOME	GO_LATE_ENDOSOME	244	0.555856	2.06685	0.000101031	0.000474338	0.000184641	12112	tags=54%, list=26%, signal=40%	SLA2/GRN/RAB27A/DYSF/ANXA2/KCNQ1/SLC11A1/CD1E/CD74/VAMP8/HLA-DMA/PARM1/LITAF/HLA-DRB1/TICAM2/LGMN/WDR81/SLC31A2/MAP2K1/RILP/HLA-DRA/SLC29A3/MMD/NSG1/CYB561A3/UNC13D/RNF128/STEAP3/CHID1/HLA-DMB/SQSTM1/KIAA1324/DERL1/CD63/NTRK1/MICALL1/VAMP5/CD79A/NMNAT2/ANKRD13D/ARF1/MAPK3/IFITM3/PSAP/PLD1/CHMP4C/MAP1LC3A/MCOLN1/SLC30A3/LAMP5/NPC1/IFNAR1/CRHBP/DERL2/GALNTL5/RASGEF1B/ECPAS/YIPF1/ATP13A2/LAMP1/SLC9A…
GO_DEFENSE_RESPONSE_TO_VIRUS	GO_DEFENSE_RESPONSE_TO_VIRUS	237	0.494639	1.83622	0.000101051	0.000474338	0.000184641	7756	tags=37%, list=17%, signal=31%	CD40/PRF1/IL2RA/SPON2/TMEM173/IFITM2/PYCARD/TNFAIP3/ISG20/IL10RB/LILRB1/IL6/RNASE2/BIRC3/TLR8/ZC3H12A/CARD9/ADARB1/APOBEC3C/IL15/IL12RB1/NLRP3/IFI16/PTPRC/IRF5/IL1B/UNC13D/PMAIP1/RNASE6/TRIM38/IFNAR2/HYAL2/DNAJC3/PML/IFITM3/APOBEC3D/TRIM15/MMP12/APOBEC3H/IFITM1/IL23A/RNASEL/TRAF3/IL27/CXCL9/FLNA/FADD/TLR7/IFNL4/SERINC3/APOBEC3A/UNC93B1/DEFA1/RNF125/BECN1/TRAF3IP1/ATG7/NPLOC4/APOBEC3G/FCN3/TRIM56/…
GO_NEGATIVE_REGULATION_OF_CELLULAR_CATABOLIC_PROCESS	GO_NEGATIVE_REGULATION_OF_CELLULAR_CATABOLIC_PROCESS	242	0.469201	1.74366	0.000101051	0.000474338	0.000184641	7741	tags=32%, list=17%, signal=27%	TIMP1/FURIN/QSOX1/HMOX1/IL10RA/SNCA/ANXA2/ANXA2P2/SLC11A1/MET/LZTS1/TSPO/IL10/MAPKAPK2/NOCT/PTPN22/HGF/ZFP36/CTSA/MYD88/SVIP/LAMP3/BMF/PML/YBX3/SHH/NAMPT/LEP/MCL1/DERL3/PABPC1/NPC1/VIP/FHIT/MGAT3/DERL2/PKP3/ATP13A2/STAT3/ALAD/APOC1/EIF4G1/BECN1/HP/ATG7/DDRGK1/SDCBP/GOLGA2/PIK3CG/CHMP4B/RASIP1/HS1BP3/EFNA1/TENT5C/NELL1/GDNF/PDCL3/EIF4G2/TIMP2/PHF23/SMCR8/USP25/HFE/RRAGA/RPL11/MAP1A/DAP/SCO1/RIC1/A…
GO_PHOSPHATIDYLINOSITOL_BINDING	GO_PHOSPHATIDYLINOSITOL_BINDING	242	0.532274	1.97806	0.000101051	0.000474338	0.000184641	8722	tags=41%, list=19%, signal=34%	MYO1G/SNX20/TWF2/FES/THY1/NCF4/PFN1/PITPNM1/DENND1C/NRGN/ARHGAP9/ANXA2/KCNQ1/ANXA2P2/PHLDA3/SYT5/ITPR1/WIPI1/PLEK/ADAP2/ADAP1/ZFYVE28/SCIN/SLC9A1/ITPR3/SNX9/MYO1B/PLEKHF1/NCF1C/OSBPL5/FGD2/NCF1/SNX10/SYTL2/ARAP1/GSDMA/TLN1/LDLRAP1/GPAA1/DAPP1/STXBP6/SYT1/DENND1A/PLD1/NCF1B/IQGAP1/SNX33/BTK/ESYT1/GAP43/RAB35/PLEK2/SYT7/C2CD2L/ATP13A2/PLEKHN1/KCNJ1/SH3PXD2A/SNX1/KIF16B/PICALM/ESYT2/SDCBP/PITPNM2/MA…
GO_FC_RECEPTOR_SIGNALING_PATHWAY	GO_FC_RECEPTOR_SIGNALING_PATHWAY	240	0.671207	2.49314	0.000101061	0.000474338	0.000184641	8635	tags=57%, list=19%, signal=46%	MYO1G/ARPC1B/ITK/TEC/HCK/WAS/CD247/FCER1G/PLPP4/FCGR2A/PRKCD/ARPC2/GRAP2/VAV1/FGR/SYK/CD3G/FCGR3A/FCGR2B/PLCG2/LIMK1/SHC1/CLEC4D/WIPF1/NCKAP1L/LCP2/PAK1/FCGR1A/GRB2/MYO1C/CD47/IGHV1OR15-1/IGHG2/ACTB/IGHV3-7/CD200R1/IGHV3-30/IGKV2-28/IGHG1/IGHG3/IGLV3-1/IGKC/IGLV2-11/IGLC3/IGLC1/PTPRJ/NFKB1/IGLC2/PTPRC/ACTG1/IGKV2-30/IGHV3-23/IGKV1-5/IGLV1-40/NFATC2/IGKV1-16/IGKV2D-30/IGKV1D-39/IGKV3-15/IGKV3-20/I…
GO_ORGANIC_HYDROXY_COMPOUND_TRANSPORT	GO_ORGANIC_HYDROXY_COMPOUND_TRANSPORT	240	0.542698	2.01581	0.000101061	0.000474338	0.000184641	6865	tags=38%, list=15%, signal=32%	AQP3/STRA6/AQP9/SLC16A3/SELENOM/SOAT2/FCER1G/EMB/SNCA/LILRB1/ANXA2/ATP8B1/SYK/ANXA2P2/CXCL12/PLTP/SYT5/TSPO/NPC2/SPP1/STAR/SLCO2B1/ACTB/RBP4/STARD5/ABCC3/PPARG/OSBPL5/SYT12/CAV1/NFKB1/GRK2/CES1/NR1H3/MSR1/ABCG1/SNCG/STX1A/LDLRAP1/HTR1B/SLC51A/CHGA/POMC/SYT13/SYT1/TOR1A/SHH/GAL/OSBP2/LEP/LRP1/APOA1/NPC1/VIP/SYT7/OSBPL10/APOC1/FFAR3/TAC1/DRD1/APOC2/ABCA1/CARTPT/MAOB/RXRA/SYT3/SLC5A3/ABCA7/PNLIP/SYT…
GO_REGULATION_OF_CALCIUM_ION_TRANSPORT	GO_REGULATION_OF_CALCIUM_ION_TRANSPORT	236	0.63263	2.34829	0.000101061	0.000474338	0.000184641	6817	tags=50%, list=15%, signal=42%	RGS4/LILRB2/STC1/TRPV2/ICAM1/CCL5/PTPN6/THY1/P2RX4/CCL2/UBASH3B/TGFB1/SNCA/CD4/CORO1A/DYSF/LILRB1/ANXA2/MCHR1/LILRA5/ANXA2P2/P2RY6/CXCL12/PLCG2/STAC3/CACNA1C/TSPO/BDKRB1/CCR1/FKBP1A/ARRB2/CRACR2A/IL16/SLC9A1/PTK2B/CYBA/PDGFRB/CAV1/NOS3/CEMIP/P2RX5/CAMK2A/SELENON/OPRL1/BAX/CD84/CACNB2/SLC8B1/TSPAN13/KCNE3/PRNP/PTGS2/AHNAK/JPH1/BIN1/CALCR/HAP1/GSTO1/CCL4/G6PD/GRIN1/PML/LPAR3/EHD3/RCVRN/GNAI2/CCL3/L…
GO_REGULATION_OF_INTRACELLULAR_PROTEIN_TRANSPORT	GO_REGULATION_OF_INTRACELLULAR_PROTEIN_TRANSPORT	236	0.511227	1.89765	0.000101061	0.000474338	0.000184641	7613	tags=34%, list=16%, signal=29%	RAC2/HCLS1/LCP1/PLK3/ITGB2/PRKCD/TGFB1/GAS6/APOD/ITGAM/ZC3H12A/GRASP/PTPN1/KCNE1/ITGB3/PAK1/ARHGAP44/NDEL1/MYO1C/CEMIP/TXN/MICALL2/EDEM1/TMEM30B/DMTN/SVIP/IL1B/RIPOR1/OAZ1/HYAL2/PRNP/NUCB1/PTGS2/ANGPT1/STOM/SFN/BAG3/NUMB/EDEM2/SHH/EFNB2/CABP1/LEP/CAMK1/DERL3/CHRM1/CIB1/SIAH3/FLNA/UBE2L3/BCAP31/JUP/HRAS/PRKACA/DERL2/ATP13A2/ABLIM3/RANGAP1/B3GAT3/FZD5/SEC16A/LMAN1/CHCHD4/ATG13/CHP1/CD36/LEPROT/UHMK…
GO_RESPONSE_TO_TEMPERATURE_STIMULUS	GO_RESPONSE_TO_TEMPERATURE_STIMULUS	241	0.475145	1.76563	0.000101061	0.000474338	0.000184641	8668	tags=37%, list=19%, signal=30%	CD14/METRNL/TRPV2/VGF/TRPM2/THBS1/HMOX1/HSPA7/TRPV4/CXCL12/SLC12A5/ARRB2/MAPKAPK2/HSPA5/SLC9A1/ANO1/CDKN1A/TRPM8/PPARG/DNAJA4/NOS3/MYOF/UCP2/CAMK2A/TCIM/GLRX2/HSPA6/SCARA5/PTGS2/HTR1B/HSPA1A/DNAJC3/NTRK1/BAG3/HSPH1/FOS/MAPK3/IGF1/YBX3/TRH/CD34/SST/ERO1A/TFEC/NTSR1/LYN/IGFBP7/ADM/PRKACA/VCP/DNAJB1/NFE2L1/TGFB1I1/IRAK1/MMP24/SLC27A1/ADORA1/CASP8/HSPA1B/TRPA1/MT-CYB/LXN/NR2F6/IER5/IL1A/LRP11/ADRB2/S…
GO_RESPONSE_TO_TRANSFORMING_GROWTH_FACTOR_BETA	GO_RESPONSE_TO_TRANSFORMING_GROWTH_FACTOR_BETA	241	0.523834	1.94655	0.000101061	0.000474338	0.000184641	6478	tags=36%, list=14%, signal=31%	FURIN/COL1A1/LTBP2/COL3A1/ENG/COL1A2/LRG1/DAB2/MXRA5/ITGA3/PXN/THBS1/WNT4/TGFB1/LRRC32/TGFBR2/WNT2/NRROS/PMEPA1/ITGB5/RUNX3/ARRB2/HSPA5/STAR/HTRA3/ACVRL1/CAV2/CAV1/EMILIN1/ZBTB7A/FNDC4/PENK/LIMS1/FBN1/ASPN/ITGA8/ZYX/ANKRD1/TGFBR1/PRKCZ/HTRA4/VASN/HYAL2/DKK3/HSPA1A/LOX/FOS/GDF15/SMAD6/COL4A2/BAMBI/F11R/SMAD7/PML/KLF10/POSTN/JUN/CHST11/PEG10/CFLAR/CLDN1/MYOCD/ACVR1/XCL1/TGFB1I1/SDCBP/ADAM9/SMURF1/P…
GO_TRANS_GOLGI_NETWORK	GO_TRANS_GOLGI_NETWORK	231	0.574582	2.1312	0.000101071	0.000474338	0.000184641	11703	tags=54%, list=25%, signal=41%	FURIN/GRN/BACE2/WIPI1/CD74/PLOD3/CHST1/TGFBI/CHST2/HLA-DPB1/HLA-DRB1/SNX9/AP1B1/MYO1B/HLA-DQA1/PI4K2A/MME/RAB43/ARAP1/SLC9A7/RAB38/AP1S1/HLA-DRA/NSG1/RAB13/TGOLN2/PHETA2/GCNT1/CHID1/CLTB/SNAP25/STX4/GBA/KIAA1324/NUCB1/VAMP5/MARCH4/NMNAT2/ARF1/CORO7/RBFOX1/CHST4/POSTN/HLA-DPA1/PICK1/GSAP/HLA-DQB1/YIPF1/NSG2/HLA-DRB5/BECN1/M6PR/PAM/CHST3/HLA-DQA2/CLTA/MMP24/ARFRP1/ATP11C/C16orf70/HLA-DQB2/GGA2/IGF2…
GO_CARBOHYDRATE_HOMEOSTASIS	GO_CARBOHYDRATE_HOMEOSTASIS	235	0.483889	1.79561	0.000101092	0.000474338	0.000184641	9894	tags=40%, list=21%, signal=32%	PTPRN/HK3/PIM3/VGF/ICAM1/GAS6/SERPINF1/BACE2/PLSCR3/TRPV4/GPR68/VSNL1/HK1/GCKR/LGALS1/ARRB1/PTPN2/STAR/ANO1/CYBA/RBP4/PPARG/UCP2/PTPRN2/ADRA1B/RAB11FIP5/XBP1/PYGL/STX4/FABP5/SRF/SLC8B1/POMC/IRS1/AACS/TH/LEP/LRP1/PDK3/PDK4/FKBP1B/MLXIPL/PRKACA/FFAR2/C2CD2L/STAT3/PPP3CB/TRPM4/DBH/CEBPA/RPH3AL/CARTPT/ADGRF5/SIDT2/GCLM/NGFR/SLC29A1/ERN1/TIAM1/ENY2/CYB5R4/GPI/ADIPOR1/OPRK1/CRH/GPER1/INSR/ADCY5/SESN2/B…
GO_CELL_JUNCTION_ASSEMBLY	GO_CELL_JUNCTION_ASSEMBLY	238	0.566748	2.10411	0.000101092	0.000474338	0.000184641	9413	tags=50%, list=20%, signal=40%	FBLIM1/RUNX1/ITGA5/GPBAR1/THY1/THBS1/WNT4/FN1/VASP/EPB41L3/SNAI1/APOD/GJA5/PPM1F/TRPV4/GJB2/HDAC7/VMP1/SH3BP1/NRP1/SLC9A1/FMN1/MYO1C/ACVRL1/PTK2B/ACTB/CAV1/LAMC1/PTPRJ/MICALL2/LIMS1/S100A10/DMTN/CDH19/ACTG1/CDH13/DUSP3/SNAI2/RAB13/MMP14/ACTN1/PRKCH/MPP7/LAMB3/TLN1/SRF/WDR1/LAMC2/PIP5K1C/FLNC/F11R/SMAD7/PHLDB2/ACE/CD151/SDC4/IQGAP1/GJA4/LRP1/RHOD/COL17A1/FLNA/CDH11/FLOT1/DLC1/JUP/PRKACA/CLDN1/CDH1…
GO_LIPID_MODIFICATION	GO_LIPID_MODIFICATION	235	0.449833	1.66923	0.000101092	0.000474338	0.000184641	9589	tags=34%, list=21%, signal=27%	SOCS3/CYGB/GBGT1/SLA2/PIK3CD/SOAT2/PLPP4/APOD/SLC35C1/SPHK1/INPP5F/DGKA/PLPP5/SYNJ2/PPARG/PIK3R6/PI4K2A/TWIST1/FABP3/DGKZ/ABCG1/TMEM150A/GBA/IMPA2/PLPP2/DGKQ/PIP5K1C/DGKE/IRS1/SOCS1/INPP5J/SLC27A2/LEP/CISH/CERK/APOA1/PDK4/PI4KA/PTEN/APOC1/PLA2G7/PIP4K2A/EFR3A/MTMR6/PIK3CG/PLPPR2/ACADS/AMACR/ABO/ST3GAL2/PIP5K1B/CRAT/ADIPOR1/TTC7B/ABCD1/CYP1A1/INPP5D/SESN2/AUH/PPARD/ETFB/SOAT1/TTC7A/POR/CPT1A/MTMR8…
GO_NEGATIVE_REGULATION_OF_KINASE_ACTIVITY	GO_NEGATIVE_REGULATION_OF_KINASE_ACTIVITY	238	0.54772	2.03347	0.000101092	0.000474338	0.000184641	8566	tags=43%, list=18%, signal=35%	SOCS3/RGS4/SH3BP5/PTPN6/PYCARD/THY1/MVP/DUSP5/PRKCD/UBASH3B/TNFAIP3/TRIB1/PPM1F/SFRP2/ERRFI1/GCKR/PTPN1/ADARB1/PRKAR2B/GADD45B/FABP4/ZFYVE28/PTPN2/CD300A/RHOH/GMFG/TESC/CDKN1A/PTPN22/CAV1/HSPB1/CAMK2N1/PTPRJ/DUSP2/PTPRC/DUSP1/IL1B/DUSP6/DUSP3/YWHAG/CDKN2D/PYDC1/CSK/GBA/HYAL2/PRKAR1B/DNAJC3/SFN/HHEX/LAX1/WWTR1/EPHA1/SOCS1/RGS2/IRAK3/PRKAR1A/DUSP4/GPRC5A/SMPD1/CIB1/LYN/RGS3/MYOCD/SPRY1/CBLC/PTEN/RG…
GO_NEURON_APOPTOTIC_PROCESS	GO_NEURON_APOPTOTIC_PROCESS	235	0.547632	2.03214	0.000101092	0.000474338	0.000184641	8458	tags=42%, list=18%, signal=34%	CTSZ/CEBPB/C5AR1/GRN/CLCF1/CCL2/HMOX1/SNCA/ITGAM/CORO1A/NEFL/ADAM8/ADARB1/ARRB2/VSTM2L/ARRB1/HSPA5/STAR/NRP1/LGMN/PTK2B/TYROBP/DIO3/GABRA5/EGLN2/FASLG/MDK/BAX/PIGT/MAP3K11/SNCB/AXL/PRNP/ANGPT1/GABRB2/BDNF/NAIP/MAP2K4/NTRK1/STXBP1/GPX1/SOD2/G6PD/GRIN1/NQO1/CCL3/FZD9/ITGA1/MCL1/JUN/LRP1/DNAJC5/HRAS/FADD/EN1/GATA3/UNC5B/NQO2/BCL2L1/HYOU1/CX3CL1/CNTF/GCLM/NGFR/NR4A2/RAPSN/GDNF/GPI/CTNNB1/CHL1/PAK3/TG…
GO_SECONDARY_ACTIVE_TRANSMEMBRANE_TRANSPORTER_ACTIVITY	GO_SECONDARY_ACTIVE_TRANSMEMBRANE_TRANSPORTER_ACTIVITY	234	0.451891	1.67647	0.000101092	0.000474338	0.000184641	10361	tags=40%, list=22%, signal=31%	ANKH/SLC16A3/SLC6A6/SLC22A18/SLCO4A1/SLC35C1/SLC20A1/SLC11A1/SLC46A2/SLC36A1/SLC12A5/SLC16A5/SLC10A3/SLC9A1/SLCO2B1/SLC26A2/SLC45A4/SLC35E4/SLC2A6/SLC12A7/SLC9A7/SLC16A13/MFSD12/SLC15A3/SLC37A2/SLC8B1/SLC6A17/SLC16A10/SLC6A15/TMCO3/SLC2A9/SLC35D2/SLC6A7/SLC16A11/SLC4A3/SLC1A5/SLC17A7/SLC32A1/SLC13A5/SLCO4C1/CDH17/SLC9A9/SLCO2A1/SLC45A3/SLC17A6/SLC25A22/SLC12A8/SLC8A2/SLC25A6/SLC24A2/SLCO3A1/SLC24…
GO_SKELETAL_SYSTEM_MORPHOGENESIS	GO_SKELETAL_SYSTEM_MORPHOGENESIS	238	0.510821	1.89648	0.000101092	0.000474338	0.000184641	10648	tags=42%, list=23%, signal=33%	COL1A1/COL6A3/STC1/COL6A2/COL6A1/VWA1/COL13A1/TGFB1/RUNX2/TGFBR2/FGR/ANXA2/ANXA2P2/TRPV4/ACP5/COL12A1/SFRP2/DCANP1/SERPINH1/CHSY1/FMN1/ROR2/TWIST1/PPARGC1B/CSGALNACT1/CCN2/RDH10/MMP14/TGFBR1/MMP13/MGP/COL7A1/TIFAB/CDX1/FGFR1/HYAL2/BMP1/HAS2/SLC39A1/TBX15/MEF2D/WNT10B/NAB2/MTHFD1L/RFLNB/ALPL/MMP2/HOXB6/CHST11/ARID5B/SCARA3/CARM1/HOXB5/RARA/TEK/RARG/PRRX1/LTF/ANKRD11/GREM1/COL14A1/COCH/RARB/GSC/SH3…
GO_SULFUR_COMPOUND_BINDING	GO_SULFUR_COMPOUND_BINDING	239	0.522865	1.94182	0.000101092	0.000474338	0.000184641	5640	tags=34%, list=12%, signal=30%	COL5A1/PTGES/LTBP2/CXCL6/SMOC2/COL13A1/SOD3/SOAT2/THBS1/ADGRE2/FN1/MMP7/PCOLCE/ADAMTS1/CCL7/ACOT7/CRISPLD2/HS3ST5/NRP1/CCN1/CCL8/PF4V1/HBEGF/ADA2/GAL3ST4/RTN4RL1/GPNMB/SERPINA10/CCN3/SERPINA5/PTPRC/SERPINE2/CCL23/FBN1/CCN2/MDK/MPO/COL5A3/PRSS57/SELP/APLP2/LRPAP1/ANXA4/FGFR1/FST/CXCL13/LAMC2/CFH/CHST15/NRP2/SAA1/SLIT2/PLA2G2D/GSS/THBS2/APLP1/CD34/GREM2/POSTN/SERPIND1/MGST1/SELL/LRP1/PRMT8/ADAMTSL5…
GO_CELLULAR_RESPONSE_TO_TOXIC_SUBSTANCE	GO_CELLULAR_RESPONSE_TO_TOXIC_SUBSTANCE	232	0.544474	2.01947	0.000101102	0.000474338	0.000184641	8057	tags=41%, list=17%, signal=34%	CYGB/CYP1B1/STAT6/TRPM2/S100A9/SOD3/SPI1/PRKCD/TNFAIP3/HMOX1/MAPK13/SPHK1/IL6/CCL7/ZC3H12A/MET/RIPK3/IL10/PXDN/FBLN5/LCN2/ACTB/HGF/GPX3/NOS3/TXN/IL18RAP/NFKB1/EGR1/MPO/CYBB/LPO/AXL/ALOX5AP/PTGS2/NTRK1/GSTO1/GPX1/ADCY7/SOD2/KCNC2/NQO1/KLF4/PSAP/KCNMB1/TH/KLF2/LTC4S/MAP1LC3A/MGST1/ETS1/CLIC2/PDGFB/ANXA1/GPX8/SRXN1/LOXHD1/PTEN/ADH4/BECN1/HP/MGST2/IL18BP/ABTB2/TRPC6/GSTO2/GSTK1/HBA1/KDR/SLC31A1/SELEN…
GO_HORMONE_MEDIATED_SIGNALING_PATHWAY	GO_HORMONE_MEDIATED_SIGNALING_PATHWAY	232	0.468644	1.73821	0.000101102	0.000474338	0.000184641	7361	tags=32%, list=16%, signal=27%	FHL2/VDR/RUNX1/ACSL1/DAB2/NKX3-1/YWHAH/PMEPA1/UCN2/ARRB2/PAK1/PPARG/ZBTB7A/EGLN2/PPARGC1B/NR1H3/LEF1/LHB/AKAP13/RXFP1/SSTR3/NRIP1/CYP7B1/TRIP4/FOXP1/AGRP/TRH/PGR/CRHR2/SST/GRIP1/LBH/ESR2/SSTR4/CGB7/CRHBP/CARM1/RARA/RARG/CALR/DEFA1/HEYL/LATS2/DDRGK1/RNF6/TGFB1I1/NR2F2/ABHD2/RXRA/DEFA1B/RARB/NCOR2/NR4A2/SLC27A1/NR2F6/ESRRA/CTNNB1/ADIPOR1/ESR1/TADA3/CRHR1/CRH/GPER1/RBFOX2/DDX54/SRC/PRMT2/KMT2D/PPARD…
GO_PHOSPHOLIPID_BIOSYNTHETIC_PROCESS	GO_PHOSPHOLIPID_BIOSYNTHETIC_PROCESS	232	0.447793	1.66087	0.000101102	0.000474338	0.000184641	8521	tags=32%, list=18%, signal=26%	PIK3CD/GPAT3/PITPNM1/PIK3R5/FPR2/HEXB/PLCG2/BMX/INPP5F/SGMS2/SYNJ2/PIK3R6/AGPAT2/PI4K2A/PITPNM3/RAB38/FABP3/PIGT/PISD/FABP5/PIP5K1C/GPAA1/ACHE/DGKE/CDIPT/ARF1/INPP5J/ARF3/SRD5A3/GPAT2/CPNE7/APOA1/MTMR14/PCYT1A/PDGFB/HTR2C/PI4KA/PCTP/SPTLC2/LPIN3/CDS1/MBOAT7/PTEN/DOLK/LPCAT1/PIGB/PGS1/PIP4K2A/ADGRF5/PITPNM2/MTMR6/GPAT4/PIK3CG/PIGP/LPCAT2/LPGAT1/SBF1/SLC27A1/PIP5K1B/PTDSS1/INPP5D/CAPN2/CPNE6/PPARD/…
GO_T_CELL_DIFFERENTIATION	GO_T_CELL_DIFFERENTIATION	232	0.703586	2.60962	0.000101102	0.000474338	0.000184641	5389	tags=55%, list=12%, signal=49%	IL4R/JAK3/BCL3/LILRB2/BATF/CD1D/TNFRSF18/CCR7/RUNX1/ITK/IL18R1/CD27/STAT6/SLAMF6/IL7R/PIK3CD/IL1RL2/MAFB/NFKBIZ/IL2RA/CCR2/FCER1G/CD3E/TNFSF9/CCR6/LCK/WNT4/THEMIS/TGFB1/RUNX2/CD28/TGFBR2/VAV1/CR1/CD4/IL6/RELB/SYK/CD3D/CD3G/SLC46A2/CD2/DOCK2/ZC3H12A/CLEC4D/RIPK3/CD74/RUNX3/ADAM8/NCKAP1L/LY9/CD8A/HLA-DOA/PTGER4/CTLA4/TESPA1/PTPN2/SASH3/IL15/GPR183/RHOH/IL12RB1/NLRP3/FOXP3/LILRB4/PTPN22/HLX/PIK3R6/T…
GO_PROTEIN_AUTOPHOSPHORYLATION	GO_PROTEIN_AUTOPHOSPHORYLATION	233	0.573477	2.12719	0.000101112	0.000474338	0.000184641	8875	tags=46%, list=19%, signal=37%	ITK/PIM3/STK10/ENG/TEC/HCK/VEGFC/FES/THY1/MVP/LCK/SLA/FLT3/FGR/SYK/CSF1R/RIPK3/ERRFI1/BMX/PAK1/MAPKAPK2/RAP2B/NLRP12/PTK2B/TXK/PDGFRB/CAV1/CAMK2A/GPNMB/MAP3K21/PIM1/PTPRC/MAP4K1/GRK5/MAP3K3/MAP3K11/HIPK4/EPHA8/MAP3K9/CSK/FGFR1/NTRK1/MKNK1/ACE/MAPK3/EPHA1/FLT1/ZAP70/AAK1/TNKS1BP1/IQGAP1/CSNK1G2/BTK/IRAK3/JUN/ABL2/INSRR/LYN/CALM3/PDGFB/PRKACA/SIK1/VRK2/TEK/ATP13A2/STK24/NEK10/NEK6/CAMKK2/ULK1/GREM1…
GO_REGULATION_OF_MUSCLE_SYSTEM_PROCESS	GO_REGULATION_OF_MUSCLE_SYSTEM_PROCESS	233	0.551209	2.04459	0.000101112	0.000474338	0.000184641	9294	tags=47%, list=20%, signal=38%	RGS4/STC1/TNFRSF1B/TNNT1/MYL9/DSC2/P2RX4/TBXA2R/HAMP/SPHK1/GJA5/KCNQ1/AIF1/CACNA1C/ZC3H12A/DCANP1/ERRFI1/PAK1/SLC9A1/CNN1/DOCK5/CAV1/LMNA/NOS3/PTAFR/GRK2/CCN2/ADRA1B/KCNMA1/TNFRSF1A/ATP1A1/TIFAB/SRF/KCNE3/PTGS2/BIN1/CHGA/GSTO1/TNNT2/FBXO32/G6PD/SMAD7/TPM1/KLF4/EHD3/IGF1/FGF13/RGS2/MYBPH/RNF207/TNNI2/FLNA/CALM3/CLIC2/FKBP1B/MEF2A/JUP/PRKACA/GUCY1A1/TNNT3/MYOCD/CHRNB4/ADORA2B/PLN/BECN1/ADA/DSG2/TRP…
GO_REGULATION_OF_RAS_PROTEIN_SIGNAL_TRANSDUCTION	GO_REGULATION_OF_RAS_PROTEIN_SIGNAL_TRANSDUCTION	233	0.577663	2.14272	0.000101112	0.000474338	0.000184641	8894	tags=49%, list=19%, signal=40%	COL3A1/CYTH4/ITGA3/ARHGEF5/P2RY10/VAV1/ARHGDIB/FBP1/PLEKHG5/RASAL3/SHC1/MET/RASGRP4/ARRB1/ARHGAP44/PSD/NRP1/PSD4/GRB2/ITGB1/ARHGDIA/PDGFRB/IQSEC1/FGD2/FGD3/P2RY8/KALRN/CYTH1/IQSEC3/EPS8L2/ABR/GPR174/RASGRF2/AKAP13/SQSTM1/NGEF/NTRK1/GPR65/FGD5/DENND1A/IGF1/PSD3/IQSEC2/NRG1/ABL2/RASAL1/APOA1/OBSCN/LYN/FLOT1/GPR4/DLC1/EPS8L1/HRAS/RASGEF1A/ARF6/SPRY1/GPR18/LPAR6/ARHGEF19/CSF1/ITSN2/EPOR/ABCA1/ABRA/F2…
GO_DEVELOPMENTAL_GROWTH_INVOLVED_IN_MORPHOGENESIS	GO_DEVELOPMENTAL_GROWTH_INVOLVED_IN_MORPHOGENESIS	229	0.534641	1.98238	0.000101122	0.000474338	0.000184641	8597	tags=44%, list=19%, signal=36%	TRPV2/ARHGAP4/TWF2/SEMA6B/SEMA7A/TGFB1/FN1/TGFBR2/CXCL12/LIMK1/ISLR2/SFRP2/L1CAM/PAK1/SPP1/NRP1/AREG/FMN1/ITGB1/NDEL1/SEMA4F/PLXNA1/SEMA3C/SEMA3F/CPNE9/SLIT3/RDH10/BIN3/SEMA4A/SEMA3A/WNT7B/PRKCZ/SRF/TNFRSF12A/BDNF/NRP2/SLIT2/ITGA4/SYT1/LPAR3/SHTN1/SHH/FGF13/OLFM1/GAL/IQGAP1/CYFIP1/POSTN/CRABP2/EMX1/RASAL1/MAP1B/LRP1/RAPH1/RIMS2/CCL11/RTN4/RARG/SPRY1/PPP3CB/ZFYVE27/CSF1/ITSN2/ULK1/VCL/CTTN/KIF26B/…
GO_GLYCEROLIPID_METABOLIC_PROCESS	GO_GLYCEROLIPID_METABOLIC_PROCESS	230	0.471102	1.74698	0.000101122	0.000474338	0.000184641	11848	tags=43%, list=26%, signal=32%	SOCS3/SLA2/PIK3CD/PLB1/CSF1R/THEM5/PLEK/PLA2G15/INPP5F/DGKA/SYNJ2/PDGFRB/OSBPL5/PIK3R6/CAV1/PLA1A/PI4K2A/PLBD1/APOBR/DGKZ/TMEM150A/IMPA2/DGKQ/PIP5K1C/GPX1/DGKE/CDIPT/LPCAT4/PLA2G2D/SOCS1/INPP5J/CISH/PNPLA2/ACP6/PNPLA6/PI4KA/SERINC3/SERINC2/OSBPL10/GALR2/MBOAT7/PTEN/APOC1/ABHD12/LPCAT1/PIGB/PGS1/PLA2G7/PIP4K2A/EFR3A/MTMR6/GPAT4/PIK3CG/PIGP/LPCAT2/LPGAT1/PLA2G2A/SLC22A4/PIP5K1B/DGAT2L6/CAT/TTC7B/PL…
GO_RESPONSE_TO_ALCOHOL	GO_RESPONSE_TO_ALCOHOL	230	0.591526	2.19354	0.000101122	0.000474338	0.000184641	8738	tags=52%, list=19%, signal=42%	RGS4/CCR7/CD14/CD27/ICAM1/PTGER2/S100A8/SPI1/INHBA/CCR5/GSN/FOSL1/AHR/TGFB1/TBXA2R/HAMP/TGFBR2/P2RY6/CCL7/RGS19/NEFL/PTGER4/STAR/PTK2B/MGMT/CDKN1A/CYBA/RBP4/PPARG/TNFSF4/CSF3/PENK/SLIT3/MAP4K1/CYBB/TGFBR1/AVPR1A/GLB1/HTR1B/PTGDR/FOS/ADCY7/G6PD/GRIN1/KCNC2/NQO1/ADCY3/SLIT2/KLF4/FOSB/TRH/KCNMB1/AACS/TH/CCL3/KLF2/LEP/RGS2/GRIN3A/ACTR2/CALM3/BAK1/CRHBP/IGFBP7/JUP/CLDN1/CCL19/RARA/GATA3/GRIN2A/STAT3/B…
GO_CELLULAR_RESPONSE_TO_BIOTIC_STIMULUS	GO_CELLULAR_RESPONSE_TO_BIOTIC_STIMULUS	227	0.666381	2.46974	0.000101153	0.000474338	0.000184641	8495	tags=58%, list=18%, signal=48%	CD40/LILRB2/TNFRSF1B/CD14/CEBPB/CXCL6/CXCL1/CD55/ICAM1/CCL5/NOD2/SPON2/HCK/SERPINE1/PYCARD/CCR5/CCL2/CXCL5/CD68/TGFB1/TBXA2R/HAMP/MRC1/TNFAIP3/LY96/LILRB1/IL6/PLSCR3/TRIB1/SYK/CD6/FCGR2B/SBNO2/KMO/CXCL8/ZC3H12A/SIGIRR/TSPO/CXCL2/IL10/HSPA5/LITAF/TLR2/STAR/CXCL3/TICAM2/LCN2/NLRP3/PTPN22/PF4V1/ZFP36/TNFSF4/NOS3/CSF3/PTAFR/NFKB1/ACOD1/TNIP3/HAVCR2/IL1B/NR1H3/XBP1/ASS1/ANKRD1/AXL/CD86/IL18/IL1RN/CXCL…
GO_REGULATION_OF_CYSTEINE_TYPE_ENDOPEPTIDASE_ACTIVITY	GO_REGULATION_OF_CYSTEINE_TYPE_ENDOPEPTIDASE_ACTIVITY	226	0.608012	2.25364	0.000101163	0.000474338	0.000184641	8495	tags=50%, list=18%, signal=41%	PLAUR/TNFRSF10A/CD27/S100A9/S100A8/PYCARD/TNFRSF10B/NKX3-1/GSN/THBS1/LCK/GAS6/TNFAIP8/SNCA/RPS6KA1/PPM1F/TNFSF14/CIDEB/BIRC3/TRADD/SFRP2/ARRB2/ARRB1/NLRP12/SERPINB9/MMP9/CCN1/LGMN/CASP4/NLRC4/MGMT/NLRP3/PPARG/HGF/CD44/CASP5/IFI16/FASLG/CCN2/FAS/PMAIP1/RPS27L/LEF1/BAX/CDKN2D/LAMP3/PERP/PTGS2/TNFSF15/LGALS9/SFN/NAIP/GPX1/GRIN1/NLRP2/NOD1/PML/KLF4/TNFSF10/HERPUD1/CAST/BAK1/BBC3/DLC1/BCAP31/MEFV/FADD…
GO_REGULATION_OF_TRANSMEMBRANE_RECEPTOR_PROTEIN_SERINE_THREONINE_KINASE_SIGNALING_PATHWAY	GO_REGULATION_OF_TRANSMEMBRANE_RECEPTOR_PROTEIN_SERINE_THREONINE_KINASE_SIGNALING_PATHWAY	226	0.494387	1.83248	0.000101163	0.000474338	0.000184641	10265	tags=44%, list=22%, signal=35%	NBL1/ENG/LRG1/DAB2/ITGA3/INHBA/THBS1/TGFB1/TGFBR2/NRROS/PMEPA1/SFRP2/FKBP1A/HSPA5/FBXL15/HTRA3/ACVRL1/CCN1/PELO/CAV2/FSTL3/CAV1/EMILIN1/ZBTB7A/DKK1/RBPMS/CCN3/FBN1/ASPN/ITGA8/TGFBR1/HTRA4/VASN/DKK3/FST/HSPA1A/LOX/FKBP8/GDF15/SMAD6/BAMBI/SMAD7/SULF1/WWTR1/SHH/GREM2/CHST11/PEG10/MYOCD/BMP8B/ACVR1/VWC2L/BMP5/GREM1/BMP8A/TGFB1I1/SDCBP/SMURF1/FZD1/CIDEA/FAM89B/ACVR1B/ING2/DACT2/UBC/TGFB3/CD109/HFE/LEF…
GO_CONTRACTILE_FIBER	GO_CONTRACTILE_FIBER	228	0.544198	2.01705	0.000101174	0.000474338	0.000184641	7092	tags=39%, list=15%, signal=34%	FHL2/SVIL/TNNT1/TWF2/MYL9/PARVB/MYBPC2/SYNPO/ANK1/KRT8/PDLIM1/IGSF22/ACTA2/CACNA1C/TPM4/KCNE1/AHNAK2/FKBP1A/TPM2/PAK1/TPM3/MYH13/HSPB1/CAPZB/PARVA/ACTG1/TRIM54/ACTN1/ANKRD1/SQSTM1/FLNB/MYLPF/DES/AHNAK/JPH1/BIN1/BAG3/TNNT2/FBXO32/FLNC/ARF1/TPM1/KRT19/PECAM1/SDC4/ALDOA/MMP2/OBSCN/NRAP/TNNI2/MYH11/FLNA/CALM3/TRIM32/FKBP1B/JUP/FHL3/TNNT3/SCN3B/IDO1/C10orf71/PPP3CB/VCL/ABRA/MYL3/MYBPC3/SMPX/CALD1/LMAN…
GO_POTASSIUM_ION_TRANSPORT	GO_POTASSIUM_ION_TRANSPORT	228	0.516955	1.91607	0.000101174	0.000474338	0.000184641	8110	tags=41%, list=18%, signal=34%	RGS4/KCNK6/KCNAB2/GJA5/KCNQ1/SLC12A5/KCNE1/WNK4/KCNK15/SLC9A1/KCNN4/PTK2B/ATP1B3/CAV1/NOS3/SLC12A7/KCNH6/SLC9A7/KCNK17/KCNG2/KCNMA1/KCNQ3/KCNK1/KCNK9/KCNC3/SNAP25/KCNE4/ATP1A1/KCNJ15/KCNE3/PRNP/BIN1/CD63/KCNC2/KCNK3/KCNV1/KCNK13/KCNC4/KCNMB1/GAL/HCN1/KCNS1/KCNS2/RNF207/HCN2/FLNA/KCNK12/VIP/KCNG3/PKD2L1/KCNJ12/GALR2/ADCYAP1/PTEN/SLC9A9/KCNJ1/DRD1/KCNJ5/KCNA1/SLC12A8/SLC24A2/KCNT1/CAB39/MTMR6/KCNC1…
GO_PROTEIN_FOLDING	GO_PROTEIN_FOLDING	225	0.457003	1.69366	0.000101174	0.000474338	0.000184641	9617	tags=36%, list=21%, signal=29%	GRN/SIL1/SPHK1/HSPA7/CD74/P4HB/FKBP1A/HSPA5/DNAJA4/HSPB1/TOR2A/P3H1/HSP90B1/FKBP9/CRTAP/PDIA4/PPIB/HSPA6/ERP29/HSPA1A/DNAJC3/DERL1/BAG3/HSPH1/TOR1A/GNAI2/ERP44/DNAJB12/ERO1A/PDIA5/PPIAL4C/ALG12/DNAJC5/PDIA3/FKBP1B/DNAJC21/VCP/TOR1B/MLEC/DNAJB1/CALR/DNAJC25/UGGT1/CDC37/GAK/FKBP5/PRKCSH/PDIA6/DNAJB11/RGS7/LMAN1/CHCHD4/MOGS/HSPA1B/GNAI1/UNC45A/PDCL3/GANAB/UNC45B/EMC3/CCT8/BAG1/PFDN2/LTBP4/GNG2/MPDU1…
GO_REGULATION_OF_STRESS_ACTIVATED_PROTEIN_KINASE_SIGNALING_CASCADE	GO_REGULATION_OF_STRESS_ACTIVATED_PROTEIN_KINASE_SIGNALING_CASCADE	228	0.557741	2.06724	0.000101174	0.000474338	0.000184641	8398	tags=43%, list=18%, signal=36%	CCR7/CD27/NOD2/PYCARD/ARHGEF5/MLKL/SH3RF2/SYK/TRPV4/TNFRSF11A/FCGR2B/SLAMF1/ZC3H12A/SFRP2/CARD9/PTPN1/PAK1/GADD45B/EDA2R/PTK2B/PTPN22/HGF/FGD2/NCF1/ROR2/DBNL/DKK1/TNFSF11/MAP2K1/MAP3K21/DUSP1/IL1B/CCN2/MAP4K1/DUSP3/FAS/SEMA3A/MAP3K3/MAP3K11/WNT7B/MAP3K9/IL1RN/MAP2K4/CYLD/NOD1/MAPK3/RELL2/CD40LG/MMP8/LEP/ZNF622/TPD52L1/LYN/HRAS/TLR6/ERN2/CCL19/IL36B/SDCBP/FZD5/TRAF2/MAP3K6/SEMA4C/ERN1/TIAM1/ARL6IP…
GO_REGULATION_OF_SYMBIOSIS_ENCOMPASSING_MUTUALISM_THROUGH_PARASITISM	GO_REGULATION_OF_SYMBIOSIS_ENCOMPASSING_MUTUALISM_THROUGH_PARASITISM	225	0.498877	1.84885	0.000101174	0.000474338	0.000184641	7422	tags=35%, list=16%, signal=29%	CXCL6/CCL5/IFITM2/GSN/CD28/ISG20/FCN1/CD4/ANXA2/ANXA2P2/NECTIN2/PTX3/CXCL8/ZC3H12A/CD74/IL10/ADARB1/P4HB/LGALS1/APOBEC3C/HS3ST5/CAV2/TNIP1/CCL8/ZFP36/CAV1/RESF1/HMGA2/IFI16/SLPI/MPO/LEF1/LAMP3/TMEM250/TRIM38/SQSTM1/PPIB/STOM/LGALS9/IRF8/CCL4/PML/IFITM3/APOBEC3D/TRIM15/CCL3/APOBEC3H/IFITM1/RNASEL/CHMP4C/JUN/CFL1/PABPC1/TRIM32/APOBEC3A/POU2F3/LTF/APOBEC3G/FCN3/CTDP1/POLR2L/TRIM8/CHMP4B/FUCA2/TRIM14…
GO_REGULATION_OF_SYNAPSE_STRUCTURE_OR_ACTIVITY	GO_REGULATION_OF_SYNAPSE_STRUCTURE_OR_ACTIVITY	228	0.520384	1.92878	0.000101174	0.000474338	0.000184641	8869	tags=44%, list=19%, signal=36%	LILRB2/IL10RA/SNCA/FCGR2B/SRGN/IL10/TLR2/ARHGAP44/SRPX2/ASIC2/DNM1/DKK1/ARHGAP22/KALRN/SEMA3F/SHANK3/SEMA4A/YWHAZ/C1QL3/CLSTN3/RAB17/NGEF/PRNP/ITPKA/BDNF/NTRK1/GRIN1/NRP2/FLRT2/THBS2/CYFIP1/FZD9/CAMK1/SLC17A7/TPBG/MDGA1/GAP43/CFL1/ACTR2/CBLN2/AMIGO2/VCP/KLK8/NEUROD2/ARF6/PCDH8/SSH1/PTEN/EIF4G1/LRFN5/NEURL1/DCTN1/LINGO2/SLC17A6/GRIN2B/CNTNAP4/GPC4/DNM3/IL1RAP/FZD1/WNT3A/TIAM1/RAPSN/EFNA1/SIPA1L1/V…
GO_RESPONSE_TO_CARBOHYDRATE	GO_RESPONSE_TO_CARBOHYDRATE	225	0.519496	1.92526	0.000101174	0.000474338	0.000184641	8040	tags=40%, list=17%, signal=33%	PTPRN/COL6A2/PIM3/ICAM1/THBS1/TGFB1/GAS6/SERPINF1/MAPK13/TGFBR2/GPR68/PRKCB/VSNL1/GCKR/LGALS1/ARRB1/STAR/ANO1/PTK2B/ME1/CLEC7A/CYBA/UCP2/PTPRN2/EGR1/IL1B/CCN2/SLC2A5/RAB11FIP5/XBP1/COLEC12/STX4/SRF/PTGS2/MAP2K4/TRH/AACS/TH/NAMPT/LEP/LDHA/LRP1/PDK3/LYN/FKBP1B/PFKL/MLXIPL/PRKACA/GIP/C2CD2L/PTEN/ATG7/PPP3CB/TRPM4/SLC30A8/SIDT2/GCLM/SLC29A1/ERN1/GLUL/TIAM1/TXNIP/ENY2/ZFP36L1/SELENOS/CAT/RAP1B/OPRK1/S…
GO_POSITIVE_REGULATION_OF_CYTOSKELETON_ORGANIZATION	GO_POSITIVE_REGULATION_OF_CYTOSKELETON_ORGANIZATION	224	0.593057	2.19712	0.000101256	0.000474338	0.000184641	8430	tags=48%, list=18%, signal=40%	ARPC1B/CCR7/ICAM1/HCLS1/HCK/FES/PYCARD/WAS/SYNPO/PXN/GSN/PFN1/ARHGEF5/WNT4/VASP/ARPC2/CORO1A/CDC42EP5/PPM1F/TRPV4/LIMK1/MET/WIPF1/NCKAP1L/PAK1/CARMIL2/PLEK/SCIN/NRP1/FMN1/GRB2/KIRREL1/MYO1C/GMFG/SNX9/CD47/PTK2B/ACTR3C/FHOD1/CDC42EP2/CSF3/CDC42EP3/S100A10/ARPC5L/CORO1B/CCN2/CCL26/TGFBR1/BAIAP2L1/WDR1/HSPA1A/BIN1/GPR65/CCL24/RHOBTB2/ARF1/NCK2/TPM1/EPHA1/SDC4/CYFIP1/CFL1/APOA1/ACTR2/FCHSD1/FLNA/CDC4…
GO_CATION_CHANNEL_COMPLEX	GO_CATION_CHANNEL_COMPLEX	220	0.600777	2.22479	0.000101266	0.000474338	0.000184641	7863	tags=48%, list=17%, signal=40%	KCNK6/KCNAB2/PTPA/CACNA2D4/KCNQ1/CATSPER1/STAC3/CACNA1C/KCNE1/FKBP1A/SCN1B/KCNN4/PTK2B/SCN9A/SHISA9/SHANK1/KCNG2/KCNMA1/KCNQ3/KCNK1/KCNC3/SNAP25/KCNE4/CACNB2/STX1A/KCNE3/GRIN1/KCNC2/CACNA1F/KCNV1/CNGB1/KCNC4/KCNMB1/CACNG3/DLG4/HCN1/KCNS1/HERPUD1/GRIN3A/KCNS2/HCN2/CALM3/FKBP1B/CACNA1H/SCNN1A/PRKACA/KCNG3/PKD1L3/CACNG2/PKD2L1/GRIN2A/TRPC4/SCN3B/CACNA1B/VWC2L/CACNG8/KCNJ1/ABHD12/OLFM3/TRPM4/KCNJ5/KC…
GO_CYTOKINE_SECRETION	GO_CYTOKINE_SECRETION	216	0.677759	2.50753	0.000101266	0.000474338	0.000184641	7024	tags=56%, list=15%, signal=48%	IL4R/CCR7/TNFRSF1B/CD14/NOD2/PYCARD/GAS6/FN1/TNFAIP3/LRRC32/FCN1/DYSF/LILRB1/FGR/LILRA5/SYK/AIF1/TRPV4/IL17RA/CHI3L1/CSF1R/FCGR2B/CD2/TLR8/SRGN/ZC3H12A/HK1/C5AR2/CD244/IL10/IL1R2/CRTAM/LCP2/PTGER4/TLR2/NLRP12/NLRC4/NLRP3/CD200R1/FOXP3/SSC5D/PTPN22/TLR5/TWIST1/OSM/HAVCR2/S100A12/IL1B/TSLP/ALOX15B/XBP1/PANX2/PRKCZ/TNFRSF14/PYDC1/ANXA4/MAPK11/HYAL2/ANGPT1/LGALS9/NLRP2/PML/SAA1/MAPK3/TLR1/FOXP1/SOCS1…
GO_ENDOSOMAL_TRANSPORT	GO_ENDOSOMAL_TRANSPORT	220	0.504575	1.86853	0.000101266	0.000474338	0.000184641	10790	tags=43%, list=23%, signal=33%	TBC1D10C/WAS/DENND1C/GRASP/EHD4/ARL4C/BET1L/ARHGAP44/INPP5F/SNX9/MICALL2/TINAGL1/RILP/AP1S1/TOM1/NSG1/RAB13/PHETA2/CALY/RAB17/SQSTM1/MICALL1/DENND1A/EHD3/TMEM87B/SNX33/GRIP1/CHMP4C/AP5Z1/CMTM6/RAB35/VCP/EHD2/ARF6/NSG2/SNX1/AP5B1/DCTN1/ARHGAP1/PICALM/ABCA1/CHMP4B/MAGEL2/HGS/BVES/BLOC1S2/CHMP1B/ARFRP1/WASHC5/RAB7B/RAB11A/CHMP3/UBC/VPS37C/LEPROT/VTI1B/LRRC7/RASSF9/RAB11FIP4/RIC1/SNF8/CHMP7/PHETA1/MY…
GO_GLYCEROLIPID_BIOSYNTHETIC_PROCESS	GO_GLYCEROLIPID_BIOSYNTHETIC_PROCESS	220	0.477275	1.76744	0.000101266	0.000474338	0.000184641	8521	tags=34%, list=18%, signal=28%	ACSL1/PIK3CD/GPAT3/PITPNM1/PIK3R5/FPR2/PLCG2/BMX/INPP5F/ACSL4/SYNJ2/PIK3R6/AGPAT2/PI4K2A/PITPNM3/RAB38/FABP3/NR1H3/PIGT/PISD/C3/FABP5/PIP5K1C/GPAA1/ACHE/CDIPT/ARF1/INPP5J/ARF3/GPAT2/CPNE7/APOA1/MTMR14/PCYT1A/PDGFB/SIK1/HTR2C/PI4KA/PCTP/LPIN3/CDS1/PTEN/LPCAT1/PIGB/PGS1/PIP4K2A/PITPNM2/MTMR6/CTDNEP1/GPAT4/PIK3CG/PIGP/LPCAT2/SBF1/SLC27A1/ANG/PIP5K1B/PTDSS1/INPP5D/CAPN2/LDLR/CPNE6/PIGS/PCK2/SCARB1/MT…
GO_HORMONE_METABOLIC_PROCESS	GO_HORMONE_METABOLIC_PROCESS	220	0.562221	2.08201	0.000101266	0.000474338	0.000184641	10676	tags=50%, list=23%, signal=39%	FURIN/CTSZ/CYP1B1/VDR/PCSK1/SELENOM/WNT4/BACE2/HSD11B1/PLB1/ALDH1A3/YWHAH/TSPO/SDR16C5/SPP1/STAR/SCPEP1/CPQ/RBP4/MME/DIO3/NFKB1/CES1/EGR1/IL1B/RDH10/SRD5A1/LHB/ATP1A1/FGFR1/DKK3/DGKQ/ACHE/CYP27A1/ACE/AFP/SHH/GAL/ENPEP/LEP/SRD5A3/CRABP2/SULT1E1/HSD17B11/APOA1/ECE2/CYP26A1/PAX8/CACNA1H/CRHBP/ADM/ECE1/CYP11A1/GATA3/AKR1B1/FFAR3/ADH4/BMP5/ADH1C/AOPEP/AKR1C2/SULT1B1/FDXR/CRYM/RDH8/RDH14/GFI1/CTSG/CORI…
GO_INTERMEDIATE_FILAMENT_CYTOSKELETON	GO_INTERMEDIATE_FILAMENT_CYTOSKELETON	220	0.435868	1.6141	0.000101266	0.000474338	0.000184641	14835	tags=50%, list=32%, signal=34%	KRT18/S100A8/KRT8/BFSP1/NEFL/CARMIL2/FAM83H/KRT80/NRP1/NDEL1/STN1/LMNA/KRT7/MMP14/KRT86/NEFM/LDLRAP1/DES/NEFH/PHLDB2/KRT15/KRT19/KRT81/KRT78/KRT79/PADI6/JUP/KRT36/KRT17/DLGAP2/KRT32/KRT222/KRT31/MYO5A/INA/DCTN1/IFFO2/VIM/CLIP1/KRT3/KRT34/KRT12/PPL/SMARCA2/KRT1/KRT33B/DSP/PLEC/KRT14/GPER1/ADCY5/SYNC/KRTAP10-1/CCT8/ADORA2A/PKP2/KRTAP9-2/MICAL1/NSFL1C/IFFO1/EXOSC4/KRTAP4-12/KRT26/KRTAP1-5/KRT77/KRT1…
GO_MULTI_MULTICELLULAR_ORGANISM_PROCESS	GO_MULTI_MULTICELLULAR_ORGANISM_PROCESS	220	0.617824	2.28792	0.000101266	0.000474338	0.000184641	8681	tags=48%, list=19%, signal=39%	TIMP1/CTSB/THBD/STC1/VDR/ITGA5/LIF/B4GALT1/JUNB/ITGA3/FOSL1/WNT4/TGFB1/GGN/TGFBR2/MMP7/ARHGDIB/HEXB/GJB2/EMP2/VMP1/SPP1/MMP9/ACSL4/FBLN1/PAPPA/UCP2/KALRN/PTAFR/ACOD1/SERPINE2/HAVCR2/IL1B/AVPR1A/PRDM1/STS/PTGS2/LGALS9/FOS/ADCY7/MAFF/PNOC/MAPK3/FOSB/AGRP/PGR/NAMPT/LEP/RGS2/SYDE1/MMP2/ETS1/PTGIS/EPN1/CRHBP/IGFBP7/ADM/IGFBP2/APOL2/GIP/DAZAP1/RARA/ACR/IDO1/ADCYAP1/CALR/AKR1B1/TAC1/DSG2/PAM/EPOR/NR2F2/…
GO_NEGATIVE_REGULATION_OF_NEURON_DIFFERENTIATION	GO_NEGATIVE_REGULATION_OF_NEURON_DIFFERENTIATION	220	0.449711	1.66537	0.000101266	0.000474338	0.000184641	8441	tags=36%, list=18%, signal=30%	CTSZ/ARHGAP4/SEMA6B/THY1/SEMA7A/PLK2/TRPV4/YWHAH/LGALS1/SPP1/NRP1/INPP5F/ARHGDIA/RAP1GAP2/SEMA4F/FUOM/KREMEN1/RTN4RL1/PTPN9/DKK1/DIO3/SEMA3C/SEMA3F/RTN4RL2/SEMA4A/SEMA3A/SPOCK1/NGEF/CERS2/SLIT2/CNTN4/SHH/FGF13/EFNB2/INPP5J/NOTCH3/LRP1/CIB1/IRX3/MINAR1/CARM1/STMN2/KLK8/RTN4/ARF6/CALR/PTEN/VIM/ZNF365/CNTF/RNF6/GAK/DNM3/NGFR/SEMA4C/ID1/TRPC6/WNT3A/EFNA1/GFI1/RIT2/MAP4K4/DAB1/APP/MAG/STX1B/DRAXIN/SEM…
GO_REGULATION_OF_LEUKOCYTE_PROLIFERATION	GO_REGULATION_OF_LEUKOCYTE_PROLIFERATION	216	0.706967	2.61559	0.000101266	0.000474338	0.000184641	6564	tags=58%, list=14%, signal=50%	JAK3/CD40/LILRB2/CD1D/TNFRSF1B/RAC2/CEBPB/CD55/CCL5/PTPN6/IL2RA/CCR2/PYCARD/CLCF1/CD3E/TNFSF9/AHR/TGFB1/IKZF3/TNFAIP3/LRRC32/CD28/TGFBR2/CD4/VSIG4/CORO1A/LILRB1/IL6/SYK/AIF1/CD6/FCGR2B/RASAL3/CD276/RIPK3/CD74/IL10/ICOSLG/NCKAP1L/MNDA/CTLA4/SASH3/IL15/CD300A/GPR183/HLA-DPB1/IL12RB1/TYROBP/FOXP3/PTPN22/CLEC4G/CD209/CCL8/TNFSF4/BST1/EBI3/IL6R/GPNMB/PTPRC/HAVCR2/IL1B/NFATC2/HLA-DMB/TNFRSF14/CD86/IL18…
GO_RESPONSE_TO_NUTRIENT	GO_RESPONSE_TO_NUTRIENT	216	0.563584	2.08512	0.000101266	0.000474338	0.000184641	6054	tags=38%, list=13%, signal=33%	AQP3/COL1A1/CD40/STC1/VDR/NOD2/ACSL1/KYNU/FOLR2/FES/P2RX4/CD3E/GSN/TGFB1/TBXA2R/HAMP/GAS6/HMOX1/TGFBR2/CD4/SFRP2/TSPO/SPP1/STAR/IL15/C2/MGMT/ACSL4/CYBA/PPARG/P2RX5/PKM/PENK/PIM1/HSP90B1/IL1B/SNAI2/CYBB/CDKN2D/XBP1/ASS1/SRF/DGKQ/PTGS2/P2RY2/GRIN1/NQO1/SLC27A4/AACS/GNAI2/SST/ARSB/LEP/ALPL/LDHA/POSTN/SELL/APOA1/CYP26A1/P2RX6/FKBP1B/IGFBP2/RARA/ALAD/SSH1/PTEN/BECN1/ADA/TRPM4/ABCA1/PANX1/GCLM/TNC/TNFR…
GO_SODIUM_ION_TRANSPORT	GO_SODIUM_ION_TRANSPORT	216	0.442347	1.63657	0.000101266	0.000474338	0.000184641	10467	tags=39%, list=23%, signal=31%	TRPM2/FXYD5/P2RX4/TGFB1/SLC20A1/YWHAH/WNK4/SCN1B/SLC9A1/TESC/SCN9A/ATP1B3/ASIC2/NOS3/SLC9A7/SERPINE2/KCNK1/GLRX/ATP1A1/SLC8B1/STOM/SLC6A15/HECW1/ARF1/FGF13/HCN1/SLC38A7/SLC17A7/SLC13A5/HCN2/SCNN1A/SLC38A10/SIK1/PKD2L1/SCN3B/SLC9A9/FXYD7/TRPM4/SLC17A6/SLC8A2/SLC38A6/SLC24A2/SLC24A1/SLC5A3/SLC4A11/SLC22A4/HECW2/SLC38A8/SCN8A/SLC9A4/PKD2/CHP1/ACTN4/SLC4A7/SLC10A6/SCN2B/SLC38A2/ADRB2/DNM2/SCN2A/HCN4/…
GO_TISSUE_HOMEOSTASIS	GO_TISSUE_HOMEOSTASIS	220	0.548334	2.03058	0.000101266	0.000474338	0.000184641	7495	tags=40%, list=16%, signal=33%	RAC2/NOD2/CCR2/P2RX4/UBASH3B/TNFAIP3/DCSTAMP/RCN3/CORO1A/IL6/SYK/TNFRSF11A/CSF1R/ACP5/LRRK1/ADAM8/SIGLEC15/ITGB3/IGHA2/NCDN/SASH3/SPP1/LYZ/PTK2B/IGHA1/CTSK/ACTB/TPP1/RBP4/IGHG3/HSPB1/NOS3/SNX10/IGKC/TNFSF11/PPARGC1B/ACTG1/CCN2/BAX/SRF/CSK/JCHAIN/WWTR1/CNGB1/CD34/SERPINA3/KLHL10/RAB3D/ATP6AP1/PTH1R/TRIM32/PDK4/ZG16B/PLEKHM1/AKR1B1/LPCAT1/LTF/CSF1/HOMER2/ANKRD11/CARTPT/ADGRF5/CTSH/CHMP4B/IL7/POTEE/…
GO_CYTOKINE_ACTIVITY	GO_CYTOKINE_ACTIVITY	218	0.660974	2.44634	0.000101276	0.000474338	0.000184641	7145	tags=56%, list=15%, signal=47%	TIMP1/SECTM1/CXCL6/CXCL1/CMTM7/LTB/LIF/CCL5/CD70/TNFSF13/GRN/INHBA/CLCF1/TNFSF9/IL11/CCL2/CXCL5/TGFB1/IL6/TNFSF14/CCL7/WNT2/CMTM8/CXCL12/CCL18/CXCL14/CXCL8/CXCL2/CCL20/IL10/SCG2/TNFSF12/CCL13/IL16/SPP1/IL15/CXCL3/AREG/CCL8/PF4V1/TNFSF4/IL32/CSF3/EBI3/TNFSF11/TNFSF8/OSM/FASLG/CCL23/VSTM1/IL1B/TSLP/CCL26/IL34/XCL2/IL18/IL1RN/BMP1/CXCL13/TNFSF15/CXCL16/CCL14/CCL24/GDF15/CCL4/CD40LG/CCL3/NAMPT/GREM2/…
GO_EAR_DEVELOPMENT	GO_EAR_DEVELOPMENT	215	0.434952	1.60916	0.000101276	0.000474338	0.000184641	8933	tags=32%, list=19%, signal=26%	STRA6/MAFB/CTHRC1/TGFB1/C1QB/ALDH1A3/KCNQ1/GJB2/CXCL14/DCANP1/MAPKAPK2/CEBPD/CCM2/PDGFRB/MYO7A/ROR2/TWIST1/GABRA5/RDH10/ABR/JAG2/ITGA8/ATP8A2/TIFAB/FGFR1/GABRB2/CALB1/KCNK3/MAPK3/PSAP/SHH/SDC4/PAX8/MAF/LIN7A/ECE1/FZD6/GATA3/LRP10/MYO3B/PRRX1/CHRNA9/BMP5/CEBPA/TRIOBP/FZD2/NAGLU/PDZD7/GSC/WNT3A/CDH23/SLC4A7/TGFB3/SPARC/MYO15A/GRXCR1/HPCA/COL11A1/GABRB3/SPRY2/EPHB2/PVALB/PAFAH1B1/SHROOM2/SIX2/CELSR1…
GO_GLYCOSAMINOGLYCAN_BINDING	GO_GLYCOSAMINOGLYCAN_BINDING	218	0.608699	2.25287	0.000101276	0.000474338	0.000184641	4286	tags=39%, list=9%, signal=36%	COL5A1/LTBP2/CXCL6/ENG/NOD2/STAB1/SMOC2/COL13A1/SOD3/LYVE1/THBS1/ADGRE2/FN1/TGFBR2/MMP7/PCOLCE/ADAMTS1/LAYN/BGN/CCL7/CRISPLD2/HK1/TLR2/NRP1/CCN1/NLRP3/GNS/CCL8/PF4V1/HBEGF/ADA2/CEMIP/RTN4RL1/IGHM/GPNMB/CD44/SERPINA10/CCN3/SERPINA5/PTPRC/SERPINE2/CCL23/FBN1/CCN2/DCN/MDK/MPO/COL5A3/PRSS57/SELP/APLP2/LRPAP1/ANXA4/FGFR1/HYAL2/CXCL13/LAMC2/PRNP/CFH/JCHAIN/SULF2/SULF1/NRP2/NOD1/SAA1/SLIT2/PLA2G2D/THBS2…
GO_REGULATION_OF_EPITHELIAL_CELL_MIGRATION	GO_REGULATION_OF_EPITHELIAL_CELL_MIGRATION	218	0.61072	2.26034	0.000101276	0.000474338	0.000184641	8430	tags=49%, list=18%, signal=40%	CD40/STC1/INSL3/SMOC2/VEGFC/GRN/P2RX4/ITGA3/THBS1/CCR6/PFN1/TGFB1/TBXA2R/MAP2K3/PLK2/HMOX1/SERPINF1/TGFBR2/PPM1F/ZC3H12A/MET/ADGRA2/HDAC7/EMP2/ITGB3/SH3BP1/STARD13/TACSTD2/SRPX2/NRP1/MMP9/ACVRL1/LGMN/PTK2B/PPARG/IQSEC1/DOCK5/HBEGF/HSPB1/NOS3/DCN/SEMA4A/FOXC2/PTPRR/SEMA3A/MAP3K3/STAT5A/FGFR1/HAS2/CXCL13/PTGS2/ANGPT1/NRP2/SLIT2/KLF4/FOXP1/ANXA3/ARSB/JUN/ETS1/MMRN2/CIB1/ENPP2/PDGFB/JCAD/JUP/ANXA1/CA…
GO_ALCOHOL_METABOLIC_PROCESS	GO_ALCOHOL_METABOLIC_PROCESS	222	0.504758	1.86916	0.000101286	0.000474338	0.000184641	9135	tags=42%, list=20%, signal=34%	CYP1B1/ALDH3B1/SOAT2/WNT4/SPHK1/PLB1/DYSF/ALDH1A3/PLCB2/ITPKC/PLCG2/NPC2/SDR16C5/STAR/RBP4/OSBPL5/MYOF/CES1/APOBR/RDH10/CH25H/ABCG1/FGFR1/HDLBP/GBA/IMPA2/DKK3/LDLRAP1/DGKQ/VLDLR/ITPKA/CYP7B1/CYP27A1/INPP5J/LEP/SRD5A3/APOA1/NPC1/ACSS2/SMPD1/CACNA1H/CYP11A1/APOL2/GALR2/CLN6/PTEN/APOC1/AKR1B1/CLN8/ADH4/BMP5/IPPK/ADH1C/CEBPA/AKR1C2/ABCA1/NFE2L1/FDXR/RXRA/SLC5A3/RDH8/RDH14/CAT/PLCH2/MINPP1/PNPLA4/AKR1…
GO_CELL_MATRIX_ADHESION	GO_CELL_MATRIX_ADHESION	219	0.628481	2.32638	0.000101286	0.000474338	0.000184641	8862	tags=54%, list=19%, signal=44%	CCR7/COL3A1/SNED1/SERPINE1/COL13A1/LYVE1/THY1/ITGB2/ITGA3/CD3E/PXN/CD96/THBS1/PLAU/WNT4/FN1/PARVG/APOD/PPM1F/ITGB7/ITGB5/EMP2/L1CAM/ITGB3/NRP1/SLC9A1/FMN1/ITGB1/SKAP1/FBLN5/ACVRL1/PTK2B/BST1/EMILIN1/NINJ1/PTPRJ/CD44/LIMS1/S100A10/DMTN/NID2/CCN2/CDH13/DUSP3/MMP14/ITGA8/COL5A3/ZYX/ACTN1/PRKCZ/SRF/ITGBL1/CD63/PHLDB2/ITGA4/ADAMTS12/MSLN/EPHA1/ITGAL/PECAM1/MMP12/CD34/SDC4/IQGAP1/ITGA1/POSTN/SGCE/LRP1/…
GO_CELLULAR_RESPONSE_TO_OXYGEN_LEVELS	GO_CELLULAR_RESPONSE_TO_OXYGEN_LEVELS	222	0.463457	1.71622	0.000101286	0.000474338	0.000184641	12953	tags=48%, list=28%, signal=35%	AQP3/STC1/ICAM1/PLK3/NKX3-1/HMOX1/NDRG1/ADAM8/P4HB/SLC9A1/PPARG/CAV1/LMNA/TWIST1/EGLN2/EGR1/FAS/PMAIP1/CYBB/ANKRD1/VASN/ATP6V0D1/PTGS2/GATA6/KCNK3/KCNMB1/CD34/NAMPT/ERO1A/ATP6AP1/PDK3/PTGIS/PICK1/CFLAR/PSMD1/PTEN/HYOU1/ATG7/IRAK1/BACH1/SLC29A1/ELOC/TRPC6/PSMB6/ZFP36L1/PSMB10/UBC/UBQLN1/MYC/EPAS1/SRC/CACNB3/PPARD/PSMD9/EIF4EBP1/PGK1/ATP6V1A/ENO1/ATP6V1G1/PSME4/CA9/UBB/ARNT/CARD16/LPAR1/ACAA2/PRKCE…
GO_DEVELOPMENT_OF_PRIMARY_SEXUAL_CHARACTERISTICS	GO_DEVELOPMENT_OF_PRIMARY_SEXUAL_CHARACTERISTICS	222	0.479475	1.77554	0.000101286	0.000474338	0.000184641	7972	tags=33%, list=17%, signal=28%	PTPRN/CEBPB/VGF/MMP19/ICAM1/INHBA/NKX3-1/WNT4/ADAMTS1/PTX3/EREG/SFRP2/ARRB2/ARRB1/HSPA5/LHFPL2/RETN/STAR/TESC/FSTL3/BASP1/PDGFRB/NOS3/TFAP2C/SDC1/SLIT3/RDH10/RAB13/MMP14/BAX/SEMA3A/SRD5A1/TGFBR1/LHB/GATA6/NTRK1/NRIP1/SLIT2/AFP/YBX3/PGR/LEP/TNFSF10/KLHL10/MGST1/BCL2L2/ARID5B/FLNA/UTF1/GAS2/RARA/GATA3/BCL2L1/ADCYAP1/WT1/NUPR1/ACVR1B/ING2/ANG/ESR1/CCND1/INSR/SRC/FANCF/DACH2/ADAM15/MAS1/GATA4/CYP19A1…
GO_DEVELOPMENTAL_CELL_GROWTH	GO_DEVELOPMENTAL_CELL_GROWTH	217	0.53891	1.99399	0.000101286	0.000474338	0.000184641	10265	tags=49%, list=22%, signal=39%	RGS4/TRPV2/ARHGAP4/TWF2/SEMA6B/SEMA7A/HAMP/FN1/TGFBR2/CXCL12/LIMK1/ISLR2/L1CAM/PAK1/SPP1/NRP1/ITGB1/NDEL1/SEMA4F/PLXNA1/SEMA3C/SEMA3F/CPNE9/SLIT3/SEMA4A/SEMA3A/AKAP13/PRKCZ/SRF/TNFRSF12A/BDNF/MAP2K4/G6PD/NRP2/SLIT2/ITGA4/SYT1/LPAR3/IGF1/SHTN1/FGF13/OLFM1/GAL/IQGAP1/RGS2/CYFIP1/POSTN/CRABP2/EMX1/RASAL1/MAP1B/LRP1/RAPH1/RIMS2/RTN4/RARG/PPP3CB/ZFYVE27/ITSN2/ULK1/VCL/CTTN/RNF6/CTDP1/SMURF1/SYT3/SORBS…
GO_NEGATIVE_REGULATION_OF_APOPTOTIC_SIGNALING_PATHWAY	GO_NEGATIVE_REGULATION_OF_APOPTOTIC_SIGNALING_PATHWAY	222	0.562066	2.08138	0.000101286	0.000474338	0.000184641	8046	tags=43%, list=17%, signal=36%	PLAUR/TNFRSF10A/ICAM1/SERPINE1/TNFRSF10B/THBS1/WNT4/BCL2A1/SNAI1/TNFAIP3/HMOX1/BDKRB2/CXCL12/TRADD/SFRP2/CD74/PTPN1/SCG2/ARRB2/NRP1/MMP9/HGF/LMNA/HSPB1/NOS3/CD44/FASLG/VNN1/IL1B/FAS/SNAI2/BAX/CDKN2D/XBP1/TGFBR1/PTGS2/HSPA1A/GPX1/SOD2/IGF1/YBX3/GNAI2/LGALS3/TMBIM1/TNFSF10/FZD9/MCL1/HERPUD1/MNT/BCL2L2/CSF2/SLC35F6/TRIM32/PF4/FADD/CFLAR/UNC5B/PELI3/BCL2L1/ACVR1/TNFRSF4/HYOU1/GRINA/BMP5/CX3CL1/CTTN/R…
GO_RESPONSE_TO_REACTIVE_OXYGEN_SPECIES	GO_RESPONSE_TO_REACTIVE_OXYGEN_SPECIES	219	0.589249	2.18116	0.000101286	0.000474338	0.000184641	7633	tags=43%, list=16%, signal=36%	PTPRN/COL1A1/CYP1B1/CCR7/STAT6/TRPM2/SOD3/PLK3/PXN/PRKCD/FOSL1/TNFAIP3/HMOX1/APOD/MAPK13/SPHK1/IL6/GUCY1B1/MET/RIPK3/IL10/STAR/MMP9/AREG/FBLN5/LCN2/PTK2B/PDGFRB/HGF/NOS3/NCF1/UCP2/SDC1/TXN/IL18RAP/PPARGC1B/DUSP1/MMP3/MPO/GLRX2/AXL/HYAL2/FOS/GPX1/SOD2/KCNC2/NQO1/TPM1/KLF4/MAPK3/PSAP/KLF2/LDHA/BTK/MMP2/JUN/MAP1LC3A/ETS1/BAK1/FKBP1B/CFLAR/ANXA1/CCL19/STK24/BECN1/HP/ADA/CAMKK2/ADAM9/IL18BP/TRAF2/TRPC…
GO_ANTIGEN_PROCESSING_AND_PRESENTATION	GO_ANTIGEN_PROCESSING_AND_PRESENTATION	221	0.617828	2.28753	0.000101297	0.000474338	0.000184641	11087	tags=59%, list=24%, signal=45%	LILRB2/CTSL/CD1D/CCR7/CD1C/ICAM1/NOD2/IFI30/CTSD/PYCARD/WAS/NCF4/FCER1G/THBS1/RAB27A/CD68/RELB/NCF2/SLC11A1/FCGR2B/ITGB5/CD1E/CD74/VAMP8/HLA-DMA/CD8A/HLA-DOA/CTSS/FCGR1A/HLA-DPB1/HLA-DRB1/LGMN/SEC24D/AP1B1/CYBA/CD209/HLA-DQA1/NCF1/CAPZB/RILP/AP1S1/HLA-DRA/CYBB/HLA-DMB/AP2M1/AP2S1/AP2A2/NOD1/AC034102.1/ARF1/ACE/TAPBP/CLEC4A/RAB3C/HLA-DPA1/FCGR1B/PDIA3/CD1B/RAB35/BCAP31/RFTN1/HLA-DQB1/CCL19/PSMD1/I…
GO_CELLULAR_RESPONSE_TO_INORGANIC_SUBSTANCE	GO_CELLULAR_RESPONSE_TO_INORGANIC_SUBSTANCE	214	0.543645	2.01077	0.000101297	0.000474338	0.000184641	8486	tags=43%, list=18%, signal=35%	TRPM2/JUNB/P2RX4/GSN/HMOX1/SERPINF1/SNCA/FBP1/GUCY1B1/SYT5/TSPO/FABP4/HSPA5/STAR/MMP9/LGMN/FSTL3/SYT12/NCF1/CPNE9/DMTN/MMP3/CYBB/ALOX5AP/PRNP/PTGS2/FOS/ADCY7/KCNC2/NQO1/KCNK3/SLC25A24/SYT13/MAPK3/SYT1/FOSB/SHH/DLG4/TH/IQGAP1/JUN/MAP1LC3A/CPNE7/MCOLN1/RASAL1/CACNA1H/CRHBP/MEF2A/CFLAR/CLDN1/MT1A/SYT7/NEUROD2/ATP13A2/ALAD/CALR/BECN1/MT1H/CPNE8/TPH2/KCNA1/CEBPA/NFE2L1/SYT3/TRAF2/SYT4/PKD2/MT1G/MT2A/R…
GO_DENDRITE_DEVELOPMENT	GO_DENDRITE_DEVELOPMENT	221	0.514199	1.90384	0.000101297	0.000474338	0.000184641	10814	tags=46%, list=23%, signal=36%	CD3E/HPRT1/PLK2/YWHAH/SLC12A5/LZTS1/ARHGAP44/NRP1/ITGB1/ACSL4/KALRN/CAMK2A/SHANK3/SHANK1/SEMA3A/SDC2/RAB17/NGEF/VLDLR/ITPKA/GRIN1/HECW1/ARF1/NCK2/MAP1S/DLG4/LST1/IQGAP1/CYFIP1/GRIP1/SCARF1/CAMK1/MAP1B/CFL1/GRIN3A/ACTR2/CUL7/MEF2A/CARM1/ARF6/PTEN/NEURL1/BMP5/PACSIN1/SDK1/ZNF365/PICALM/DNM3/CUX1/ID1/TRPC6/TIAM1/HECW2/EFNA1/MAPK8IP2/SIPA1L1/DOCK10/IL2/CHRNB2/PAK3/CAPRIN2/RBFOX2/MAP1A/DAB1/APP/KLHL1/…
GO_EXTRINSIC_APOPTOTIC_SIGNALING_PATHWAY	GO_EXTRINSIC_APOPTOTIC_SIGNALING_PATHWAY	223	0.586253	2.17121	0.000101297	0.000474338	0.000184641	7255	tags=44%, list=16%, signal=37%	TNFRSF1B/TNFRSF10A/CD27/ICAM1/KRT18/CD70/SERPINE1/PYCARD/TNFRSF10B/INHBA/THBS1/KRT8/TGFB1/BCL2A1/TNFAIP3/HMOX1/TNFRSF10C/TRADD/SFRP2/SCG2/TNFSF12/TMC8/NRP1/LCN2/HGF/CAV1/LMNA/NOS3/IL6R/FASLG/PTPRC/IL1B/FAS/SNAI2/PMAIP1/BAX/TGFBR1/TNFRSF1A/STX4/FGFR1/TNFRSF12A/HYAL2/HSPA1A/BAG3/G0S2/CYLD/GPX1/PML/IGF1/LGALS3/TMBIM1/TNFSF10/MCL1/BCL2L2/TRAF1/CSF2/CIB1/BAK1/PDIA3/PF4/FADD/CFLAR/DEDD2/UNC5B/PELI3/BCL…
GO_LEUKOCYTE_CHEMOTAXIS	GO_LEUKOCYTE_CHEMOTAXIS	214	0.757324	2.8011	0.000101297	0.000474338	0.000184641	5208	tags=62%, list=11%, signal=55%	NBL1/SLAMF8/CCR7/RAC2/CXCL6/CXCL1/CMKLR1/JAML/CCL5/TRPM2/S100A9/C5AR1/CXCR3/PIK3CD/S100A8/VEGFC/SERPINE1/CCR2/ITGB2/FCER1G/CCR5/THBS1/GPSM3/CCR6/ARHGEF5/CCL2/CXCL5/ADGRE2/GAS6/VAV1/CORO1A/DYSF/IL6/SYK/TNFSF14/AIF1/TRPV4/IL17RA/CCL7/TNFRSF11A/MPP1/FPR2/CXCL12/C3AR1/CCL18/CXCL14/CXCL8/CD74/C5AR2/ADAM8/CXCL2/CCL20/IL10/SCG2/CCR1/NCKAP1L/CCL13/IL16/HSD3B7/GPR183/CSF3R/CXCL3/LGMN/PTK2B/CCL8/PF4V1/BST1…
GO_NEGATIVE_REGULATION_OF_SECRETION	GO_NEGATIVE_REGULATION_OF_SECRETION	221	0.607294	2.24852	0.000101297	0.000474338	0.000184641	9294	tags=53%, list=20%, signal=43%	TNFRSF1B/PIM3/LIF/CCR2/INHBA/RHBDF2/IL11/ADTRP/GAS6/FN1/TNFAIP3/HMOX1/LRRC32/SNCA/LILRB1/PLA2R1/LILRA5/FCGR2B/VSNL1/TLR8/SRGN/ZC3H12A/DCANP1/CD74/C5AR2/IL10/VAMP8/IL1R2/RAB11FIP1/WNK4/PTGER4/NLRP12/CD300A/NLRP3/CD200R1/FOXP3/SSC5D/PTPN22/UCP2/KALRN/OSM/CCN3/IL1B/NR1H3/ABR/RAB11FIP5/TNFRSF1A/CD84/TIFAB/ANXA4/ERP29/ANGPT1/HTR1B/LGALS9/CHGA/IRS1/PML/STXBP6/TRH/GNAI2/CD34/LEP/NRG1/FFAR4/APOA1/FKBP1B/…
GO_REGULATION_OF_PROTEIN_BINDING	GO_REGULATION_OF_PROTEIN_BINDING	214	0.532179	1.96836	0.000101297	0.000474338	0.000184641	9517	tags=43%, list=21%, signal=35%	CTSZ/PHLDA2/DAB2/TMEM173/CTHRC1/PLXND1/NKX3-1/PRKCD/UBASH3B/PLK2/ANXA2/ANXA2P2/RALB/MET/IL10/FKBP1A/ARRB2/ARRB1/HSPA5/TMC8/NRP1/MMP9/ACTB/CAV1/CSF3/DKK1/CCL23/SLPI/LEF1/BAX/MAPRE3/TGFBR1/LRPAP1/LDLRAP1/ANGPT1/BDNF/DERL1/LOX/CYLD/BAMBI/ACE/MAPK3/ITGA4/GREM2/LGALS3/CAMK1/NRG1/HERPUD1/LRP1/PRMT8/BAK1/PDGFB/FLOT1/CARM1/PRKACA/PLCL2/GOLGA2/TRAF2/ID1/WNT3A/TIAM1/ZFPM1/STPG1/PPP1CA/TICAM1/CD36/PCBD1/CAP…
GO_TRANSFERASE_ACTIVITY_TRANSFERRING_HEXOSYL_GROUPS	GO_TRANSFERASE_ACTIVITY_TRANSFERRING_HEXOSYL_GROUPS	214	0.533467	1.97313	0.000101297	0.000474338	0.000184641	8413	tags=42%, list=18%, signal=35%	GBGT1/TYMP/MGAT1/B4GALT1/A4GALT/B3GNT8/COLGALT1/HEXB/CHPF2/GALNT12/PLOD3/CHSY1/HAS1/GALNT2/GALNT6/TMTC1/FUT7/B3GALT4/MGAT4B/CHSY3/ALG2/UGCG/HEXA/GALNT9/CSGALNACT1/GCNT1/TUSC3/PYGL/GALNTL6/GALNT17/B4GALT7/GBA/B4GALNT3/HAS2/EOGT/B3GNT2/GALNT18/B3GNT7/MGAT4A/GALNT5/NDST2/CHPF/ALG12/MGAT5/HAS3/GALNT11/MGAT3/FUT4/GALNT7/C1GALT1C1/FUT1/PIGB/UGGT1/EXT2/ALG3/LARGE1/B3GALT6/B3GAT3/B3GNT4/POGLUT3/PIGP/FUT1…
GO_BASOLATERAL_PLASMA_MEMBRANE	GO_BASOLATERAL_PLASMA_MEMBRANE	213	0.532751	1.96968	0.000101348	0.000474338	0.000184641	7902	tags=43%, list=17%, signal=36%	AQP3/CD1D/AQP9/NOD2/C5AR1/B4GALT1/ITGA3/ANK1/ST14/ANXA2/KCNQ1/P2RY6/MYO1D/SLC7A7/CLDN7/MET/C5AR2/SLC7A8/ARRB2/TACSTD2/ARRB1/SLC9A1/MYO1C/IL6R/CD44/ATP1A1/LPO/RAB17/STX4/LDLRAP1/SLC16A10/NAIP/SLC51A/CD81/NUMB/KCNC2/HEPH/NOD1/SLC2A9/MSN/CD34/CA11/MYO1A/LRP1/PTH1R/SLCO4C1/PDGFB/PDPN/LIN7A/FLOT1/CLDN1/ANXA1/CDH17/GM2A/TEK/TRPC4/ITGA9/ABCC1/SLC8A2/AP2A1/ADAM9/CHRM3/BSND/NKD2/SLC4A11/SLC29A1/SLC22A9/AD…
GO_CALCIUM_MEDIATED_SIGNALING	GO_CALCIUM_MEDIATED_SIGNALING	213	0.630543	2.33124	0.000101348	0.000474338	0.000184641	7024	tags=51%, list=15%, signal=43%	FHL2/CCR7/CMKLR1/TBC1D10C/TRPM2/SLA2/CXCR3/CCR2/P2RX4/CD3E/CCR5/CCR6/CCR4/CCR8/SPHK1/CD4/CXCR6/TRAT1/SYK/P2RY6/MCTP1/FPR2/PLCG2/RCAN2/CXCL8/CACNA1C/ITPR1/MCTP2/CCL20/CCR1/FKBP1A/PLEK/SLC9A1/XCR1/PTK2B/SELE/BST1/GPR143/P2RX5/TNFSF11/PTPRJ/PTPRC/SELENON/DMTN/CDH13/NFATC2/SELP/AVPR1A/PRNP/JPH1/HAP1/GSTO1/CCL4/GRIN1/IGF1/CCRL2/ZAP70/CCL3/BTK/PPP1R9B/NRG1/MCOLN1/LAT2/CIB1/CXCR1/CALM3/JPH4/CLIC2/FKBP1B…
GO_PEPTIDASE_REGULATOR_ACTIVITY	GO_PEPTIDASE_REGULATOR_ACTIVITY	213	0.607566	2.24629	0.000101348	0.000474338	0.000184641	7784	tags=46%, list=17%, signal=39%	TIMP1/SPINT2/CTSC/FURIN/COL6A3/CD27/CST7/TFPI2/SERPINE1/SERPINA1/PYCARD/SERPINB1/NKX3-1/GAS6/FN1/TNFAIP8/SERPINF1/SNCA/RPS6KA1/PCOLCE/CSTA/TNFSF14/SERPING1/BIRC3/SFRP2/PROS1/SERPINB2/SERPINH1/ARRB1/NLRP12/SERPINB9/SERPINB8/SPINT1/PI3/FBLN1/UBE2Z/CAV1/CSTB/SERPINA10/SERPINA5/SERPINE2/SLPI/CST6/A2M/RPS27L/LEF1/ITIH2/SPOCK1/COL7A1/C3/CST2/APLP2/VSIR/NAIP/NOD1/SERPINA3/WFDC2/SERPIND1/RENBP/PCOLCE2/CA…
GO_POSITIVE_REGULATION_OF_LEUKOCYTE_CELL_CELL_ADHESION	GO_POSITIVE_REGULATION_OF_LEUKOCYTE_CELL_CELL_ADHESION	213	0.721752	2.66845	0.000101348	0.000474338	0.000184641	5610	tags=58%, list=12%, signal=51%	IL4R/JAK3/LILRB2/CD1D/CCR7/RUNX1/MAP3K8/CD27/CD55/IL7R/ICAM1/CCL5/PTPN6/NOD2/IL1RL2/NFKBIZ/IL2RA/SIRPG/CCR2/PYCARD/THY1/CD3E/TNFSF9/CD5/LCK/CCL2/TGFB1/CD28/GRAP2/TGFBR2/VAV1/CD4/CORO1A/LILRB1/IL6/ICOS/SYK/TNFSF14/AIF1/CD6/RASAL3/CD276/PDCD1/CD74/RUNX3/ADAM8/ICOSLG/NCKAP1L/PAK1/LGALS1/CTLA4/TESPA1/SASH3/IL15/HLA-DPB1/GRB2/SKAP1/IL12RB1/CD47/NLRP3/FOXP3/LILRB4/CD209/HLX/PIK3R6/TNFSF4/CAV1/EGR3/EBI3…
GO_POSITIVE_REGULATION_OF_PROTEIN_CATABOLIC_PROCESS	GO_POSITIVE_REGULATION_OF_PROTEIN_CATABOLIC_PROCESS	213	0.509615	1.88414	0.000101348	0.000474338	0.000184641	11579	tags=48%, list=25%, signal=36%	CTSC/FURIN/TNFRSF1B/DAB2/PLK3/PLK2/TNFAIP3/PYHIN1/SH3RF2/TRIB1/C4BPB/RNF144B/ADAM8/TNFSF12/SNX9/PTK2B/CAV1/EGLN2/RILP/EDEM1/IL1B/PRICKLE1/RNF128/OAZ1/GBA/HSPA1A/CD81/RNF217/SMAD7/HECW1/EDEM2/MSN/SNX33/HERPUD1/LRP1/TRIM32/VIP/BCAP31/CSNK1D/VCP/SOX17/PTEN/SNX1/ATG7/CBFA2T3/LPCAT1/DDRGK1/OAZ3/CEBPA/ADAM9/SMURF1/NKD2/WWP1/NUPR1/RNF19B/HSPA1B/HECW2/NSF/ASB9/FAM122A/UBQLN1/OAZ2/LDLR/SNF8/RNF144A/TREM2/…
GO_CYCLIC_NUCLEOTIDE_MEDIATED_SIGNALING	GO_CYCLIC_NUCLEOTIDE_MEDIATED_SIGNALING	211	0.560468	2.07094	0.000101399	0.000474338	0.000184641	9562	tags=50%, list=21%, signal=40%	S1PR4/PTGER2/THBS1/AHR/ADGRE2/TBXA2R/ADGRE1/GUCY1B1/ADRB3/UCN2/PTGIR/PRKAR2B/PTGER4/PTK2B/ADRA1B/OPRL1/ADGRG3/AKAP13/RASD2/RXFP1/PDE4A/DGKQ/PRKAR1B/CHGA/MC1R/CALCR/GPR65/ADCY7/ADGRE3/KCNC2/ADCY3/APLP1/GNAI2/GAL/PTGER1/RGS2/HTR5A/PRKAR1A/SSTR4/PTH1R/ADCY9/CXCL9/CALM3/ADGRE5/VIP/PF4/ADM/DRD5/MRAP2/HTR2C/GIP/NPR1/RIMS2/ADGRD1/GALR2/ADCYAP1/ADORA2B/PLN/RAMP3/APLNR/DRD1/ABCA1/PDE2A/GPR26/GPR3/ADRA2B/G…
GO_DRUG_TRANSPORT	GO_DRUG_TRANSPORT	211	0.510145	1.885	0.000101399	0.000474338	0.000184641	12291	tags=49%, list=27%, signal=36%	CYGB/RGS4/STRA6/FOLR2/INHBA/SLC22A18/SNCA/ATP8B1/SLC11A1/CXCL12/SYT5/SLC36A1/RETN/SYT12/SLC35F3/NFKBIE/SLC25A32/SLC25A19/SNCG/SLC6A17/TCN2/HTR1B/SLC25A24/SYT13/SYT1/TOR1A/GAL/RGS2/SLC38A7/SLC1A5/SLC17A7/SLC52A1/NTSR1/SLC32A1/SLC13A5/CLDN1/SYT7/SLC7A2/SLC52A2/ABCC1/DRD1/SLC17A6/CALHM1/SLC25A22/SLC25A6/SYT3/CBLIF/SLC4A11/SYT4/TCN1/ARL6IP5/HBA1/SLC31A1/FOLR3/GDNF/SLC7A10/CHRNB2/OPRK1/SLC25A25/SLC16A…
GO_FAT_CELL_DIFFERENTIATION	GO_FAT_CELL_DIFFERENTIATION	211	0.552948	2.04316	0.000101399	0.000474338	0.000184641	7024	tags=38%, list=15%, signal=33%	METRNL/CEBPB/CMKLR1/MEDAG/LRG1/IL11/STEAP4/TGFB1/DYSF/IL6/CCDC71L/TRPV4/MMP11/ZC3H12A/SFRP2/BSCL2/FABP4/NOCT/RETN/EGR2/CEBPD/PPARG/ZFP36/ZBTB7A/HMGA2/CREBL2/SNAI2/GRK5/CCDC3/XBP1/LAMB3/PTGS2/JDP2/WNT10B/GPX1/SMAD6/KLF4/RARRES2/WWTR1/SOCS1/ALOXE3/CCDC85B/AACS/LEP/RGS2/RNASEL/ERO1A/SULT1E1/FFAR4/ARID5B/TRIM32/CARM1/KLF5/ZBTB7B/HTR2C/FFAR2/GATA3/ATF5/LGALS12/TRPM4/DLK2/CEBPA/TGFB1I1/ADGRF5/LRRC8C/WN…
GO_GUANYL_NUCLEOTIDE_EXCHANGE_FACTOR_ACTIVITY	GO_GUANYL_NUCLEOTIDE_EXCHANGE_FACTOR_ACTIVITY	211	0.538538	1.98991	0.000101399	0.000474338	0.000184641	13301	tags=57%, list=29%, signal=41%	SH3BP5/CYTH4/ARHGEF5/TBXA2R/DENND1C/VAV1/TRAPPC1/PLEKHG5/DENND2D/DOCK2/PTGIR/RASGRP4/DENND3/PSD/RIN3/PSD4/RAB3IL1/RGL4/IQSEC1/DOCK5/FGD2/FGD3/KALRN/CYTH1/HPS1/IQSEC3/EPS8L2/ABR/RASGRF2/SH2D3C/AKAP13/DOCK11/NGEF/SEC61B/FGD5/DOCK8/DENND1A/PSD3/ELMO1/IQSEC2/PCP2/OBSCN/RALGDS/EPS8L1/RASGEF1A/RASGEF1B/RGL1/RIC8A/ARHGEF19/ITSN2/MYCBP2/RAPGEF5/PLEKHG4/SBF1/MADD/TIAM1/LAMTOR2/RAPGEF1/RPGR/RALGPS2/SERGEF/…
GO_JNK_CASCADE	GO_JNK_CASCADE	211	0.571022	2.10994	0.000101399	0.000474338	0.000184641	8398	tags=45%, list=18%, signal=37%	CCR7/CD27/NOD2/PYCARD/ARHGEF5/MLKL/SH3RF2/CDC42EP5/TRIB1/SYK/TRPV4/TNFRSF11A/FCGR2B/SLAMF1/SFRP2/CARD9/PTPN1/PAK1/PTGER4/GADD45B/EDA2R/PTK2B/PTPN22/FGD2/NCF1/ROR2/DBNL/DKK1/TNFSF11/MAP3K21/IL1B/CCN2/MAP4K1/DUSP3/SEMA3A/MAP3K11/SH2D3C/WNT7B/MAP3K9/IL1RN/MAP2K4/CYLD/NOD1/CD40LG/MMP8/ZNF622/TPD52L1/HRAS/TLR6/ERN2/CCL19/IKBKG/ADORA2B/IL36B/SDCBP/IRAK1/FZD5/TRAF2/MAP3K6/ERN1/TIAM1/IL36RN/MAPK8IP2/RAPG…
GO_PROTEIN_PROCESSING	GO_PROTEIN_PROCESSING	211	0.548455	2.02655	0.000101399	0.000474338	0.000184641	8774	tags=42%, list=19%, signal=34%	FURIN/CTSZ/ADAMTS2/PCSK1/SERPINE1/PYCARD/GSN/THBS1/PLAU/BACE2/ANXA2/MYH9/ANXA2P2/CIDEB/BIRC3/SRGN/C1RL/C1R/ADAM8/IL1R2/CTSS/LGMN/F12/MME/CPD/KLK13/IFI16/SERPINE2/CES1/PLAT/MMP14/LHB/PISD/PERP/PRNP/VSIR/CPM/AEBP1/ACE/SHH/ENPEP/ECE2/CAST/BAK1/FADD/KLK1/ECE1/PRKACA/GRIN2A/CPZ/AOPEP/GGT1/CTSH/NKD2/CASP8/SPCS3/MELTF/CTSG/CORIN/CYFIP2/CAPN2/CPXM2/F3/SRC/TIMM17A/KLK6/PSEN2/ATP6AP2/PGK1/SERPINF2/ENO1/ADA…
GO_REGULATION_OF_PROTEIN_POLYMERIZATION	GO_REGULATION_OF_PROTEIN_POLYMERIZATION	211	0.570081	2.10646	0.000101399	0.000474338	0.000184641	7599	tags=43%, list=16%, signal=36%	ARPC1B/CCR7/ICAM1/TWF2/HCLS1/HCK/FES/PYCARD/WAS/TMSB10/GSN/PRKCD/PFN1/VASP/ARPC2/MYADM/SNCA/CORO1A/CDC42EP5/MET/WIPF1/NCKAP1L/PAK1/CARMIL2/SCIN/FMN1/GRB2/KIRREL1/MYO1C/GMFG/SNX9/PTK2B/ACTR3C/CDC42EP2/CSF3/CDC42EP3/CAPZB/ARPC5L/DMTN/CORO1B/CCL26/BAIAP2L1/CAPG/VILL/HSPA1A/BIN1/CCL24/RHOBTB2/EML2/ARF1/NCK2/SLIT2/INPP5J/CYFIP1/ARHGAP18/ACTR2/FCHSD1/CDC42EP1/PICK1/ARPC5/ARPC3/BAIAP2/STMN2/CCL11/ARF6/A…
GO_B_CELL_MEDIATED_IMMUNITY	GO_B_CELL_MEDIATED_IMMUNITY	212	0.732124	2.7053	0.00010143	0.000474338	0.000184641	7024	tags=66%, list=15%, signal=56%	IL4R/BCL3/CD40/BATF/IL27RA/CFI/C7/CD27/STAT6/CD55/PTPN6/SLA2/C1QA/TNFSF13/FCER1G/CLCF1/PRKCD/TRBC2/CCR6/POU2F2/C1QC/TGFB1/TRBC1/C1QB/CD28/CR1/C4BPB/SERPING1/NECTIN2/FCGR2B/TLR8/C1RL/C1S/C1R/CD74/IL10/IGHA2/C2/IGHV1OR15-1/IGHA1/IGHG2/IGHV3-7/FOXP3/IGHV3-30/IGKV2-28/IGHG1/TNFSF4/IGHG3/IGLV3-1/IGKC/IGLV2-11/IGLC3/IGHM/IGLC1/IGLC2/PTPRC/IGKV2-30/IGHV3-23/IGKV1-5/IGLV1-40/IGHV3-15/IGKV1-16/IGHV1-69D/I…
GO_BONE_DEVELOPMENT	GO_BONE_DEVELOPMENT	212	0.586295	2.16645	0.00010143	0.000474338	0.000184641	6054	tags=38%, list=13%, signal=33%	COL1A1/COL6A3/STC1/COL6A2/ENG/COL6A1/PTPN6/FAM20C/VWA1/PAPSS2/COL13A1/TGFB1/RUNX2/TGFBR2/LILRB1/ANXA2/ANXA2P2/TRPV4/GPR68/ACP5/LRRK1/COL12A1/SFRP2/DCANP1/SIGLEC15/PTGER4/SERPINH1/CHSY1/TYROBP/P3H1/TWIST1/TNFSF11/PTPRC/FBN1/CSGALNACT1/MMP14/TTC9/SRD5A1/MMP13/COL7A1/TIFAB/AKAP13/SRF/CDX1/PPIB/HAS2/MEF2D/LOX/FLI1/SULF2/SULF1/NAB2/RFLNB/IGF1/FOXP1/TMEM119/LEP/ALPL/ATP6AP1/VKORC1/SCARA3/CARM1/SLC38A10…
GO_MOLECULAR_ADAPTOR_ACTIVITY	GO_MOLECULAR_ADAPTOR_ACTIVITY	212	0.584292	2.15905	0.00010143	0.000474338	0.000184641	7134	tags=42%, list=15%, signal=35%	BCL3/DOK2/SH2B3/COL1A2/SH2D2A/ARHGAP4/SLA2/DAB2/ANK1/SH2D1B/GAS6/SLA/CD28/GRAP2/MYH9/TRAT1/CSTA/SH2D1A/TRADD/SHC1/NEFL/MLPH/SHB/ARRB1/ADAP2/SLC9A1/GRB2/SKAP1/CAV2/FRMD4A/CAV1/SPSB1/BIN3/AP2M1/MPP7/SH2D3C/AKAP13/STX1A/LDLRAP1/COL19A1/NEFH/JCHAIN/TNNT2/AP2S1/AP2A2/IRS1/SUN2/NCK2/SH3BP2/FLRT2/ARRDC1/CIB1/GRB10/ANXA1/BAIAP2/COL8A2/ARHGAP1/ITSN2/INSC/SPAG4/LASP1/AP2A1/COL14A1/SDCBP/LAT/CUX1/BICD2/NAPB…
GO_POSITIVE_REGULATION_OF_IMMUNE_EFFECTOR_PROCESS	GO_POSITIVE_REGULATION_OF_IMMUNE_EFFECTOR_PROCESS	212	0.681536	2.51838	0.00010143	0.000474338	0.000184641	7024	tags=55%, list=15%, signal=47%	IL1R1/IL4R/CD40/CD1D/RAC2/IL18R1/STAT6/SLAMF6/CD1C/NOD2/NFKBIZ/SPON2/TNFSF13/FES/CCR2/ITGB2/SEMA7A/FCER1G/CLCF1/ADGRE2/TGFB1/SH2D1B/STXBP2/HMOX1/CD28/VAV1/ITGAM/LILRB1/FGR/IL6/SYK/NECTIN2/SH2D1A/CD1E/HK1/CD74/CD244/VAMP8/CRTAM/SASH3/CD300A/IL12RB1/RAET1L/NLRP3/ULBP2/FOXP3/RBP4/HLX/TNFSF4/IL18RAP/PTPRJ/PTAFR/PTPRC/IL1B/UNC13D/XBP1/HLA-DMB/CD84/PRKCZ/C3/TNFRSF14/STX4/CD86/IL18/LGALS9/FCER2/STXBP1/M…
GO_REGULATION_OF_EXOCYTOSIS	GO_REGULATION_OF_EXOCYTOSIS	212	0.584952	2.16148	0.00010143	0.000474338	0.000184641	11041	tags=56%, list=24%, signal=43%	IL4R/RAC2/FES/CCR2/ITGB2/FCER1G/RAB27A/ADGRE2/STXBP2/HMOX1/SNCA/ITGAM/FGR/SYK/PRKCB/FCGR2B/VSNL1/SYT5/RALB/VAMP8/NCS1/CD300A/SYT12/SYN1/SDC1/CAMK2A/PTAFR/RAB15/UNC13D/ABR/CPLX2/CD84/CACNB2/STX4/STX1A/HTR1B/LGALS9/PRAM1/STXBP1/HAP1/SYT13/ARF1/STXBP6/SYT1/GNAI2/SDC4/RAB3C/DOC2B/RAB3D/CDK5R2/ATP6AP1/GRIN3A/CPLX1/LYN/CALM3/CACNA1H/ANXA1/SYT7/RIMS2/ATP13A2/DOC2A/ADORA2B/LAMP1/CD177/DRD1/RPH3AL/CACNA1I…
GO_CELLULAR_RESPONSE_TO_INSULIN_STIMULUS	GO_CELLULAR_RESPONSE_TO_INSULIN_STIMULUS	210	0.506667	1.87154	0.000101461	0.000474338	0.000184641	9191	tags=41%, list=20%, signal=33%	SOCS3/ATP6V1B2/SLA2/PRKCD/PRKCB/TCIRG1/SHC1/ERRFI1/PTPN1/AP3S1/PAK1/PTPN2/STAR/SLC9A1/GRB2/NDEL1/MYO1C/CAV2/PPARG/UCP2/PKM/ATP6V0C/ATP6V1H/IL1B/FOXC2/RAB13/YWHAG/XBP1/SRD5A1/ATP6V1E1/PRKCZ/BAIAP2L1/ATP6V0D1/IRS1/MZB1/RARRES2/PTPRE/SOCS1/GNAI2/LEP/CISH/CYFIP1/ATP6AP1/INSRR/GRB10/PDK4/IGF2/ZBTB7B/CFLAR/BAIAP2/APRT/LPIN3/PTEN/FFAR3/ATP6V0D2/MYO5A/ATP6V0A1/IGFBP1/ZFP36L1/ATP6V0E1/ESRRA/SELENOS/ADIPOR…
GO_ENDOPLASMIC_RETICULUM_TO_GOLGI_VESICLE_MEDIATED_TRANSPORT	GO_ENDOPLASMIC_RETICULUM_TO_GOLGI_VESICLE_MEDIATED_TRANSPORT	210	0.521374	1.92586	0.000101461	0.000474338	0.000184641	11373	tags=42%, list=25%, signal=32%	CTSC/CTSZ/CD59/CD55/SERPINA1/ANK1/GAS6/TRAPPC1/TMED9/PROS1/BET1L/AREG/TICAM2/SEC24D/RAB43/PITPNM3/CAPZB/LMAN2/TMED3/COL7A1/CTAGE8/ARF1/CREB3L2/PPP6R1/RAB1A/TMEM115/KDELR3/COPG1/BCAP31/CSNK1D/VCP/F5/DYNC1I1/HYOU1/DCTN1/NRBP1/GOLGA2/SEC16A/LMAN1/CAPZA1/YIPF5/SEC31A/KDELR2/COPZ2/NSF/MCFD2/ARCN1/VTI1B/GRIA1/TGFA/ERGIC1/CNIH3/CTAGE4/ANK3/CTAGE9/VTI1A/PREB/SPTB/ARFGAP3/USO1/SEC23A/RAB1B/TRAPPC10/LMF1/K…
GO_CARDIAC_MUSCLE_TISSUE_DEVELOPMENT	GO_CARDIAC_MUSCLE_TISSUE_DEVELOPMENT	208	0.497155	1.83593	0.000101492	0.000474338	0.000184641	5203	tags=30%, list=11%, signal=27%	FHL2/RGS4/ENG/MYBPC2/TGFB1/HAMP/TGFBR2/GJA5/IGSF22/WNT2/FKBP1A/ARRB2/PAK1/SLC9A1/ITGB1/RBP4/PDGFRB/LMNA/DKK1/PIM1/ANKRD1/TGFBR1/AKAP13/SRF/FGFR1/MAPK11/GATA6/MAP2K4/TNNT2/G6PD/SMAD7/TPM1/IGF1/EFNB2/RGS2/PRKAR1A/NRG1/NRAP/MYH11/MEF2A/SIK1/MYOCD/RARA/CALR/ACVR1/PLN/PTEN/DSG2/BMP5/DLL4/GREM1/CTDP1/RXRA/MYL3/RARB/MYBPC3/SORBS2/WT1/BVES/WNT3A/RYR2/ZFPM1
GO_INTERACTION_WITH_HOST	GO_INTERACTION_WITH_HOST	208	0.626765	2.31457	0.000101492	0.000474338	0.000184641	7495	tags=50%, list=16%, signal=42%	CTSB/ITGA5/ANPEP/CD55/ICAM1/IFITM2/CCR5/GSN/TGFB1/GAS6/MRC1/FCN1/CR1/CD4/ITGB7/NECTIN2/PTX3/ITGB5/SLAMF1/CXCL8/ZC3H12A/MET/CD74/VAMP8/P4HB/ITGB3/LGALS1/HS3ST5/SERPINB9/GRB2/ITGB1/CAV2/TNIP1/CLEC4G/CD209/CCL8/CAV1/GRK2/TRIM38/AXL/TNFRSF14/CD86/HYAL2/LGALS9/HSPA1A/CD81/F11R/PML/IFITM3/TRIM15/EFNB2/IFITM1/SLC1A5/CHMP4C/SLC52A1/PVR/CLEC5A/NPC1/TRIM32/SELPLG/GUCY1A1/CLDN1/BCL2L1/LAMP1/DEFA1/TNFRSF4/AT…
GO_MESENCHYMAL_CELL_DIFFERENTIATION	GO_MESENCHYMAL_CELL_DIFFERENTIATION	209	0.509081	1.88007	0.000101492	0.000474338	0.000184641	8503	tags=38%, list=18%, signal=31%	COL1A1/ENG/SEMA6B/DAB2/LOXL2/SEMA7A/WNT4/TGFB1/FN1/SNAI1/TGFBR2/IL6/WNT2/S100A4/SFRP2/NRP1/SEMA4F/HGF/LOXL3/TWIST1/SEMA3C/SEMA3F/HMGA2/IL1B/RDH10/SEMA4A/SNAI2/LEF1/SEMA3A/TGFBR1/VASN/FGFR1/HAS2/BAMBI/SMAD7/PHLDB2/NRP2/MAPK3/RFLNB/WWTR1/SHH/OLFM1/NRG1/CFL1/CUL7/PDPN/EOMES/RTN4/SPRY1/ACVR1/PTEN/BMP5/HEYL/PHLDB1/GREM1/TGFB1I1/SDCBP/TCOF1/GSC/EDNRA/SEMA4C/TIAM1/EFNA1/GDNF/CTNNB1/ADIPOR1/TGFB3/POFUT2/…
GO_POSITIVE_REGULATION_OF_INTRACELLULAR_TRANSPORT	GO_POSITIVE_REGULATION_OF_INTRACELLULAR_TRANSPORT	208	0.533361	1.96964	0.000101492	0.000474338	0.000184641	6614	tags=32%, list=14%, signal=28%	IL4R/RAC2/HCLS1/DAB2/PLK3/ITGB2/FCER1G/PRKCD/TGFB1/GAS6/ITGAM/FGR/ANXA2/SYK/ANXA2P2/ZC3H12A/VAMP8/PAK1/MYO1C/CEMIP/MICALL2/EDEM1/TMEM30B/IL1B/RIPOR1/OAZ1/CACNB2/HYAL2/LDLRAP1/PRNP/PTGS2/STOM/SFN/BAG3/STXBP1/EDEM2/ARF1/SYT1/MSN/SHH/LEP/CAMK1/CHRM1/CIB1/FLNA/UBE2L3/BCAP31/JUP/HRAS/PRKACA/EHD2/SYT7/ADORA2B/ABLIM3/B3GAT3/FZD5/SEC16A/ATG13/CHP1/LEPROT/SH3GLB1/TCAF2/CRHR1/OAZ2/HPCA/CACNB3/ANK3
GO_ACTIN_POLYMERIZATION_OR_DEPOLYMERIZATION	GO_ACTIN_POLYMERIZATION_OR_DEPOLYMERIZATION	206	0.607518	2.24207	0.000101513	0.000474338	0.000184641	7599	tags=46%, list=16%, signal=39%	ARPC1B/CCR7/MICAL2/ICAM1/TWF2/HCLS1/HCK/PYCARD/WAS/TMSB10/GSN/PRKCD/PFN1/VASP/ARPC2/MYADM/CORO1A/PSTPIP2/CDC42EP5/AIF1/CXCL12/WIPF1/NCKAP1L/SH3BP1/CARMIL2/PLEK/SCIN/FMN1/GRB2/KIRREL1/MYO1C/GMFG/SNX9/PTK2B/ACTR3C/PSTPIP1/CDC42EP2/CSF3/CDC42EP3/CAPZB/MICALL2/ARPC5L/DMTN/CORO1B/CCL26/BAIAP2L1/WDR1/CAPG/VILL/SSH3/BIN1/CCL24/RHOBTB2/ARF1/NCK2/SLIT2/CORO7/CYFIP1/MSRB2/ARHGAP18/CFL1/ACTR2/FCHSD1/CDC42EP…
GO_CARBOHYDRATE_BIOSYNTHETIC_PROCESS	GO_CARBOHYDRATE_BIOSYNTHETIC_PROCESS	206	0.535319	1.97561	0.000101513	0.000474338	0.000184641	9668	tags=49%, list=21%, signal=39%	NANS/B4GALT1/TGFB1/B3GNT8/SNCA/FBP1/P2RY6/ST6GALNAC6/CD244/PLEK/PTPN2/HAS1/UGP2/PTK2B/RBP4/PTAFR/NFKB1/CSGALNACT1/IMPA2/HAS2/HRH1/DGKQ/SUPT20HL1/B3GNT2/CHST15/G6PD/IRS1/B3GNT7/PPP1R3B/IGF1/PGM2L1/ALDOA/LEP/NDST2/CHST11/NTSR1/PTH1R/TALDO1/PDGFB/HAS3/CHST13/CHST12/IGF2/SUPT20HL2/SIK1/TKT/AKR1B1/SDS/EXT2/AP2A1/B3GNT4/MGAT2/MDH1/ST3GAL2/ATF3/SELENOS/GPI/PPP1CA/CSGALNACT2/TPI1/GPER1/INSR/GOT1/SESN2/EN…
GO_CARTILAGE_DEVELOPMENT	GO_CARTILAGE_DEVELOPMENT	206	0.571257	2.10824	0.000101513	0.000474338	0.000184641	7225	tags=41%, list=16%, signal=35%	TIMP1/COL1A1/COL6A3/STC1/COL6A2/LUM/ECM1/COL6A1/VWA1/LOXL2/TGFB1/RUNX2/SNAI1/TGFBR2/ANXA2/ANXA2P2/TRPV4/CHI3L1/COL12A1/SFRP2/RUNX3/SERPINH1/TGFBI/CHSY1/SCIN/ACVRL1/CCN1/CTSK/ROR2/HMGA2/CD44/CCN3/CSGALNACT1/CCN2/SNAI2/TGFBR1/MMP13/MGP/COL7A1/WNT7B/SRF/FGFR1/HYAL2/BMP1/MEF2D/WNT10B/SULF2/SULF1/MAPK3/RFLNB/ADAMTS12/CREB3L2/LEP/CHST11/PTH1R/EFEMP1/MAF/SCARA3/CARM1/BMP8B/RARA/RARG/PRRX1/BMP5/DDRGK1/GR…
GO_GLIAL_CELL_DIFFERENTIATION	GO_GLIAL_CELL_DIFFERENTIATION	206	0.438622	1.61875	0.000101513	0.000474338	0.000184641	8419	tags=37%, list=18%, signal=31%	LIF/C5AR1/S100A8/C1QA/GRN/CLCF1/GSN/TGFB1/BACE2/IL6/NRROS/FPR2/NDRG1/TLR2/EGR2/SPINT1/PPARG/ROR2/MAP2K1/SERPINE2/IL1B/MXRA8/LEF1/CSK/WDR1/BIN1/TSPAN2/NAB2/MAPK3/SHH/EMX1/NRG1/GAP43/LRP1/LAMC3/LYN/PICK1/PRDM8/LAMA2/TRPC4/STAT3/PTEN/CXCR4/DRD1/VIM/SLC45A3/ZNF365/CNTF/NFE2L1/POU3F1/MMP24/GPC1/LGI4/HDAC10/MYRF/CNTNAP1/CTNNB1/TLR4/LDLR/DAB1/APP/MAG/ADORA2A/TNFRSF21/TREM2/TNF/FGF5/RHOA/GPR157/CNTN2/NKX…
GO_REGULATION_OF_CELL_SUBSTRATE_ADHESION	GO_REGULATION_OF_CELL_SUBSTRATE_ADHESION	206	0.63655	2.34921	0.000101513	0.000474338	0.000184641	8862	tags=56%, list=19%, signal=46%	COL1A1/CCR7/RAC2/ITGA5/SMOC2/SERPINE1/FBLN2/THY1/ITGA3/CD3E/THBS1/PLAU/WNT4/FN1/ARPC2/EMILIN2/MYADM/APOD/PPM1F/COL8A1/EMP2/EGFL6/LGALS1/TACSTD2/NRP1/SLC9A1/EDIL3/FMN1/SKAP1/ACVRL1/CCN1/PTK2B/DOCK5/FBLN1/BST1/EMILIN1/NINJ1/PTPRJ/LIMS1/S100A10/DMTN/CASS4/CDH13/DUSP3/UNC13D/MMP14/SPOCK1/PRKCZ/HAS2/PHLDB2/RELL2/EPHA1/MMP12/SDC4/IQGAP1/COL26A1/POSTN/LRP1/APOA1/MMRN2/RHOD/SPOCK2/CIB1/FLNA/EGFLAM/PDPN/D…
GO_CELL_RECOGNITION	GO_CELL_RECOGNITION	207	0.645775	2.38401	0.000101523	0.000474338	0.000184641	7865	tags=54%, list=17%, signal=45%	CCR7/PRF1/FOLR2/B4GALT1/TRBC2/CNTNAP3/CD5/TRBC1/EMB/FCN1/ATP8B3/CD6/CATSPER1/ST6GALNAC6/DOCK2/CRTAM/IGHA2/VSTM2L/NRP1/IGHV1OR15-1/IGHA1/IGHG2/CLEC7A/IGHV3-7/IGHV3-30/CD209/IGHG1/IGHG3/IGKC/IGLC3/IGHM/IGLC1/IGLC2/HAVCR2/CSGALNACT1/IGHV3-23/IGHV3-15/IGHV1-69D/SEMA3A/IGHV2-26/IGLL5/NPTN/COLEC12/IGHV2-5/ZP1/IGHV4-59/IGHV1-18/JMJD6/IGHV3-33/IGHV5-10-1/IGHV4-39/DOCK8/IGHV3-21/NCK2/IGHV5-51/CNTN4/CD226/…
GO_REGULATION_OF_CHEMOTAXIS	GO_REGULATION_OF_CHEMOTAXIS	207	0.667309	2.46351	0.000101523	0.000474338	0.000184641	8199	tags=57%, list=18%, signal=47%	NBL1/SLAMF8/CCR7/RAC2/CMKLR1/CCL5/SEMA6B/SMOC2/C5AR1/VEGFC/SERPINE1/CCR2/P2RX4/SEMA7A/THBS1/GPSM3/CCR6/CCR4/CCL2/TGFB1/GAS6/DYSF/IL6/PPM1F/TNFSF14/AIF1/TRPV4/CCL7/MPP1/FPR2/CXCL12/C3AR1/CXCL14/CXCL8/MET/CD74/C5AR2/ADGRA2/SCG2/CCR1/NCKAP1L/IL16/PTPN2/NRP1/GPR183/LGMN/PTK2B/SEMA4F/PDGFRB/BST1/HSPB1/IL6R/SEMA3C/SEMA3F/CCN3/CORO1B/DUSP1/SEMA4A/CDH13/DUSP3/CCL26/SEMA3A/XCL2/STX4/SLC8B1/FGFR1/TMEM102/C…
GO_RESPONSE_TO_MECHANICAL_STIMULUS	GO_RESPONSE_TO_MECHANICAL_STIMULUS	207	0.616996	2.27777	0.000101523	0.000474338	0.000184641	7249	tags=49%, list=16%, signal=41%	COL1A1/CD40/TNFRSF8/STRA6/COL3A1/TNFRSF10A/ENG/JUNB/TNFRSF10B/FOSL1/THBS1/TGFB1/TGFBR2/MMP7/CNN2/TNFSF14/TRPV4/CHI3L1/CXCL12/TLR8/DCANP1/BDKRB1/PTGER4/RETN/SLC9A1/PTK2B/CYBA/PIEZO1/PPARG/ASIC2/MYD88/TLR5/NFKB1/CASP5/SHANK3/SERPINE2/ACTG1/IL1B/DCN/FAS/MPO/MMP14/ATP8A2/ANKRD1/TNFRSF1A/MBD2/ATP1A1/TIFAB/PTGS2/MAP2K4/NTRK1/BAG3/FOS/MAPK3/FOSB/POSTN/JUN/PHF24/ETS1/BAK1/JUP/FADD/IGFBP2/TLR7/PKD1L3/PKD2…
GO_ACTIN_BASED_CELL_PROJECTION	GO_ACTIN_BASED_CELL_PROJECTION	205	0.543856	2.00633	0.000101585	0.000474338	0.000184641	8885	tags=44%, list=19%, signal=36%	MYO1G/TBC1D10C/TWF2/ATP6V1B2/B4GALT1/LCP1/ITGA3/TGFB1/VASP/ACPP/NPTX2/DEF6/ATP8B1/TRPV4/AOC3/MPP1/ACTA2/ADGRA2/ITGB3/ARL4C/ITGB1/MYO1C/SLC26A2/MYO1B/ACTG2/CBX6/MYO7A/CD44/SYTL1/EPS8L2/ATP6V1E1/HYAL2/PODXL/ANGPT1/CALB1/SLC27A4/MSN/SHTN1/NPTXR/FGF13/CYFIP1/FZD9/PPP1R9B/MYO1A/GAP43/CDHR2/CIB1/PDPN/RAPH1/SPN/S100P/BAIAP2/TEK/MYO3B/ARF6/LOXHD1/AKR1B1/MYO5A/HOMER2/NF2/AP2A1/CBLIF/PDZD7/CDH23/ICAM2/TENM…
GO_ESTABLISHMENT_OR_MAINTENANCE_OF_CELL_POLARITY	GO_ESTABLISHMENT_OR_MAINTENANCE_OF_CELL_POLARITY	205	0.466699	1.72169	0.000101585	0.000474338	0.000184641	10477	tags=42%, list=23%, signal=33%	SPINT2/CCR7/PARVB/GSN/ANK1/RHOG/PARVG/MYH9/CD3G/DOCK2/NCKAP1L/PAK1/SH3BP1/CARMIL2/SLC9A1/RHOH/NDEL1/PTK2B/FRMD4A/LMNA/CYTH1/PARVA/MPP7/WNT7B/PRKCZ/WDR1/DOCK8/CCL4/RHOV/MSN/SHTN1/SHH/FGF13/RHOF/MAP1B/CFL1/RHOD/ACTR2/FRMD4B/LIN7A/SPN/ARPC5/CCL19/TEK/GATA3/ARF6/SPRY1/ACTR3/DCTN1/RND3/KIF26B/MAPKAP1/FAM89B/CYP26B1/CAP1/ARHGEF11/RAP1B/CDH5/CAMSAP3/LRRC7/DLG3/CRB2/MARK2/NSFL1C/FSCN1/RHOA/CYTH3/STK25/SP…
GO_INSULIN_SECRETION	GO_INSULIN_SECRETION	205	0.488011	1.80031	0.000101585	0.000474338	0.000184641	9889	tags=43%, list=21%, signal=34%	PTPRN/PIM3/VGF/CCL5/GPR68/VSNL1/CACNA1C/ITPR1/ARRB1/ITPR3/ANO1/RBP4/UCP2/CCN3/PTPRN2/IL1B/KCNG2/RAB11FIP5/SNAP25/STX4/STX1A/SLC8B1/IL1RN/CHGA/KCNC2/IRS1/TRH/AACS/GAL/LEP/DOC2B/LRP1/CPLX1/FKBP1B/PFKL/ANXA1/GIP/SYT7/C2CD2L/RIMS2/ADCYAP1/MYO5A/PPP3CB/TRPM4/SLC25A6/CARTPT/BMP8A/SLC30A8/SIDT2/CACNA1A/GLUL/TIAM1/KCNS3/ENY2/CYB5R4/DPP4/ADRA2C/CRH/GPER1/ADCY5/CPLX3/FAM3B/MAP4K4/PPARD/PSMD9/MC4R/CDK16/NR1…
GO_KINASE_REGULATOR_ACTIVITY	GO_KINASE_REGULATOR_ACTIVITY	205	0.466065	1.71935	0.000101585	0.000474338	0.000184641	8597	tags=35%, list=19%, signal=29%	FAM20A/SOCS3/RAC2/SH3BP5/CCL5/SLA2/TGFB1/GAS6/TRIB1/PIK3R5/PRKAR2B/NCKAP1L/RHOH/GMFG/TESC/WDR81/CDKN1A/PIK3R6/HSPB1/CAMK2N1/MAP2K1/YWHAG/CDKN2D/CCNA1/HYAL2/DGKQ/PRKAR1B/DNAJC3/SFN/KLF4/CCKBR/SOCS1/FGF13/TCL1A/IQGAP1/CISH/PRKAR1A/NRG1/CDK5R2/GPRC5A/CIB1/CALM3/IGF2/LTF/CDC37/GREM1/CAB39/MADD/ATG13/IL2/CHP1/SPRED2/CCNY/SMCR8/CCND1/CCNG1/ALKAL2/ITSN1/CCNO/MARK2/CCNYL1/GRM5/SPRY2/INKA1/CDKN1C/CCNG2/PK…
GO_NEGATIVE_REGULATION_OF_NEURON_DEATH	GO_NEGATIVE_REGULATION_OF_NEURON_DEATH	205	0.574283	2.11858	0.000101585	0.000474338	0.000184641	8167	tags=45%, list=18%, signal=37%	CEBPB/C5AR1/GRN/CLCF1/CCL2/HMOX1/SERPINF1/SNCA/CORO1A/NCOA7/NEFL/ADAM8/IL10/ARRB2/VSTM2L/ARRB1/STAR/NRP1/LGMN/PTK2B/CD200R1/CSF3/GPNMB/GABRA5/MDK/BAX/SNCB/AXL/GBA/ANGPT1/GABRB2/BDNF/NAIP/MAP2K4/NTRK1/STXBP1/CHGA/SOD2/GRIN1/CD34/FZD9/JUN/LRP1/DNAJC5/HRAS/EN1/IKBKG/UNC5B/ATP13A2/STAT3/BCL2L1/EIF4G1/HYOU1/ATG7/CSF1/CX3CL1/CNTF/FZD1/CHMP4B/GCLM/TRAF2/WNT3A/NR4A2/FBXO7/GDNF/HLA-F/GPI/CTNNB1/CHL1/TGFB3…
GO_ORGANIC_ANION_TRANSMEMBRANE_TRANSPORTER_ACTIVITY	GO_ORGANIC_ANION_TRANSMEMBRANE_TRANSPORTER_ACTIVITY	205	0.446261	1.64629	0.000101585	0.000474338	0.000184641	11085	tags=41%, list=24%, signal=32%	AQP9/SLC16A3/SLC6A6/SLCO4A1/SLC7A7/SLC36A1/SLC16A5/SLC7A8/SLCO2B1/SLC26A2/ABCC3/SLC16A13/SLC25A32/TMEM30B/SLC25A19/SFXN3/SLC16A10/SLC51A/SLC6A15/SLC25A24/SLC2A9/SLC35D2/SLC7A4/SLC6A7/SLC16A11/SLC27A2/SLC38A7/SLC1A5/SLC17A7/SLC52A1/SLC32A1/SLC13A5/SLC43A2/SLCO4C1/SLC38A10/SLC35B3/SLC7A2/SLC52A2/ABCC1/SLCO2A1/SLC17A6/SLC25A22/SLC25A6/SLC38A6/SLCO3A1/SLC4A11/SLC27A1/SLC22A9/SLC38A8/SLC7A10/SLC4A7/SL…
GO_REGULATION_OF_PEPTIDE_HORMONE_SECRETION	GO_REGULATION_OF_PEPTIDE_HORMONE_SECRETION	205	0.46055	1.699	0.000101585	0.000474338	0.000184641	8040	tags=36%, list=17%, signal=30%	PIM3/CCL5/GPR68/VSNL1/CACNA1C/ITPR1/ARRB1/ITPR3/ANO1/RBP4/UCP2/TNFSF11/KALRN/CCN3/IL1B/KCNG2/SNAP25/STX4/STX1A/SLC8B1/CHGA/KCNC2/IRS1/TRH/AACS/LEP/DOC2B/GRP/LRP1/PAX8/FKBP1B/CRHBP/PFKL/HTR2C/GIP/SYT7/FFAR2/C2CD2L/ADCYAP1/FFAR3/PPP3CB/TRPM4/SLC25A6/CARTPT/ILDR1/BMP8A/SLC30A8/SIDT2/CACNA1A/GLUL/TIAM1/KCNS3/ENY2/DPP4/ADRA2C/HFE/CRH/GPER1/ADCY5/MAP4K4/PPARD/PSMD9/CDK16/NR1D1/KLF7/TNF/CACNA1E/NNAT/CPT…
GO_TRANSPORT_VESICLE_MEMBRANE	GO_TRANSPORT_VESICLE_MEMBRANE	205	0.605292	2.23297	0.000101585	0.000474338	0.000184641	8902	tags=51%, list=19%, signal=42%	PTPRN/CD59/SNCA/NRGN/MCTP1/SYT5/ITPR1/CD74/MCTP2/SYNGR2/HLA-DPB1/AREG/HLA-DRB1/SEC24D/SV2B/SYT12/HLA-DQA1/SYN1/PI4K2A/PTPRN2/AP1S1/HLA-DRA/RAB11FIP5/CLTB/SYNGR3/STX1A/SLC6A17/SYNGR1/CHGA/AC034102.1/SVOP/SYT1/RAB1A/RAB3C/SYNGR4/SLC17A7/SYN2/SLC30A3/SLC32A1/ECE2/HLA-DPA1/LAMP5/SYNPR/DNAJC5/CALM3/RAB35/HLA-DQB1/SYT7/SV2C/BCL2L1/DOC2A/LAMP1/HLA-DRB5/AMPH/HLA-E/DBH/SLC17A6/UNC13C/RPH3AL/AP2A1/SLC30A8/…
GO_CELLULAR_RESPONSE_TO_ACID_CHEMICAL	GO_CELLULAR_RESPONSE_TO_ACID_CHEMICAL	204	0.533225	1.96649	0.000101626	0.000474338	0.000184641	9589	tags=46%, list=21%, signal=36%	COL1A1/CEBPB/COL3A1/COL6A1/COL1A2/PTGER2/TWF2/FOLR2/SIPA1/HAMP/SERPINF1/P2RY6/WNT2/ZC3H12A/PTGER4/TESC/PTK2B/CYBA/PPARG/TNFSF4/PTAFR/EGR1/CYBB/XBP1/ASS1/WNT7B/AVPR1A/PTGDR/WNT10B/KLF4/SOCS1/KCNMB1/KLF2/LEP/MMP2/BRINP1/ABL2/PDK3/COL4A1/LYN/PDK4/PDGFB/CLDN1/FFAR2/RARA/BCL2L1/RARG/FFAR3/NEURL1/COL5A2/AKR1C2/ABCA1/STRA8/SPAAR/GCLM/RARB/TNC/WNT3A/WNT9A/LAMTOR2/CYP26B1/KDR/PKD2/GJB3/RRAGA/SESN2/CAPN2/S…
GO_ENDOTHELIAL_CELL_MIGRATION	GO_ENDOTHELIAL_CELL_MIGRATION	201	0.647651	2.38668	0.000101626	0.000474338	0.000184641	8894	tags=55%, list=19%, signal=44%	CD40/CYP1B1/STC1/SMOC2/LOXL2/VEGFC/GRN/PLXND1/P2RX4/ITGB2/PXN/THBS1/ADTRP/TGFB1/TBXA2R/MAP2K3/PLK2/HMOX1/SERPINF1/MYH9/PLEKHG5/ZC3H12A/MET/ADGRA2/HDAC7/SCG2/EMP2/TNFSF12/ITGB3/SH3BP1/STARD13/SRPX2/NRP1/ITGB1/ACVRL1/LGMN/PTK2B/PPARG/HSPB1/NOS3/EGR3/CCN3/CORO1B/LGALS8/DCN/SEMA4A/CDH13/FOXC2/RAB13/MAP3K3/TGFBR1/STAT5A/SRF/FGFR1/CXCL13/PTGS2/ANGPT1/GPX1/NRP2/FAP/SLIT2/KLF4/FOXP1/PECAM1/EFNB2/ANXA3/AP…
GO_EPITHELIAL_CELL_DEVELOPMENT	GO_EPITHELIAL_CELL_DEVELOPMENT	201	0.511875	1.88633	0.000101626	0.000474338	0.000184641	9413	tags=42%, list=20%, signal=34%	SPINT2/STC1/COL18A1/ENG/ICAM1/HRH2/B4GALT1/ST14/BFSP1/MYADM/FOSL2/ACTA2/MET/RILPL2/PLOD3/ADAMTSL4/CDKN1A/CCM2/MYO7A/SDC1/IL1B/RAB13/XBP1/TNFRSF1A/WNT7B/FGFR1/PRDM1/FLNB/PODXL/SFN/NTRK1/GPX1/F11R/PSAP/MSN/PGR/PECAM1/IQGAP1/KDF1/FLNA/PDGFB/GPR4/KLF5/CLDN1/S1PR2/RARA/RARG/BMP5/VIM/PPP1R16B/CNMD/PDE2A/GPAT4/TRIOBP/SIDT2/RARB/PDZD7/ID1/RAPGEF1/ROS1/SLC9A4/EPHA2/DACT2/RAP1B/CTNNB1/SLC4A7/ESR1/CDH5/MYO1…
GO_EXOCYTIC_VESICLE	GO_EXOCYTIC_VESICLE	203	0.593698	2.18906	0.000101626	0.000474338	0.000184641	11041	tags=59%, list=24%, signal=45%	PTPRN/RAB27A/SNCA/TMED9/MCTP1/STX11/SYT5/MCTP2/SYNGR2/SYTL5/NDEL1/SV2B/SYT12/DNM1/SYN1/PI4K2A/MME/SYTL2/PENK/SYTL1/RAB15/PTPRN2/UNC13D/CLTB/SNAP25/SYNGR3/STX4/STX1A/SLC6A17/ATP6V0D1/BIN1/SYNGR1/BDNF/HAP1/GRIN1/AC034102.1/SYT13/SVOP/SYT1/IGF1/TOR1A/DLG4/TH/RAB3C/SYNGR4/VDAC1/SLC17A7/RAB3D/SYN2/SLC30A3/SLC32A1/LAMP5/SYNPR/DNAJC5/CALM3/PICK1/RAB35/SYTL3/SYT7/GRIN2A/SV2C/BCL2L1/DOC2A/LAMP1/AMPH/SLC17…
GO_KERATINIZATION	GO_KERATINIZATION	201	0.421626	1.55375	0.000101626	0.000474338	0.000184641	10661	tags=34%, list=23%, signal=26%	FURIN/KRT18/DSC2/KRT8/ST14/TCHH/CSTA/KRT80/PI3/KRT7/KLK13/CNFN/KRT86/PERP/SFN/KRT15/KRT19/KRT81/KRT78/CAPN1/KRT79/JUP/KRT36/KRT17/CAPNS1/KRT32/KRT31/PKP3/DSG2/KRT3/KRT34/KRT12/LIPN/CYP26B1/PPL/ABCA12/KRT1/KRT33B/DSP/KLK5/SPINK6/KRT14/KRTAP10-1/PKP2/KRTAP9-2/DSG3/RPTN/LCE3D/KRT26/KRTAP1-5/SHARPIN/KRT77/PCSK6/KRT16/KRTAP10-6/KLK12/KRTAP4-3/LCE1F/KRTAP2-3/SPRR2G/CDSN/KRT85/PPHLN1/LOR/KRT39/PKP1/KRTA…
GO_MEMBRANE_LIPID_METABOLIC_PROCESS	GO_MEMBRANE_LIPID_METABOLIC_PROCESS	203	0.53275	1.96433	0.000101626	0.000474338	0.000184641	8799	tags=39%, list=19%, signal=32%	CYP1B1/GBGT1/ALDH3B1/PRKCD/A4GALT/ST8SIA4/SPHK1/NAGA/FUCA1/HEXB/ST6GALNAC6/SUMF1/PLA2G15/CCN1/SGMS2/FUT7/B3GALT4/CTSA/GAL3ST4/UGCG/HEXA/ARSA/BAX/PIGT/TNFRSF1A/GLB1/HACD1/GBA/STS/PLPP2/GPAA1/CERS2/GLA/PSAP/ALOXE3/TH/CSNK1G2/ESYT1/CERK/SMPD1/ST8SIA3/SERINC3/GM2A/SERINC2/GALC/HACD4/SPTLC2/CLN6/ACER2/CLN8/ELOVL1/PIGB/MGST2/ELOVL7/ORMDL2/ESYT2/LARGE1/ST6GALNAC4/PIGP/TEX2/ST3GAL2/ELOVL6/ELOVL4/SPTLC3/C…
GO_ORGANIC_ACID_BINDING	GO_ORGANIC_ACID_BINDING	204	0.558932	2.0613	0.000101626	0.000474338	0.000184641	10783	tags=54%, list=23%, signal=42%	VDR/P4HA2/STAB1/S100A9/S100A8/FOLR2/P4HA3/LYVE1/ST8SIA4/FCN1/LAYN/PLOD3/FABP4/STARD5/PPARG/SELE/GPR143/NOS3/DPYS/CEMIP/P3H1/EGLN2/CD44/SERPINA5/FABP3/SELP/ASS1/PYGL/NAGS/ALOX5AP/FABP5/TDO2/HYAL2/GCHFR/PLOD1/GRIN1/PSAP/GSS/TH/TNFAIP6/CRABP2/HAPLN3/FFAR4/GRIN3A/P3H3/CYP26A1/PADI4/PTGDS/ST8SIA3/RARA/APOC1/DBH/PAM/GRIN2B/AKR1C2/NR2F2/RXRA/GAD2/CD22/GLUL/FABP6/RYR2/ALKBH3/CYP26B1/RARS/HBA1/FOLR3/GRM7/…
GO_OSTEOBLAST_DIFFERENTIATION	GO_OSTEOBLAST_DIFFERENTIATION	204	0.554578	2.04524	0.000101626	0.000474338	0.000184641	5801	tags=36%, list=13%, signal=31%	FHL2/COL1A1/CEBPB/AC073611.1/COL6A1/FAM20C/CTHRC1/JUNB/SEMA7A/WNT4/RUNX2/SNAI1/PDLIM7/IL6/SFRP2/HDAC7/TPM4/NOCT/SPP1/AREG/CCN1/CEBPD/HGF/RIOX1/IL6R/TWIST1/GPNMB/PENK/CLIC1/SNAI2/TWIST2/LEF1/WNT7B/MEF2D/LOX/WNT10B/SMAD6/ACHE/IBSP/WWTR1/IGF1/IGFBP3/SHH/TMEM119/CCL3/ALPL/IFITM1/ATP6AP1/PTH1R/CLEC5A/IGF2/PRKACA/ACVR1/SND1/TRPM4/LTF/RRBP1/DNAJC13/CEBPA/GREM1/CREB3L1/FZD1/ID1/TNC/WNT3A/RDH14/SH3PXD2B/D…
GO_OUTER_MEMBRANE	GO_OUTER_MEMBRANE	204	0.433357	1.59819	0.000101626	0.000474338	0.000184641	8201	tags=29%, list=18%, signal=24%	ANKH/ACSL1/TMEM173/BCL2A1/SNCA/KMO/HK1/TSPO/GIMAP5/ITPR3/SPATA18/ACSL4/PPP1R15A/CYB5R3/RAB11FIP5/PMAIP1/BAX/TMEM109/ASS1/CLMN/MLXIP/BMF/PGR/LTC4S/MCL1/VDAC1/GPAT2/MGST1/BCL2L2/BAK1/AIFM2/ACSL5/GUCY2D/BCL2L1/FATE1/NUCB2/ULK1/MAOB/PDE2A/SLC24A1/CASP8/TRIM14/MTX2/UBC/SH3GLB1/SYNE3/BRI3BP/AMBRA1/SYNE1/CISD1/VAT1/NLRX1/TOMM34/HK2/CPT1A/UBB/BOK/MUL1/GK/SOX10
GO_POSITIVE_REGULATION_OF_ERK1_AND_ERK2_CASCADE	GO_POSITIVE_REGULATION_OF_ERK1_AND_ERK2_CASCADE	201	0.656827	2.4205	0.000101626	0.000474338	0.000184641	8446	tags=57%, list=18%, signal=47%	CCR7/ICAM1/CCL5/MARCO/NOD2/C5AR1/PYCARD/SEMA7A/CAVIN3/CCL2/TGFB1/GAS6/FLT3/CD4/TRPV4/P2RY6/CCL7/CHI3L1/TNFRSF11A/CSF1R/FPR2/CCL18/SLAMF1/SHC1/CD74/C5AR2/CCL20/CCR1/ARRB2/CCL13/ARRB1/NRP1/GPR183/PTK2B/SCIMP/PTPN22/PDGFRB/CCL8/TNFSF11/MAP2K1/GPNMB/CD44/PTPRC/CCL23/HAVCR2/CCN2/CCL26/NPTN/PRKCZ/XCL2/ANGPT1/LGALS9/CCL14/NTRK1/CALCR/CCL24/CCL4/NOD1/MAPK3/FLT1/GNAI2/CCL3/JUN/SSTR4/FFAR4/ATP6AP1/LRP1/CIB…
GO_POSITIVE_REGULATION_OF_SUPRAMOLECULAR_FIBER_ORGANIZATION	GO_POSITIVE_REGULATION_OF_SUPRAMOLECULAR_FIBER_ORGANIZATION	203	0.624409	2.30229	0.000101626	0.000474338	0.000184641	8916	tags=54%, list=19%, signal=44%	ARPC1B/CCR7/ICAM1/HCK/FES/PYCARD/WAS/SYNPO/PXN/GSN/PFN1/ARHGEF5/WNT4/VASP/ARPC2/CORO1A/COLGALT1/CDC42EP5/PPM1F/TRPV4/LIMK1/MET/WIPF1/NCKAP1L/PAK1/CARMIL2/PLEK/SCIN/NRP1/FMN1/GRB2/KIRREL1/MYO1C/GMFG/SNX9/CD47/PTK2B/ACTR3C/FHOD1/CDC42EP2/CSF3/CDC42EP3/S100A10/ARPC5L/CORO1B/CCN2/CCL26/TGFBR1/BAIAP2L1/WDR1/HSPA1A/BIN1/GPR65/CCL24/GPX1/RHOBTB2/ARF1/NCK2/TPM1/EPHA1/SDC4/CYFIP1/CFL1/APOA1/ACTR2/FCHSD1/F…
GO_REGULATION_OF_DEPHOSPHORYLATION	GO_REGULATION_OF_DEPHOSPHORYLATION	203	0.499914	1.84326	0.000101626	0.000474338	0.000184641	9413	tags=38%, list=20%, signal=31%	LILRB2/PRKCD/TGFB1/PTPA/SH3RF2/SPOCD1/MYO1D/RCAN2/RIPK3/RIMBP2/FKBP1A/NCKAP1L/PLEK/CD300A/NUAK1/WDR81/PPP1R15A/PDGFRB/SYTL2/PPARGC1B/PTPRC/HSP90B1/GBA/ELL/SMG6/PPP1R3B/TSKS/IGFBP3/SLC7A14/PPP6R1/PPP1R7/GNAI2/LGALS3/PPP1R14C/IQGAP1/ITGA1/PPP1R9B/PPP4R4/SH2D4A/SMPD1/CALM3/MGAT5/FKBP15/FKBP1B/DLC1/PHACTR2/SWAP70/PPP1R16B/B3GAT3/ELFN1/YWHAB/FCRL3/CD2BP2/TMEM132D/ADORA1/SHOC2/CHP1/FAM122A/CAMSAP3/PPP2…
GO_REGULATION_OF_LEUKOCYTE_MEDIATED_IMMUNITY	GO_REGULATION_OF_LEUKOCYTE_MEDIATED_IMMUNITY	201	0.706616	2.60398	0.000101626	0.000474338	0.000184641	7024	tags=58%, list=15%, signal=49%	IL1R1/IL4R/JAK3/CD40/CD1D/IL27RA/TNFRSF1B/RAC2/CXCL6/IL18R1/STAT6/SLAMF6/IL7R/CD1C/PTPN6/NOD2/TNFSF13/FES/CCR2/WAS/ITGB2/FCER1G/CLCF1/CD96/ADGRE2/TGFB1/SH2D1B/STXBP2/HMOX1/CD28/VAV1/ITGAM/CR1/LILRB1/FGR/IL6/SYK/C4BPB/NECTIN2/SH2D1A/FCGR2B/RIPK3/CD1E/IL10/VAMP8/ARRB2/CRTAM/SASH3/CD300A/SERPINB9/IL12RB1/RAET1L/NLRP3/ULBP2/FOXP3/CLEC4G/PIK3R6/TNFSF4/IL18RAP/PTAFR/PTPRC/HAVCR2/IL1B/UNC13D/ABR/CD84/PR…
GO_RHO_PROTEIN_SIGNAL_TRANSDUCTION	GO_RHO_PROTEIN_SIGNAL_TRANSDUCTION	201	0.583079	2.14873	0.000101626	0.000474338	0.000184641	8894	tags=50%, list=19%, signal=40%	RAC2/COL3A1/COL1A2/ARHGAP4/WAS/ITGA3/RHOG/ARHGEF5/P2RY10/VAV1/ARHGDIB/CDC42EP5/PLEKHG5/LIMK1/MET/ARRB1/NRP1/ITGB1/RHOH/ARHGDIA/PDGFRB/FGD2/FGD3/P2RY8/CDC42EP2/CDC42EP3/KALRN/CDH13/EPS8L2/ABR/RIPOR1/GPR174/RASGRF2/AKAP13/TAX1BP3/NGEF/ARHGAP29/GPR65/FGD5/RHOBTB2/RHOV/SHTN1/PECAM1/ABL2/RHOF/CFL1/APOA1/RHOD/OBSCN/CDC42EP1/PDPN/FLOT1/GPR4/DLC1/EPS8L1/GPR18/LPAR6/ARHGDIG/ARHGAP1/ARHGEF19/ITSN2/RND3/ABC…
GO_NEGATIVE_REGULATION_OF_DEFENSE_RESPONSE	GO_NEGATIVE_REGULATION_OF_DEFENSE_RESPONSE	198	0.634164	2.33514	0.000101636	0.000474338	0.000184641	8491	tags=52%, list=18%, signal=43%	SOCS3/SLAMF8/TNFRSF1B/METRNL/IL2RA/GRN/PYCARD/CD96/PRKCD/TNFAIP3/SERPINF1/APOD/SIGLEC10/CR1/VSIG4/LILRB1/SERPING1/ACP5/FCGR2B/ZC3H12A/IL10/IL1R2/ARRB2/PTGER4/PTPN2/NLRP12/SERPINB9/NLRP3/CD200R1/FOXP3/PPARG/HGF/FNDC4/NFKB1/IFI16/CCN3/ACOD1/PTPRC/HAVCR2/NR1H3/ABR/NLRP6/A2M/CHID1/TNFAIP8L2/TNFRSF1A/TRIM38/GBA/LGALS9/GPX1/ADCY7/SAA1/KLF4/IGF1/MMP12/CNR2/KIR2DL4/TNFAIP6/IRAK3/FFAR4/APOA1/ETS1/PTGIS/CL…
GO_MULTICELLULAR_ORGANISMAL_SIGNALING	GO_MULTICELLULAR_ORGANISMAL_SIGNALING	199	0.543276	2.00081	0.000101667	0.000474338	0.000184641	10353	tags=52%, list=22%, signal=40%	KCNK6/TYMP/DSC2/P2RX4/CACNA2D4/GJA5/KCNQ1/CACNA1C/ITPR1/ATP2A3/KCNE1/SCN1B/KCNK15/SLC9A1/ITPR3/SCN9A/ATP1B3/CAV1/KCNK1/KCNE4/ATP1A1/CACNB2/AVPR1A/GBA/KCNE3/BIN1/KCNK3/CACNA1F/EHD3/CACNG3/RNF207/FLNA/CALM3/FKBP1B/CACNA1H/MEF2A/JUP/DRD5/PRKACA/NPR1/CACNG2/CHRNB4/KCNJ12/SCN3B/PLN/CACNG8/FXYD7/DSG2/STIM1/TRPM4/DRD1/KCNJ5/KCNA1/SLC8A2/CARTPT/CACNA1I/CACNA2D3/GPR35/RYR2/CNTNAP1/SCN8A/CLCN1/CACNA2D1/COR…
GO_MYELOID_LEUKOCYTE_DIFFERENTIATION	GO_MYELOID_LEUKOCYTE_DIFFERENTIATION	199	0.677245	2.4942	0.000101667	0.000474338	0.000184641	6600	tags=52%, list=14%, signal=45%	BATF/LILRB3/CCR7/RUNX1/CEBPB/LIF/OSCAR/FAM20C/PIK3CD/HCLS1/MAFB/FES/SPI1/JUNB/FCER1G/INHBA/UBASH3B/C1QC/TGFB1/DCSTAMP/TGFBR2/CD4/LILRB1/ANXA2/MYH9/RELB/TRIB1/ANXA2P2/GPR68/TNFRSF11A/NRROS/CSF1R/LRRK1/SBNO2/CD74/SIGLEC15/PDE1B/CCR1/TLR2/PTPN2/GPR183/MMP9/TESC/FSTL3/TYROBP/LILRB4/PPARG/ROR2/SNX10/CSF3/IL31RA/TNFSF11/IRF4/IFI16/PPARGC1B/FBN1/IL34/LEF1/UBD/EVI2B/FOS/TSPAN2/FOXP1/KLF10/CCL3/IL23A/JUN/…
GO_NEGATIVE_REGULATION_OF_WNT_SIGNALING_PATHWAY	GO_NEGATIVE_REGULATION_OF_WNT_SIGNALING_PATHWAY	202	0.448481	1.6528	0.000101667	0.000474338	0.000184641	11788	tags=43%, list=25%, signal=32%	IGFBP6/TRABD2A/DAB2/CTHRC1/IGFBP4/HIC1/PTPRU/SFRP2/DKK2/CAV1/KREMEN1/ROR2/DKK1/EGR1/SNAI2/PRICKLE1/TAX1BP3/DKK3/TRABD2B/CYLD/HECW1/TSKU/WWTR1/SHH/LRP1/BICC1/GRB10/IGFBP2/SOX17/PSMD1/FZD6/TBX18/INVS/LATS2/GREM1/FZD1/NKD2/GSC/RAPGEF1/DKK4/TLE6/PSMB6/IGFBP1/PSMB10/TMEM88/NXN/SIAH2/PSMD9/DRAXIN/DACT1/PSME4/SHISA6/BARX1/NFATC4/PTPRO/SOX10/NKX2-5/PSMB7/PSMC2/PSMD2/PSMC3/GPC3/TLE5/TMEM131L/PSMA1/PSMC1/W…
GO_T_CELL_RECEPTOR_SIGNALING_PATHWAY	GO_T_CELL_RECEPTOR_SIGNALING_PATHWAY	199	0.624034	2.29823	0.000101667	0.000474338	0.000184641	10427	tags=55%, list=23%, signal=43%	CCR7/ITK/TEC/PTPN6/PIK3CD/THEMIS2/NFKBIZ/WAS/THY1/CD247/CD3E/LCK/THEMIS/TRBC1/CD28/GRAP2/CD4/TRAT1/CD3D/NECTIN2/CD3G/PLCG2/CD276/ZC3H12A/ICOSLG/LCP2/PAK1/TESPA1/PTPN2/CD300A/KCNN4/HLA-DPB1/SKAP1/HLA-DRB1/TRAC/TXK/FYB1/FOXP3/LILRB4/PTPN22/HLA-DQA1/PTPRJ/NFKB1/PTPRC/HLA-DRA/UBASH3A/DUSP3/TRAV8-4/CSK/PRNP/PRAM1/CYLD/TRAV19/CACNA1F/TRAV29DV5/CD226/TRBV7-9/ZAP70/LGALS3/BTK/HLA-DPA1/RFTN1/HRAS/HLA-DQB1…
GO_VESICLE_MEDIATED_TRANSPORT_IN_SYNAPSE	GO_VESICLE_MEDIATED_TRANSPORT_IN_SYNAPSE	202	0.558845	2.05953	0.000101667	0.000474338	0.000184641	10446	tags=52%, list=23%, signal=41%	RAB27A/SNCA/STX11/PRKCB/SYT5/AP3S1/ITGB3/NCS1/ACTB/SYT12/DNM1/SYN1/CAMK2A/ACTG1/NSG1/CPLX2/ERC2/CALY/SNAP25/SNCB/CACNB2/STX4/STX1A/DGKQ/PIP5K1C/HTR1B/STXBP1/NUMB/ARF1/SYT1/DENND1A/TOR1A/EFNB2/DOC2B/GRIP1/SLC17A7/GRIN3A/DNAJC5/CPLX1/CALM3/LIN7A/SYT7/RIMS2/ARF6/DOC2A/ADORA2B/BLOC1S4/AMPH/CADPS/PPP3CB/DRD1/PACSIN1/UNC13C/PICALM/SNPH/GAK/DNM3/RAB3A/NAPB/SYT4/UNC13A/BLOC1S2/PPFIA2/CADPS2/BLOC1S3/RAB11…
GO_CIRCADIAN_RHYTHM	GO_CIRCADIAN_RHYTHM	196	0.476778	1.75462	0.000101709	0.000474338	0.000184641	9452	tags=39%, list=20%, signal=31%	HTR7/SERPINE1/CAVIN3/HS3ST2/AHR/RELB/TNFRSF11A/OPN4/BHLHE40/NPAS2/NOCT/STAR/OPN3/PPARG/EGR3/EGR1/NR1H3/OPRL1/HEBP1/ASS1/SRD5A1/NTRK1/NRIP1/PML/AGRP/KLF10/TH/NAMPT/LEP/JUN/CSF2/PTGDS/CSNK1D/SIK1/RAI1/ATF5/PTEN/PROKR2/ADA/ATG7/TPH2/CARTPT/NGFR/NAGLU/MAGEL2/ID1/ADORA1/NFIL3/NR2F6/CHRNB2/PPP1CA/CRH/SETX/SIAH2/ADORA2A/NR1D1/MAPK9/PRKCG/GPR157/CREM/CPT1A/NPS/SREBF1/BTBD9/RORC/ROCK2/ADCY1/GNAQ/GPR176/BH…
GO_LOCOMOTORY_BEHAVIOR	GO_LOCOMOTORY_BEHAVIOR	196	0.506328	1.86337	0.000101709	0.000474338	0.000184641	8390	tags=40%, list=18%, signal=33%	ANKH/NTAN1/HPRT1/SNCA/ALDH1A3/CXCL12/HEXB/GAA/PDE1B/ARRB2/INPP5F/CSTB/KALRN/PENK/ASL/EGR1/OPRL1/SNAP25/SNCG/RASD2/CALB1/GRIN1/PSAP/TRH/TH/NRG1/NTSR1/NPC1/HTR2C/GIP/EN1/CHRNB4/IDO1/CLN6/CACNA1B/PTEN/ABHD12/NPY1R/MYO5A/PPP3CB/DRD1/DBH/LGI4/NAGLU/NR4A2/CDH23/GDNF/DPP4/CHRNB2/CHL1/GPR52/OPRK1/ARCN1/CRHR1/CRH/ADCY5/MYO15A/DAB1/APP/ADORA2A/KLHL1/EPS8/GRM5/ETV5/BSX/GRIN2D/FZD4/AVP/ALK/CNTN2/PRKCE/ZNF385…
GO_MORPHOGENESIS_OF_A_BRANCHING_STRUCTURE	GO_MORPHOGENESIS_OF_A_BRANCHING_STRUCTURE	196	0.524726	1.93108	0.000101709	0.000474338	0.000184641	9111	tags=42%, list=20%, signal=34%	TGM2/SPINT2/SOCS3/CTSZ/VDR/ENG/COL13A1/PLXND1/NKX3-1/ST14/WNT4/TGFB1/TGFBR2/WNT2/MET/SFRP2/IL10/PAK1/TACSTD2/NRP1/AREG/GRB2/SPINT1/HGF/PLXNA1/SEMA3C/RDH10/SNAI2/MMP14/LEF1/SEMA3A/SRF/FGFR1/PRDM1/SULF1/PML/SLIT2/PGR/SHH/COL4A1/PAX8/ADM/ADAMTS16/CCL11/RTN4/SPRY1/ACVR1/RSPO3/CSF1/DLL4/GREM1/FZD5/RXRA/CTSH/RASIP1/EDNRA/WT1/FGF7/TNC/GDNF/PKD2/EPHA2/CTNNB1/PPP1CA/ESR1/MYC/SRC/TNF/ETV5/SPRY2/NFATC4/BCL1…
GO_MYELOID_LEUKOCYTE_MIGRATION	GO_MYELOID_LEUKOCYTE_MIGRATION	196	0.748321	2.75394	0.000101709	0.000474338	0.000184641	5208	tags=60%, list=11%, signal=53%	IL1R1/NBL1/SLAMF8/CCR7/RAC2/CXCL6/CXCL1/CMKLR1/JAML/CCL5/S100A9/C5AR1/PIK3CD/S100A8/VEGFC/SERPINE1/CCR2/P2RX4/ITGB2/FCER1G/THBS1/ARHGEF5/CCL2/CXCL5/ADGRE2/VAV1/DYSF/IL6/SYK/AIF1/TRPV4/IL17RA/CCL7/TNFRSF11A/MPP1/FPR2/CXCL12/C3AR1/CCL18/CXCL8/CD74/C5AR2/ADAM8/CXCL2/CCL20/SCG2/CCR1/NCKAP1L/CCL13/PTGER4/CD300A/CSF3R/CXCL3/CD47/LGMN/PTK2B/CD200R1/CCL8/PF4V1/BST1/EMILIN1/ROR2/IL6R/TNFSF11/CCN3/CCL23/S1…
GO_PROTEIN_TARGETING_TO_MEMBRANE	GO_PROTEIN_TARGETING_TO_MEMBRANE	196	0.433614	1.59577	0.000101709	0.000474338	0.000184641	12780	tags=42%, list=28%, signal=30%	ITGB2/ITGAM/ZDHHC12/KCNE1/PAK1/HSPA5/MYO1C/NCF1/CEMIP/TRAM2/DMTN/PRNP/STOM/SEC61B/MICALL1/SNAP25-AS1/ZDHHC24/SRPRA/CIB1/HRAS/ZDHHC18/CACNG2/SSR3/SEC61A1/ICMT/ZDHHC19/PEX16/RPS20/ZDHHC1/SDCBP/SRP19/CHMP4B/ZDHHC7/ADORA1/ZDHHC9/ZDHHC11/RPS17/CHP1/RPL26/VPS37C/TCAF2/RPL11/HPCA/RPL7/CACNB3/RPL37/ANK3/RPL12/ZDHHC20/RPL3/PDZK1/VPS37A/CHMP4A/ZDHHC3/GOLGA7B/SRP68/TRAM1/PEX26/CHM/ZDHHC2/TCAF1/RPL8/RPL4/TRA…
GO_REGULATION_OF_ENDOCYTOSIS	GO_REGULATION_OF_ENDOCYTOSIS	196	0.585172	2.15353	0.000101709	0.000474338	0.000184641	10536	tags=53%, list=23%, signal=41%	CD14/DAB2/SERPINE1/SNCA/LILRB1/ANXA2/SYK/ANXA2P2/MCTP1/PLCG2/EHD4/PTPN1/ARRB2/NCKAP1L/ITGB3/ARRB1/CD300A/PPARG/SELE/CAV1/DNM1/DKK1/NR1H3/CDH13/CALY/RAB17/AXL/C3/LRPAP1/LDLRAP1/DGKQ/ANGPT1/BIN1/CD63/NUMB/AP2S1/AC034102.1/ANKRD13D/ARF1/TOR1A/EFNB2/DLG4/CD151/AAK1/LGALS3/RAB20/SNX33/SLC17A7/ABL2/LRP1/CALM3/PICK1/FLOT1/TSPAN1/CCL19/SYT7/ARF6/APOC1/CD177/PPP3CB/PACSIN2/GREM1/APOC2/PICALM/AP2A1/SDCBP/C…
GO_RESPIRATORY_SYSTEM_DEVELOPMENT	GO_RESPIRATORY_SYSTEM_DEVELOPMENT	196	0.525543	1.93409	0.000101709	0.000474338	0.000184641	9180	tags=43%, list=20%, signal=35%	CTSZ/ADAMTS2/STRA6/LIF/MSC/ITGA3/TGFBR2/HSD11B1/RCN3/ALDH1A3/CHI3L1/WNT2/CRISPLD2/ERRFI1/PLOD3/FSTL3/RBP4/BASP1/PDGFRB/NOS3/LOXL3/MME/MAP2K1/CCN2/RDH10/MMP14/LEF1/MAN2A1/ASS1/WNT7B/SRF/FGFR1/JMJD6/GATA6/LOX/MAPK3/TNS3/PGR/SHH/KLF2/HS6ST1/PDPN/MYOCD/RARA/FGFRL1/RARG/SPRY1/ADA/CEBPA/CTSH/RAB3A/WT1/FGF7/ID1/TNC/ABCA12/LIPA/CTNNB1/PPP1CA/TGFB3/SPARC/CRH/EPAS1/EIF4EBP1/TNF/PKDCC/FGF18/SPRY2/EDA/DISP1/…
GO_MONOCARBOXYLIC_ACID_BIOSYNTHETIC_PROCESS	GO_MONOCARBOXYLIC_ACID_BIOSYNTHETIC_PROCESS	191	0.464735	1.70955	0.000101719	0.000474338	0.000184641	8370	tags=35%, list=18%, signal=28%	PTGES/ALOX5/TBXAS1/ALDH1A3/ACOT7/KMO/CD74/HSD3B7/STAR/NR1H3/RDH10/CH25H/ALOX15B/XBP1/FABP5/AVPR1A/HACD1/PTGS2/OLAH/CYP7B1/CYP27A1/ALOXE3/SLC27A2/LTC4S/PTGIS/ACSS2/PDK4/FADS3/PTGDS/MLXIPL/ANXA1/GIP/RBP1/HACD4/IDO1/APOC1/ELOVL1/MYO5A/LTA4H/SDS/SLC45A3/APOC2/ELOVL7/ABHD2/LPGAT1/PTGES2/AMACR/MALRD1/ADIPOR1/ELOVL6/ABCD1/ELOVL4/CYP1A1/EIF6/ACSM3/MIF/PIBF1/NR1D1/PTGS1/WDTC1/THNSL2/AVP/ACOX2/CYP7A1/ELOVL…
GO_MUSCLE_CELL_PROLIFERATION	GO_MUSCLE_CELL_PROLIFERATION	191	0.559176	2.05696	0.000101719	0.000474338	0.000184641	8217	tags=45%, list=18%, signal=37%	TGM2/CCL5/THBS1/TNFAIP3/HMOX1/APOD/TGFBR2/IL6/ADAMTS1/TRIB1/AIF1/P2RY6/WNT2/EREG/PTGIR/IL10/PAK1/IL15/MMP9/CDKN1A/CYBA/RBP4/PPARG/PDGFRB/CNN1/HBEGF/IL6R/PTAFR/PIM1/CCN3/CDH13/OGN/TGFBR1/FGFR1/MAPK11/IL18/LDLRAP1/PTGS2/ANGPT1/GATA6/HTR1B/MEF2D/SOD2/TPM1/KLF4/IGF1/FOXP1/IGFBP3/SHH/GNAI2/NAMPT/NOTCH3/MMP2/JUN/PRKAR1A/PDGFB/VIP/CFLAR/NPR1/MYOCD/NQO2/STAT3/PTEN/AKR1B1/CX3CL1/IRAK1/RXRA/ERN1/NPY5R/ANG/…
GO_PATTERN_RECOGNITION_RECEPTOR_SIGNALING_PATHWAY	GO_PATTERN_RECOGNITION_RECEPTOR_SIGNALING_PATHWAY	191	0.620832	2.28376	0.000101719	0.000474338	0.000184641	8505	tags=51%, list=18%, signal=42%	CTSB/CTSL/CD14/MARCO/NOD2/S100A9/S100A8/TMEM173/ITGB2/TNFAIP3/FCN1/LY96/ITGAM/IKBKE/BIRC3/TLR8/ARRB2/MAPKAPK2/TLR2/CTSS/CD300A/TICAM2/LGMN/CLEC7A/CTSK/TNIP1/CYBA/PTPN22/PIK3AP1/CAV1/MYD88/TLR5/IRF4/ACOD1/TNIP3/HAVCR2/HSP90B1/NR1H3/NLRP6/CD300LF/COLEC12/HSPA1A/CYLD/TNIP2/NOD1/TLR1/TRIM15/BTK/IRAK3/TRAF3/CNPY3/LYN/FLOT1/RFTN1/FADD/TLR6/TLR7/IKBKG/FFAR2/RTN4/RPS6KA3/UNC93B1/ALPK1/RNF125/NPLOC4/LTF/I…
GO_CALMODULIN_BINDING	GO_CALMODULIN_BINDING	197	0.517504	1.9047	0.000101729	0.000474338	0.000184641	10759	tags=52%, list=23%, signal=40%	MYO1G/RGS4/MYO1F/SPHK1/NRGN/MYH9/CNN2/KCNQ1/TRPV4/ITPKC/MYO1D/CACNA1C/PDE1B/MAPKAPK2/SLC9A1/KCNN4/MYO1C/MYO1B/MYH13/CNN1/NOS3/MYO7A/CAMK2A/FAS/KCNQ3/RASGRF2/RGS16/ITPKA/MKNK1/AEBP1/GRIN1/ADCY3/SYT1/CAMKK1/IQGAP1/RGS2/CAMK1G/CAMK1/MYO1A/GAP43/OBSCN/MYH11/PCYT1A/SYT7/GEM/MYO5A/CAMKK2/PPP3CB/TRPM4/INVS/UNC13C/SLC8A2/NGFR/CALD1/MYO9B/UNC13A/SNTB2/CAMK4/RYR2/TRPV6/RGS1/RYR3/EDF1/RIT2/MYLK/MYH4/CAMSAP3…
GO_ANTIGEN_BINDING	GO_ANTIGEN_BINDING	190	0.763588	2.80869	0.000101771	0.000474338	0.000184641	6076	tags=70%, list=13%, signal=61%	CD40/CD1D/IL7R/CD1C/SPON2/TSPAN4/TRBC2/TGFB1/TRBC1/SLAMF1/CD1E/SLC7A8/IGHA2/HLA-DPB1/HLA-DRB1/IGHV1OR15-1/IGHA1/IGHG2/IGHV3-7/IGHV3-30/LILRB4/IGKV2-28/CD209/IGHG1/IGHG3/HLA-DQA1/IGLV3-1/IGKC/IGLV2-11/IGLC3/IGHM/IGLC1/IGLC2/HLA-DRA/IGKV2-30/IGHV3-23/IGKV1-5/IGLV1-40/IGHV3-15/IGLV4-69/IGKV1-16/IGHV1-69D/IGHV2-26/IGLL5/IGKV2D-30/IGKV1D-39/IGKV3-15/TRAV8-4/KLRD1/IGKV3-20/IGLV2-14/IGHV2-5/IGHV4-59/IGH…
GO_CELLULAR_KETONE_METABOLIC_PROCESS	GO_CELLULAR_KETONE_METABOLIC_PROCESS	190	0.442019	1.62587	0.000101771	0.000474338	0.000184641	10676	tags=42%, list=23%, signal=33%	WNT4/SNCA/SLC7A7/KMO/STAR/PDP1/PPARG/CAV1/TWIST1/FABP3/EGR1/RDH10/OAZ1/SRD5A1/LHB/DKK3/DGKQ/NQO1/IRS1/AFP/PDK3/PDK4/CACNA1H/ADM/CYP11A1/PSMD1/AKR1B1/ADH4/BMP5/COQ10B/OAZ3/AKR1C2/ATCAY/NFE2L1/FDXR/COQ8A/NCOR2/BHMT/PSMB6/PSMB10/MALRD1/UGT1A8/GPI/ABCD1/AKR1B10/TPI1/OAZ2/ATP2B4/PANK2/PSMD9/NR1D1/COQ2/CYP19A1/PSME4/CPT1A/AKR1A1/DHRS4/CYP7A1/SREBF1/PRKCE/GOT2/PSMB7/PSMC2/PSMD2/PSMC3/COMT/IRS2/AKR1C1/ML…
GO_POSITIVE_REGULATION_OF_TRANSMEMBRANE_TRANSPORT	GO_POSITIVE_REGULATION_OF_TRANSMEMBRANE_TRANSPORT	195	0.552041	2.03089	0.000101771	0.000474338	0.000184641	7219	tags=41%, list=16%, signal=35%	THY1/SNCA/KCNQ1/P2RY6/PLCG2/STAC3/KCNE1/BDKRB1/WNK4/CRACR2A/CTSS/SLC9A1/TESC/ATP1B3/CEMIP/PTAFR/SHANK3/CREBL2/BAX/GLRX/CACNB2/C3/KCNE3/CALCR/HAP1/GSTO1/G6PD/KCNC2/IRS1/ARF1/EHD3/IGF1/KCNMB1/CACNG3/GAL/ITLN1/COX17/RNASEL/NTSR1/RNF207/CXCL9/FLNA/CALM3/MEF2A/GIP/CACNG2/STAC2/GALR2/RAMP3/APLNR/STIM1/DRD1/KCNA1/CX3CL1/XCL1/CHCHD10/FGF14/KCNC1/TRPC6/RYR2/PKD2/CACNA2D1/CHP1/ACTN4/OPRK1/KCNJ2/LRRC38/HTR3…
GO_REGULATION_OF_CARBOHYDRATE_METABOLIC_PROCESS	GO_REGULATION_OF_CARBOHYDRATE_METABOLIC_PROCESS	195	0.469707	1.728	0.000101771	0.000474338	0.000184641	9668	tags=40%, list=21%, signal=32%	PHLDA2/IGFBP4/TGFB1/SNCA/FBP1/P2RY6/GCKR/CD244/PLEK/PTPN2/PTK2B/ZBTB7A/PTAFR/NFKB1/PMAIP1/HAS2/HRH1/DGKQ/MLXIP/SUPT20HL1/POMC/IRS1/PPP1R3B/IGF1/IGFBP3/LEP/NTSR1/PTH1R/PDK3/PDK4/PDGFB/IGF2/MLXIPL/SUPT20HL2/SIK1/STAT3/CBFA2T3/SLC45A3/AP2A1/NFE2L1/PFKFB3/JMJD8/SELENOS/ADIPOR1/PPP1CA/GPER1/INSR/SESN2/EIF6/NUP98/ENPP1/SRC/C1QTNF1/PPP1R3F/NR1D1/MAEA/MAS1/PGAM1/PRXL2C/ARNT/FAM3C/PRKCE/POU1F1/PPP1R3D/GAP…
GO_RESPONSE_TO_INTERLEUKIN_1	GO_RESPONSE_TO_INTERLEUKIN_1	195	0.614142	2.25936	0.000101771	0.000474338	0.000184641	11871	tags=62%, list=26%, signal=46%	IL1R1/CD40/CEBPB/MAP3K8/ICAM1/CCL5/NOD2/IL1RL2/PYCARD/NKX3-1/CCL2/MAPK13/SNCA/IL6/CCL7/CHI3L1/TNFRSF11A/CCL18/KMO/CXCL8/ZC3H12A/CCL20/IL1R2/CCL13/LCN2/CD47/CYBA/SELE/CCL8/RPS6KA4/MYD88/NFKB1/ACOD1/CCL23/EGR1/IL1B/CCL26/MAP3K3/ANKRD1/XCL2/SQSTM1/MAPK11/HYAL2/IL1RN/HAS2/LGALS9/CCL14/CCL24/TNIP2/CCL4/NOD1/TOLLIP/MAPK3/ADAMTS12/CCL3/KLF2/IRAK3/ETS1/PTGIS/CCL22/VRK2/ANXA1/GBP2/CCL19/PSMD1/IKBKG/PELI3/…
GO_RESPONSE_TO_KETONE	GO_RESPONSE_TO_KETONE	195	0.55877	2.05565	0.000101771	0.000474338	0.000184641	8681	tags=46%, list=19%, signal=38%	CCR7/ICAM1/PTGER2/NKX3-1/FOSL1/THBS1/AHR/TGFB1/TBXA2R/SERPINF1/P2RY6/CATSPER1/GJB2/ERRFI1/NEFL/TSPO/PTGER4/TLR2/SPP1/STAR/CDKN1A/CYBA/PPARG/TNFSF4/CAV1/PTAFR/ACOD1/DUSP1/NR1H3/SLIT3/MAP4K1/CYBB/ASS1/SRD5A1/AVPR1A/GLB1/GBA/PTGDR/FOS/FBXO32/ADCY3/SLIT2/KLF4/FOSB/TRH/MSN/AACS/TH/KLF2/CALM3/IGFBP7/CFLAR/CLDN1/CCL19/BCL2L1/CALR/PLN/AKR1B1/ELK1/DSG2/AKR1C2/MAOB/ABHD2/TNC/TXNIP/GNAI1/GPI/TGFB3/CCND1/CRH…
GO_SYNAPTIC_VESICLE_CYCLE	GO_SYNAPTIC_VESICLE_CYCLE	190	0.548695	2.01825	0.000101771	0.000474338	0.000184641	10446	tags=53%, list=23%, signal=41%	SNCA/STX11/PRKCB/SYT5/NCS1/ACTB/SYT12/DNM1/SYN1/CAMK2A/ACTG1/CPLX2/ERC2/SNAP25/SNCB/CACNB2/STX4/STX1A/DGKQ/PIP5K1C/PRKAR1B/HTR1B/STXBP1/SYT1/DENND1A/TOR1A/TH/PLD1/DOC2B/CYFIP1/SLC17A7/SYN2/SLC32A1/GRIN3A/DNAJC5/CPLX1/CALM3/SYT7/RIMS2/ARF6/DOC2A/ADORA2B/PTEN/AMPH/CADPS/PPP3CB/DRD1/PACSIN1/SLC17A6/UNC13C/PICALM/SNPH/GAK/DNM3/FGF14/RAB3A/NAPB/SYT4/UNC13A/WNT3A/PPFIA2/CADPS2/CHRNB2/RAP1B/CTNNB1/VPS18…
GO_VOLTAGE_GATED_ION_CHANNEL_ACTIVITY	GO_VOLTAGE_GATED_ION_CHANNEL_ACTIVITY	195	0.60796	2.23661	0.000101771	0.000474338	0.000184641	9361	tags=53%, list=20%, signal=43%	KCNK6/KCNAB2/GAS6/CACNA2D4/ANXA2/KCNQ1/ANXA2P2/CATSPER1/CACNA1C/KCNE1/NCS1/SCN1B/ANO1/PTK2B/SCN9A/KCNH6/TMEM37/CLIC1/KCNK17/KCNG2/KCNMA1/CYBB/KCNQ3/KCNK1/TMEM109/KCNC3/SNAP25/KCNE4/CACNB2/KCNJ15/KCNE3/HTR1B/GRIN1/KCNC2/KCNK3/CACNA1F/KCNV1/KCNK13/KCNC4/CACNG3/HCN1/VDAC1/KCNS1/CLIC3/GRIN3A/KCNS2/HCN2/KCNK12/CLIC2/CACNA1H/CLCA3P/KCNG3/CACNG2/GRIN2A/KCNJ12/SCN3B/CACNA1B/CLIC6/CACNG8/KCNJ1/KCNJ5/KCNA1…
GO_RESPONSE_TO_INTERFERON_GAMMA	GO_RESPONSE_TO_INTERFERON_GAMMA	193	0.687277	2.52804	0.000101781	0.000474338	0.000184641	5783	tags=53%, list=12%, signal=46%	SOCS3/CD40/ICAM1/CCL5/IFNGR2/IFI30/KYNU/HCK/IFITM2/WAS/GSN/PRKCD/CCL2/STXBP2/MRC1/SNCA/AIF1/SLC11A1/CCL7/CCL18/CCL20/CCL13/TLR2/PTPN2/STAR/FCGR1A/HLA-DPB1/HLA-DRB1/MYO1C/IL12RB1/CD47/TXK/PPARG/CCL8/HLA-DQA1/CDC42EP2/CIITA/RAB43/CAMK2A/PTAFR/IRF4/CD44/ACOD1/CCL23/IRF5/HLA-DRA/ACTG1/NR1H3/CCL26/ZYX/ASS1/UBD/TRIM38/XCL2/STX4/FLNB/LGALS9/IRF8/CXCL16/CCL14/STXBP1/CCL24/CCL4/PML/IFITM3/SOCS1/CCL3/RAB20…
GO_RESPONSE_TO_TOPOLOGICALLY_INCORRECT_PROTEIN	GO_RESPONSE_TO_TOPOLOGICALLY_INCORRECT_PROTEIN	194	0.553622	2.03619	0.000101792	0.000474338	0.000184641	10768	tags=50%, list=23%, signal=39%	THBS1/CCL2/HSPA7/SDF2L1/CXCL8/SHC1/WIPI1/PTPN1/SERPINH1/HSPA5/PTPN2/MANF/F12/TPP1/PPP1R15A/LMNA/HSPB1/MYDGF/EDEM1/HSP90B1/BAX/XBP1/TLN1/RNF175/HSPA6/ATP6V0D1/HSPA1A/DNAJC3/DERL1/BAG3/HSPH1/EDEM2/NCK2/CREB3L2/TOR1A/ERP44/DNAJB12/ERO1A/PDIA5/HERPUD1/DERL3/SRPRA/KDELR3/BAK1/CUL7/ERN2/VCP/TOR1B/DERL2/DNAJB1/CALR/HYOU1/DCTN1/UGGT1/CREB3L1/PDIA6/DNAJB11/ERN1/CREB3L3/HSPA1B/SEC31A/IGFBP1/ATF3/SELENOS/TS…
GO_ACTIN_FILAMENT_BINDING	GO_ACTIN_FILAMENT_BINDING	189	0.594541	2.18572	0.000101833	0.000474338	0.000184641	6856	tags=44%, list=15%, signal=38%	ARPC1B/SVIL/FMNL1/TWF2/LCP1/MYBPC2/WAS/GSN/CORO2A/ARPC2/CORO1A/MYH9/PSTPIP2/IGSF22/AIF1/TRPV4/MYO1D/WIPF1/TPM4/TPM2/TPM3/SCIN/MYO1C/MYO1B/MYH13/PSTPIP1/RCSD1/MYO7A/DBNL/CAPZB/FLII/MICALL2/TAGLN/ARPC5L/DMTN/CORO1B/ACTN1/TLN1/CACNB2/WDR1/CLMN/CAPG/VILL/BIN1/FLNC/TPM1/MAP1S/SHTN1/CYFIP1/PPP1R9B/ABL2/MYO1A/CFL1/ACTR2/NRAP/MYH11/FLNA/PICK1/ARPC5/ARPC3/ACTR3/MYO5A/ZNF185/ABLIM3/LASP1/PANX1/PLS3/TRIOBP/…
GO_LAMELLIPODIUM	GO_LAMELLIPODIUM	188	0.600323	2.20585	0.000101906	0.000474338	0.000184641	8930	tags=54%, list=19%, signal=44%	MYO1G/RAC2/TWF2/PARVB/PLXND1/PXN/GSN/VASP/ARPC2/CORO1A/DYSF/AIF1/TRPV4/PLEKHG5/KLHL2/ACTA2/LIMK1/ITGB3/PAK1/SH3BP1/CARMIL2/SLC9A1/ITGB1/ABI3/TESC/PTK2B/PIEZO1/PSTPIP1/ACTG2/FGD2/FGD3/DBNL/CD44/CORO1B/PDLIM4/RAB13/DGKZ/STX4/CAPG/PODXL/APBB1IP/FGD5/DOCK8/FAP/SHTN1/CYFIP1/PPP1R9B/CFL1/ACTR2/CIB1/PDPN/FLOT1/RAPH1/MEFV/ARPC5/ARPC3/PLEK2/SLC39A14/STMN2/SSH1/CD177/ACTR3/SNX1/ABLIM3/SWAP70/CTTN/NRBP1/NF2…
GO_REGENERATION	GO_REGENERATION	188	0.568854	2.09022	0.000101906	0.000474338	0.000184641	6619	tags=43%, list=14%, signal=37%	CEBPB/TEC/C5AR1/LCP1/GRN/THY1/GSN/TGFB1/HAMP/GAS6/HMOX1/APOD/PTPRU/TGFBR2/FLT3/DYSF/CXCL12/NEFL/TSPO/IL10/SPP1/INPP5F/NDEL1/CPQ/CDKN1A/PPARG/HGF/KREMEN1/UCP2/NINJ1/RTN4RL1/PKM/MAP2K1/CCN3/RTN4RL2/BIN3/AXL/WNT10B/GPX1/CERS2/SULF2/KLF4/IGF1/NINJ2/ANXA3/FZD9/SCARF1/POSTN/JUN/GAP43/LRP1/APOA1/BAK1/FKBP1B/ADM/CFLAR/CLDN1/ANXA1/PRPS2/KLK8/STK24/PTEN/PRRX1/NNMT/ULK1/PTPN12/CNTF/LARGE1/SPAAR/TNC/MT-CYB/I…
GO_STEROID_BIOSYNTHETIC_PROCESS	GO_STEROID_BIOSYNTHETIC_PROCESS	188	0.439994	1.61673	0.000101906	0.000474338	0.000184641	8454	tags=31%, list=18%, signal=25%	VDR/WNT4/SNAI1/HSD11B1/TSPO/HSD3B7/STAR/NFKB1/CYB5R3/CES1/EGR1/IL1B/SNAI2/CH25H/SRD5A1/ABCG1/LHB/ATP1A1/CYB5R2/DKK3/DGKQ/G6PD/CYP7B1/CYP27A1/SLC27A2/LEP/SRD5A3/HSD17B11/APOA1/CACNA1H/IGFBP7/ADM/CYP11A1/CYB5R1/AKR1B1/BMP5/FDXR/RDH8/AMACR/GFI1/SEC14L2/MALRD1/ELOVL6/CRH/NR1D1/TNF/CYP19A1/PRLR/POR/SCARB1/ACOX2/FGF1/CYP7A1/ACAA2/SREBF1/CYP2R1/DHCR24/MBTPS1
GO_NEGATIVE_REGULATION_OF_CELL_ACTIVATION	GO_NEGATIVE_REGULATION_OF_CELL_ACTIVATION	187	0.696076	2.55714	0.000101926	0.000474338	0.000184641	6955	tags=57%, list=15%, signal=48%	IL4R/JAK3/CYGB/LILRB2/THBD/RUNX1/CEBPB/TBC1D10C/PTPN6/SLA2/IL2RA/GRN/CCR2/INHBA/PRKCD/UBASH3B/TGFB1/TNFAIP3/HMOX1/LRRC32/VSIG4/LILRB1/FCGR2B/ZC3H12A/CD74/RUNX3/IL10/MNDA/CTLA4/PTPN2/CD300A/TYROBP/FOXP3/PTPN22/CLEC4G/HLX/TNFSF4/EMILIN1/NOS3/LOXL3/IL31RA/GPNMB/PTPRC/SERPINE2/HAVCR2/NR1H3/DUSP3/ABR/CD300LF/TNFAIP8L2/MILR1/SAMSN1/CD84/AXL/TNFRSF14/CD86/PRNP/LGALS9/VSIR/TNFRSF13B/SMAD7/LAX1/PLA2G2D/SO…
GO_PLASMA_MEMBRANE_RECEPTOR_COMPLEX	GO_PLASMA_MEMBRANE_RECEPTOR_COMPLEX	187	0.671559	2.46707	0.000101926	0.000474338	0.000184641	6454	tags=52%, list=14%, signal=45%	CD40/ITGA5/IL2RB/IL18R1/PTPN6/IL2RA/ITGB2/ITGA3/CD247/CD3E/IL13RA1/CSF2RB/ITGAM/IL10RB/CD4/IL6/TRAT1/SYK/CD3D/ITGB7/CD3G/CD6/ITGB5/CD8A/ITGB3/TLR2/ITGB1/SKAP1/ACVRL1/IL12RB1/PTK2B/OSMR/BST1/EMILIN1/IL18RAP/EBI3/IL6R/CD8B/SHANK3/SHISA9/SHANK1/ITGA8/TGFBR1/ITGBL1/APBB1IP/CALCR/CD79A/GRIN1/IRS1/TOLLIP/ITGA4/TLR1/ITGAL/CACNG3/DLG4/ZAP70/ITGA1/TRAF3/INSRR/GRIN3A/LYN/CD79B/TLR6/CHRNE/CACNG2/CHRNB4/GRIN…
GO_PROTEIN_C_TERMINUS_BINDING	GO_PROTEIN_C_TERMINUS_BINDING	187	0.45337	1.66552	0.000101926	0.000474338	0.000184641	9799	tags=37%, list=21%, signal=30%	ECM1/SIPA1/DAB2/LCK/FN1/CORO1A/MCHR1/NCF2/NEFL/HSPG2/FBLN5/MYO1C/PTK2B/PPARG/FBLN1/DNM1/DBNL/SDC1/CIITA/MAP2K1/SHANK3/CCN2/SHANK1/OPRL1/MAPRE3/CSK/TAX1BP3/EML2/KCNK3/SYT1/SLC9A3R2/DLG4/RBFOX1/GRIP1/PABPC1/CIB1/PICK1/HRAS/BAIAP2/CACNA1B/BCAM/PEX16/VIM/AP2A1/RAB3A/YWHAB/ID1/DAPK3/CTNNB1/DLG3/OPTN/HPCAL4/SRC/SNF8/POLR2A/TRIM3/TESK1/SNX17/BCL10/OPRM1/ABL1/ATXN1/PEX26/SH3GL3/CD2AP/SH3GL2/DYNLL1/VPS4B/…
GO_RESPONSE_TO_STARVATION	GO_RESPONSE_TO_STARVATION	187	0.489451	1.79807	0.000101926	0.000474338	0.000184641	9133	tags=41%, list=20%, signal=33%	DSC2/WNT4/HAMP/GAS6/UPP1/RALB/ZC3H12A/WIPI1/HSPA5/CDKN1A/MYH13/PPARG/ZFP36/UCP2/IFI16/FAS/PMAIP1/GABARAPL1/RIPOR1/XBP1/SRD5A1/GBA/KIAA1324/SSTR3/MAPK3/KLF10/AACS/JUN/MAP1LC3A/PDK4/PICK1/NUAK2/ADM/SIK1/GIP/STK24/SLC39A4/DNAJC15/ADCYAP1/BECN1/ATG7/ULK1/SIK1B/CARTPT/ADSSL1/GLUL/WDR45/CADPS2/ATF3/SLC38A2/LRP11/HFE/SH3GLB1/RRAGA/SESN2/BHLHA15/DAP/AMBRA1/STK26/MAX/FSTL1/PCK2/EIF4EBP1/FBXO22/ZFYVE1/SREB…
GO_ACTOMYOSIN_STRUCTURE_ORGANIZATION	GO_ACTOMYOSIN_STRUCTURE_ORGANIZATION	186	0.541763	1.9895	0.000101978	0.000474338	0.000184641	8430	tags=41%, list=18%, signal=34%	TNNT1/MYBPC2/WAS/PXN/KRT8/PFN1/ARHGEF5/WNT4/EPB41L3/MYH9/CNN2/PPM1F/IGSF22/LIMK1/ITGB5/MET/PAK1/PTGER4/TACSTD2/ARRB1/NRP1/SLC9A1/ITGB1/CD47/PTK2B/PDGFRB/CNN1/FHOD1/ARAP1/S100A10/ACTG1/CCN2/ZYX/ANKRD1/TGFBR1/AKAP13/SRF/WDR1/GPR65/TNNT2/F11R/PHLDB2/TPM1/EPHA1/KRT19/SDC4/TMEFF2/PRKAR1A/APOA1/OBSCN/NRAP/MYH11/MEF2A/DLC1/CFLAR/TNNT3/TAC1/NF2/EPB41L1/MYBPC3/SH3PXD2B/TGFB3/ACTA1/EPB41L4B/SRC/SERPINF2/RH…
GO_ANTIGEN_PROCESSING_AND_PRESENTATION_OF_PEPTIDE_ANTIGEN	GO_ANTIGEN_PROCESSING_AND_PRESENTATION_OF_PEPTIDE_ANTIGEN	186	0.592317	2.17515	0.000101978	0.000474338	0.000184641	11087	tags=56%, list=24%, signal=43%	CTSL/IFI30/CTSD/PYCARD/NCF4/FCER1G/NCF2/SLC11A1/FCGR2B/ITGB5/CD74/VAMP8/HLA-DMA/HLA-DOA/CTSS/FCGR1A/HLA-DPB1/HLA-DRB1/LGMN/SEC24D/AP1B1/CYBA/CD209/HLA-DQA1/NCF1/CAPZB/RILP/AP1S1/HLA-DRA/CYBB/HLA-DMB/AP2M1/AP2S1/AP2A2/ARF1/ACE/TAPBP/CLEC4A/HLA-DPA1/FCGR1B/PDIA3/BCAP31/HLA-DQB1/PSMD1/IKBKG/MR1/KIF3C/CALR/DYNC1I1/HLA-DRB5/DCTN1/HLA-E/AP2A1/HLA-DQA2/CLTA/CAPZA1/SEC31A/PSMB6/PSMB10/HLA-DQB2/HLA-F/CD36…
GO_SERINE_HYDROLASE_ACTIVITY	GO_SERINE_HYDROLASE_ACTIVITY	186	0.540465	1.98473	0.000101978	0.000474338	0.000184641	8822	tags=43%, list=19%, signal=35%	CTSC/FURIN/GZMB/CFI/PCSK1/ST14/PLAU/MMP1/MMP7/PRSS23/GZMK/KLK10/C1RL/C1S/C1R/ADAM8/CFD/GZMA/TMPRSS13/HTRA3/MMP9/GZMH/C2/F12/SCPEP1/TPP1/HGF/CTSA/CPD/KLK13/GZMM/MMP3/PLAT/PRSS57/CFB/HTRA4/CELA1/ACHE/FAP/ACE/MMP8/MMP2/PRSS22/PRSS36/KLK1/TMPRSS3/KLK8/ACR/PREP/HP/AADAC/LTF/DPP9/TMPRSS11D/RHBDL2/CTSH/PRSS2/AZU1/DPP7/KLK7/TPSAB1/CTSG/DPP4/PRSS29P/CORIN/KLK5/NUP98/F3/KLK6/LONP1/PCSK7/ELANE/APEH/TMPRSS11…
GO_IMMUNOGLOBULIN_PRODUCTION	GO_IMMUNOGLOBULIN_PRODUCTION	185	0.649861	2.38494	0.000102041	0.000474338	0.000184641	6088	tags=50%, list=13%, signal=44%	IL4R/CD40/BATF/IL27RA/STAT6/IL7R/TNFSF13/CLCF1/CCR6/POU2F2/TGFB1/CD28/IL6/FCGR2B/IL10/SASH3/GALNT2/FOXP3/RBP4/IGKV2-28/TNFSF4/IGLV3-1/IGKC/IGLV2-11/PTPRC/TRAV9-2/IGKV2-30/IGKV1-5/IGLV1-40/IGLV4-69/IGKV1-16/XBP1/IGKV2D-30/IGKV1D-39/IGKV3-15/IGKV3-20/IGLV2-14/STX4/IGLV2-23/IGLV1-51/IGLV6-57/IGKV4-1/IGLV2-8/IGLV3-9/TRAV19/IGLV1-44/IGLV8-61/MZB1/IGLV3-21/CD40LG/IGKV1-27/BTK/TRAV14DV4/IGKV2-24/IGLV3-2…
GO_POSITIVE_REGULATION_OF_EPITHELIAL_CELL_PROLIFERATION	GO_POSITIVE_REGULATION_OF_EPITHELIAL_CELL_PROLIFERATION	185	0.602823	2.21232	0.000102041	0.000474338	0.000184641	6444	tags=40%, list=14%, signal=35%	PTPRN/ECM1/JAML/LAMB1/NOD2/LRG1/C5AR1/B4GALT1/VEGFC/GRN/TGFB1/TNFAIP3/HMOX1/DYSF/WNT2/CXCL12/C5AR2/IL10/SCG2/TNFSF12/ITGB3/NRP1/ACVRL1/CAV2/CYBA/EGR3/LAMC1/TWIST1/MYDGF/CDH13/CCL26/XBP1/TGFBR1/STAT5A/FGFR1/EGFL7/HAS2/CCL24/CYP7B1/NRP2/ITGA4/IGF1/SHH/MMP12/JUN/PDGFB/VIP/JCAD/HRAS/CFLAR/TEK/CCL11/RTN4/STAT3/CCR3/APLNR/BMP5/PPP1R16B/FGF7/ID1/GLUL/WNT3A/ODAM/KDR/PDCL3/ANG/CTNNB1/CCND1/HYAL1/APELA/VEG…
GO_POSITIVE_REGULATION_OF_PEPTIDYL_TYROSINE_PHOSPHORYLATION	GO_POSITIVE_REGULATION_OF_PEPTIDYL_TYROSINE_PHOSPHORYLATION	185	0.626386	2.29879	0.000102041	0.000474338	0.000184641	7024	tags=49%, list=15%, signal=41%	SOCS3/CD40/TNFRSF18/ITGA5/LIF/ICAM1/CCL5/TEC/HCLS1/CLCF1/CD3E/IL11/TGFB1/GAS6/FLT3/CD4/IL6/LILRA5/SYK/CSF1R/LRRK1/EREG/EHD4/CD74/PTPN1/ARRB2/ITGB3/IL15/NRP1/AREG/PTK2B/HGF/HBEGF/NCF1/CSF3/IL6R/IL31RA/PTPRJ/OSM/CD44/PTPRC/TSLP/CASS4/TNFRSF1A/TNFRSF14/IL18/DGKQ/PRNP/ANGPT1/BDNF/CD81/ACE/IGF1/PECAM1/DLG4/IQGAP1/LEP/IL23A/NRG1/CSF2/LYN/ENPP2/PDGFB/IGF2/IL24/STAT3/CTF1/NEURL1/GREM1/CNTF/FGF7/WNT3A/ADO…
GO_TRANSFORMING_GROWTH_FACTOR_BETA_RECEPTOR_SIGNALING_PATHWAY	GO_TRANSFORMING_GROWTH_FACTOR_BETA_RECEPTOR_SIGNALING_PATHWAY	185	0.526277	1.9314	0.000102041	0.000474338	0.000184641	6478	tags=37%, list=14%, signal=32%	FURIN/LTBP2/COL3A1/ENG/COL1A2/LRG1/DAB2/ITGA3/PXN/THBS1/TGFB1/LRRC32/TGFBR2/NRROS/PMEPA1/ITGB5/ARRB2/HSPA5/HTRA3/ACVRL1/CAV2/CAV1/EMILIN1/ZBTB7A/FBN1/ASPN/ITGA8/ZYX/TGFBR1/PRKCZ/HTRA4/VASN/DKK3/HSPA1A/LOX/FOS/GDF15/SMAD6/BAMBI/F11R/SMAD7/PML/KLF10/JUN/CHST11/PEG10/MYOCD/ACVR1/TGFB1I1/SDCBP/ADAM9/SMURF1/CIDEA/ID1/FAM89B/ACVR1B/ING2/USP15/UBC/CDH5/TGFB3/CD109/LEFTY2/GDF5/SNX25/GOT1/DNM2/DUSP22/SRC
GO_CLATHRIN_COATED_VESICLE	GO_CLATHRIN_COATED_VESICLE	184	0.609012	2.23472	0.000102051	0.000474338	0.000184641	7706	tags=48%, list=17%, signal=40%	FURIN/IL7R/DAB2/RAB27A/DENND1C/CD4/NRGN/CD3D/TMED9/MALL/CD3G/EREG/RGS19/WIPI1/CD74/VAMP8/CTLA4/STEAP2/FCGR1A/HLA-DPB1/AREG/INPP5F/HLA-DRB1/SNX9/AP1B1/HBEGF/HLA-DQA1/ROR2/CEMIP/DBNL/AP1S1/HLA-DRA/UNC13D/TGOLN2/PHETA2/CLTB/AP2M1/FCHO1/LDLRAP1/VWF/NUMB/AP2S1/AP2A2/SYT1/DENND1A/AAK1/SLC17A7/SLC32A1/LRP1/HLA-DPA1/FCGR1B/DNAJC5/RAB35/BCAP31/ECE1/HLA-DQB1/EPN3/HLA-DRB5/M6PR/PICALM/AP2A1/FZD5/HLA-DQA2/CL…
GO_HORMONE_RECEPTOR_BINDING	GO_HORMONE_RECEPTOR_BINDING	184	0.448216	1.64469	0.000102051	0.000474338	0.000184641	6484	tags=26%, list=14%, signal=22%	FHL2/VDR/CEBPB/NKX3-1/ETS2/FLT3/ARID5A/YWHAH/PRKCB/NCOA7/UCN2/WIPI1/FABP4/ARRB1/PPARG/ZBTB7A/PPARGC1B/LEF1/TAF10/NRIP1/TRIP4/HMGA1/FOXP1/LEP/GRIP1/VIP/JUP/STAT3/RARG/ADCYAP1/CALR/RNF6/TGFB1I1/RXRA/RARB/NCOR2/NR4A2/ACTN4/CTNNB1/ESR1/TADA3/CRH/DDX54/CSHL1/MMS19/SRC/PRMT2
GO_RECEPTOR_METABOLIC_PROCESS	GO_RECEPTOR_METABOLIC_PROCESS	184	0.650767	2.38793	0.000102051	0.000474338	0.000184641	7024	tags=50%, list=15%, signal=43%	FURIN/ITGB2/FCER1G/TGFB1/SNCA/LILRB1/ANXA2/TRAT1/SYK/ANXA2P2/PLCG2/CXCL8/IL10/PTPN1/ARRB2/ITGB3/ARRB1/REP15/GRB2/ITGB1/INPP5F/LGMN/PPARG/SELE/CAV1/DNM1/DKK1/ARAP1/GRK2/NSG1/NR1H3/PHETA2/CALY/SNAP25/AP2M1/TBC1D16/LRPAP1/LDLRAP1/ANGPT1/HTR1B/VLDLR/CD63/CD81/NUMB/ACHE/AP2S1/AP2A2/ANKRD13D/ARF1/EHD3/EFNB2/CACNG3/DLG4/NRG1/CAPN1/LRP1/CXCR1/PICK1/FLOT1/ADM/ECE1/CACNG2/CACNG8/RAMP3/BECN1/SNX1/KIF16B/CXC…
GO_REGULATION_OF_LEUKOCYTE_MIGRATION	GO_REGULATION_OF_LEUKOCYTE_MIGRATION	184	0.733015	2.68973	0.000102051	0.000474338	0.000184641	4650	tags=54%, list=10%, signal=49%	IL1R1/NBL1/SLAMF8/TNFRSF18/CCR7/RAC2/STK10/ECM1/CMKLR1/ICAM1/CCL5/C5AR1/CXCR3/VEGFC/SERPINE1/CCR2/PYCARD/THY1/P2RX4/THBS1/GPSM3/CCR6/ADTRP/CCL2/TGFB1/GAS6/HMOX1/APOD/DYSF/IL6/TNFSF14/AIF1/TRPV4/CCL7/MPP1/FPR2/CXCL12/C3AR1/CXCL14/CXCL8/RIPK3/CD74/C5AR2/ADAM8/CCL20/BDKRB1/CCR1/NCKAP1L/PTGER4/CD300A/LGMN/PTK2B/CD200R1/CCL8/BST1/EMILIN1/IL6R/PTAFR/CCN3/AIRE/DUSP1/ABR/MMP14/SELP/XCL2/TNFRSF14/SLC8B1/T…
GO_REGULATION_OF_OSSIFICATION	GO_REGULATION_OF_OSSIFICATION	184	0.524841	1.92586	0.000102051	0.000474338	0.000184641	6038	tags=33%, list=13%, signal=28%	ANKH/CEBPB/ECM1/FAM20C/CTHRC1/WNT4/TGFB1/RUNX2/PDLIM7/IL6/SRGN/SFRP2/HDAC7/CCR1/PTGER4/NOCT/CHSY1/AREG/EGR2/CCN1/PTK2B/CEBPD/HGF/KREMEN1/RIOX1/DKK1/IL6R/TWIST1/CLIC1/SNAI2/TWIST2/MGP/WNT7B/WNT10B/SMAD6/MAPK3/RFLNB/IGF1/OMD/TMEM119/CCL3/IFITM1/FZD9/ATP6AP1/PRKACA/ACVR1/TAC1/TRPM4/LTF/CSF1/CEBPA/GREM1/SMURF1/ID1/DDR2/NELL1/ESRRA/CTNNB1/ADRB2/TGFB3
GO_POSITIVE_REGULATION_OF_MULTI_ORGANISM_PROCESS	GO_POSITIVE_REGULATION_OF_MULTI_ORGANISM_PROCESS	183	0.465816	1.70852	0.000102103	0.000474338	0.000184641	9252	tags=36%, list=20%, signal=29%	PRF1/CCL5/GRN/INHBA/CD28/LY96/CD4/PLB1/ANXA2/ANXA2P2/CD74/ADARB1/P4HB/LGALS1/LHFPL2/CAV2/CYBA/PTAFR/ACOD1/HAVCR2/LEF1/TMEM250/TRIM38/PPIB/STOM/LGALS9/FCER2/CD180/NOD1/MAPK3/TRIM15/LY86/SYDE1/CHMP4C/JUN/CFL1/PABPC1/CIB1/VIP/CACNA1H/CTDP1/POLR2L/CHMP4B/ACVR1B/KLK7/KLK5/CHMP3/CDK9/APELA/OPTN/MIF/NLRP10/POLR2A/PGLYRP1/TRIM21/TRIM11/SIGLEC16/MDFIC/TMPRSS2/LRSAM1/POLR2E/GAPDH/OXTR/INHBB/LARP1/RRP1B
GO_POSITIVE_REGULATION_OF_VASCULATURE_DEVELOPMENT	GO_POSITIVE_REGULATION_OF_VASCULATURE_DEVELOPMENT	183	0.665507	2.44095	0.000102103	0.000474338	0.000184641	6444	tags=52%, list=14%, signal=45%	CD40/CYP1B1/RUNX1/ITGA5/ECM1/ENG/LRG1/SMOC2/C5AR1/VEGFC/SERPINE1/GRN/ITGB2/THBS1/TBXA2R/PLK2/HMOX1/SPHK1/TGFBR2/CHI3L1/PRKCB/C3AR1/CXCL8/ZC3H12A/SFRP2/HDAC7/IL10/ANGPTL4/TNFSF12/RRAS/SRPX2/NRP1/ITGB1/ACVRL1/PTK2B/HGF/PIK3R6/HSPB1/NOS3/PKM/IL6R/TWIST1/MYDGF/HMGA2/EGR1/IL1B/FOXC2/CYBB/ADAM12/XBP1/MAP3K3/C3/PTGS2/GATA6/CELA1/CCL24/BTG1/SOD2/KLF4/EPHA1/FLT1/EFNB2/CD34/ANXA3/ETS1/PTGIS/CIB1/PDGFB/JCAD…
GO_REGULATION_OF_PROTEASOMAL_PROTEIN_CATABOLIC_PROCESS	GO_REGULATION_OF_PROTEASOMAL_PROTEIN_CATABOLIC_PROCESS	183	0.480793	1.76346	0.000102103	0.000474338	0.000184641	12053	tags=48%, list=26%, signal=35%	DAB2/PLK3/PLK2/SH3RF2/TRIB1/RNF144B/CAV1/EDEM1/SVIP/PRICKLE1/LAMP3/GBA/HSPA1A/RNF217/WNT10B/GPX1/SMAD7/EDEM2/SHH/HERPUD1/DERL3/BCAP31/CSNK1D/FHIT/PRKACA/VCP/DERL2/ALAD/CBFA2T3/DDRGK1/CEBPA/NFE2L1/SDCBP/NKD2/NUPR1/RNF19B/HSPA1B/NUDT15/FAM122A/DDA1/USP25/HFE/RPL11/UBQLN1/MAP1A/SCO1/RNF144A/TREM2/MAPK9/ECSCR/FBXO22/PRKCG/UBB/RFPL1/TMTC3/BBS7/STUB1/RHBDF1/PSMC2/PSMC3/HSP90AB1/ERLEC1/ARAF/RAD23B/NFE2L…
GO_CARBOHYDRATE_DERIVATIVE_CATABOLIC_PROCESS	GO_CARBOHYDRATE_DERIVATIVE_CATABOLIC_PROCESS	182	0.577644	2.11801	0.000102145	0.000474338	0.000184641	10543	tags=58%, list=23%, signal=45%	LUM/TYMP/MGAT1/CEMIP2/LYVE1/PRKCD/AMPD3/HPRT1/TGFB1/UPP1/NAGA/BGN/ACOT7/FUCA1/HEXB/APOBEC3C/HSPG2/AOAH/SLC9A1/GNS/NUDT18/ADA2/IDS/DPYS/CEMIP/SDC1/HEXA/CD44/EDEM1/DCN/HGSNAT/DPYD/OGN/SDC2/GLB1/GBA/HYAL2/PDE4A/CELA1/SGSH/MANBA/GLA/EDEM2/PSAP/ADAMTS12/APOBEC3D/MAN1B1/NUDT16/OMD/MMP12/FBXO2/APOBEC3H/SDC4/ARSB/KERA/CDA/CHIT1/GPC5/GUSB/ENTPD4/APOBEC3A/GM2A/GALC/ADA/MBD4/APOBEC3G/GPC4/PDE2A/GPC1/SAMHD1/…
GO_PHOSPHATASE_BINDING	GO_PHOSPHATASE_BINDING	182	0.534682	1.96048	0.000102145	0.000474338	0.000184641	6903	tags=34%, list=15%, signal=29%	JAK3/CTSC/LILRB2/PPP1R18/STAT6/CD33/MVP/PXN/ANK1/LCK/PTPA/SIGLEC10/SPHK1/FCRL6/LILRB1/SH3RF2/KCNQ1/SYK/IKBKE/CSF1R/MET/PTPN1/SLC9A1/KCNN4/GRB2/SKAP1/PPARG/PPP1R15A/SYTL2/PDLIM4/HSP90B1/NFATC2/CSK/ELL/MAPK3/SLC9A3R2/PPP6R1/DLG4/LGALS3/IQGAP1/ITGA1/PPP1R9B/TRAF3/GRIN3A/SH2D4A/CLEC12B/JUP/VCP/STAT3/PPP3CB/TRAF2/CD22/FCRL3/SHOC2/ROS1/CTNNB1/PPP1CA/PPP3R1/DLG3/ATP2B4/PPP1R3F/EIF4EBP1
GO_POSITIVE_REGULATION_OF_I_KAPPAB_KINASE_NF_KAPPAB_SIGNALING	GO_POSITIVE_REGULATION_OF_I_KAPPAB_KINASE_NF_KAPPAB_SIGNALING	182	0.59027	2.1643	0.000102145	0.000474338	0.000184641	8495	tags=48%, list=18%, signal=40%	TGM2/CD40/CCR7/SECTM1/ECM1/NOD2/TNFRSF10B/PLK2/HMOX1/CD4/SLC20A1/IKBKE/PLEKHG5/BIRC3/PRKCB/S100A4/TRADD/CARD9/CD74/FKBP1A/LGALS1/LITAF/EDA2R/TICAM2/MYD88/TNFSF11/FASLG/S100A12/IL1B/SHISA5/MAP3K3/UBD/TNFRSF1A/APOL3/AKAP13/TRIM38/IL1RN/LGALS9/TNIP2/NOD1/TNFSF10/FLNA/TRIM32/FADD/TLR6/CFLAR/CARD11/CCL19/IKBKG/CASP10/ALPK1/IL36B/NEK6/LTF/DDRGK1/CX3CL1/IRAK1/TRIM8/TRAF2/CASP8/IL36RN/JMJD8/CLEC6A/CTNNB1…
GO_REGULATION_OF_AXONOGENESIS	GO_REGULATION_OF_AXONOGENESIS	182	0.519226	1.90381	0.000102145	0.000474338	0.000184641	10265	tags=49%, list=22%, signal=38%	TRPV2/ARHGAP4/TWF2/SEMA6B/PLXND1/THY1/SEMA7A/FN1/CXCL12/LIMK1/ISLR2/NEFL/L1CAM/PAK1/SPP1/NRP1/NDEL1/ARHGDIA/SEMA4F/PLXNA1/SEMA3C/SEMA3F/MAP2K1/SEMA4A/PLXNB2/SEMA3A/SRF/TNFRSF12A/SSH3/BDNF/GRIN1/SLIT2/LPAR3/SHTN1/FGF13/OLFM1/CYFIP1/CRABP2/MAP1B/LRP1/RTN4/SSH1/PTEN/ZFYVE27/CTTN/RNF6/MYCBP2/NGFR/SEMA4C/WNT3A/TIAM1/EFNA1/SIPA1L1/LRRC4C/RAB11A/PAK3/TBR1/ZSWIM4/KIF13B/DNM2/DAB1/MAG/MARK2/DRAXIN/SEMA4B/…
GO_REGULATION_OF_LIPID_BIOSYNTHETIC_PROCESS	GO_REGULATION_OF_LIPID_BIOSYNTHETIC_PROCESS	182	0.501814	1.83997	0.000102145	0.000474338	0.000184641	8454	tags=39%, list=18%, signal=32%	VDR/PRKCD/WNT4/SNAI1/FPR2/TSPO/STAR/CCN1/RAB38/NFKB1/CREBL2/FABP3/EGR1/IL1B/NR1H3/SNAI2/CCDC3/TNFRSF1A/ABCG1/ATP1A1/C3/FABP5/AVPR1A/DKK3/DGKQ/PTGS2/LEP/APOA1/PDK4/PDGFB/IGFBP7/MLXIPL/ADM/SIK1/HTR2C/ANXA1/GIP/APOC1/BMP5/LPCAT1/SLC45A3/APOC2/ORMDL2/ADGRF5/CTDNEP1/LPGAT1/SLC27A1/GFI1/SEC14L2/MALRD1/ADIPOR1/ELOVL6/ABCD1/GPER1/EIF6/CAPN2/LDLR/PIBF1/NR1D1/WDTC1/TNF/NSMAF/POR/AVP/IDH1/SCARB1/FGF1/CYP7A1…
GO_STEROID_HORMONE_MEDIATED_SIGNALING_PATHWAY	GO_STEROID_HORMONE_MEDIATED_SIGNALING_PATHWAY	182	0.456722	1.67463	0.000102145	0.000474338	0.000184641	7361	tags=31%, list=16%, signal=26%	FHL2/VDR/RUNX1/DAB2/NKX3-1/YWHAH/PMEPA1/ARRB2/PAK1/PPARG/ZBTB7A/EGLN2/PPARGC1B/NR1H3/LEF1/AKAP13/NRIP1/CYP7B1/TRIP4/FOXP1/PGR/GRIP1/LBH/ESR2/CARM1/RARA/RARG/CALR/DEFA1/HEYL/DDRGK1/RNF6/TGFB1I1/NR2F2/ABHD2/RXRA/DEFA1B/RARB/NCOR2/NR4A2/NR2F6/ESRRA/CTNNB1/ESR1/TADA3/GPER1/RBFOX2/DDX54/SRC/PRMT2/KMT2D/PPARD/KANK2/UFM1/NR1D1/RHOA/DEFA3
GO_COATED_VESICLE_MEMBRANE	GO_COATED_VESICLE_MEMBRANE	176	0.594311	2.17553	0.000102197	0.000474338	0.000184641	8660	tags=51%, list=19%, signal=41%	CD59/IL7R/DAB2/CD4/NRGN/CD3D/CD3G/EREG/CD74/VAMP8/FCGR1A/HLA-DPB1/AREG/HLA-DRB1/SEC24D/AP1B1/HBEGF/HLA-DQA1/ROR2/CEMIP/DBNL/AP1S1/HLA-DRA/TMED3/TGOLN2/CLTB/AP2M1/FCHO1/LDLRAP1/AP2S1/AP2A2/SYT1/DENND1A/SLC17A7/SLC32A1/HLA-DPA1/FCGR1B/DNAJC5/COPG1/RAB35/HLA-DQB1/HLA-DRB5/HLA-E/M6PR/PICALM/AP2A1/FZD5/HLA-DQA2/CLTA/AP1G2/SEC16A/GAD2/FZD2/RAB3A/LMAN1/SEC31A/COPZ2/HLA-DQB2/IGF2R/HLA-F/MCFD2/ARCN1/ADRB2…
GO_ENDOPEPTIDASE_REGULATOR_ACTIVITY	GO_ENDOPEPTIDASE_REGULATOR_ACTIVITY	177	0.611566	2.23954	0.000102197	0.000474338	0.000184641	7784	tags=46%, list=17%, signal=39%	TIMP1/SPINT2/FURIN/COL6A3/CD27/CST7/TFPI2/SERPINE1/SERPINA1/SERPINB1/GAS6/TNFAIP8/SERPINF1/SNCA/RPS6KA1/CSTA/TNFSF14/SERPING1/BIRC3/SFRP2/PROS1/SERPINB2/SERPINH1/ARRB1/SERPINB9/SERPINB8/SPINT1/PI3/UBE2Z/CSTB/SERPINA10/SERPINA5/SERPINE2/SLPI/CST6/A2M/LEF1/ITIH2/SPOCK1/COL7A1/C3/CST2/APLP2/VSIR/NAIP/SERPINA3/WFDC2/SERPIND1/RENBP/CAST/SPOCK2/SERPINA9/SERPINB6/ADRM1/SERPINI1/RPS6KA3/FETUB/CRIM1/SERPI…
GO_GASTRULATION	GO_GASTRULATION	177	0.535585	1.9613	0.000102197	0.000474338	0.000184641	6423	tags=36%, list=14%, signal=31%	COL5A1/ITGA5/COL6A1/LAMB1/ITGB2/ITGA3/INHBA/ETS2/FN1/SNAI1/MYADM/TGFBR2/ITGB5/COL12A1/SFRP2/COL8A1/IL10/ITGB3/MMP9/ITGB1/DKK1/HMGA2/MMP14/LEF1/ITGA8/LAMB3/COL7A1/SRF/FGFR1/IL1RN/GATA6/COL4A2/PHLDB2/KLF4/ITGA4/TRIM15/NAT8B/MMP8/MMP2/PRKAR1A/APOA1/EOMES/PRKACA/SOX17/ACVR1/APLNR/KIF16B/RIC8A/COL5A2/EXT2/PHLDB1/NF2/GSC/MESP2/WNT3A/ARFRP1/EPHA2/GPI/CTNNB1/UGDH/APELA/POFUT2/CRB2/SOX7
GO_NEGATIVE_REGULATION_OF_CELL_PROJECTION_ORGANIZATION	GO_NEGATIVE_REGULATION_OF_CELL_PROJECTION_ORGANIZATION	177	0.550101	2.01446	0.000102197	0.000474338	0.000184641	8944	tags=46%, list=19%, signal=38%	CTSZ/ARHGAP4/SEMA6B/THY1/ITGA3/SEMA7A/PRKCD/PLK2/TRPV4/YWHAH/LGALS1/TACSTD2/SPP1/NRP1/INPP5F/ARHGDIA/RAP1GAP2/SEMA4F/KREMEN1/RTN4RL1/PTPN9/DKK1/SEMA3C/SEMA3F/CAPZB/RTN4RL2/SEMA4A/TBC1D30/SEMA3A/SPOCK1/NGEF/PRNP/CERS2/SLIT2/FGF13/EFNB2/INPP5J/LRP1/CIB1/MINAR1/CARM1/STMN2/KLK8/RTN4/ARF6/PTEN/VIM/GRIN2B/ZNF365/RNF6/GAK/DNM3/NGFR/SEMA4C/ID1/TRPC6/WNT3A/EFNA1/ODF2L/GFI1/RIT2/DNM2/MAP4K4/DAB1/MAG/STX1B…
GO_NEGATIVE_REGULATION_OF_ESTABLISHMENT_OF_PROTEIN_LOCALIZATION	GO_NEGATIVE_REGULATION_OF_ESTABLISHMENT_OF_PROTEIN_LOCALIZATION	177	0.597601	2.1884	0.000102197	0.000474338	0.000184641	8876	tags=50%, list=19%, signal=41%	PIM3/RHBDF2/ADTRP/GAS6/FN1/TNFAIP3/APOD/LRRC32/LILRB1/LILRA5/PPM1F/FCGR2B/VSNL1/TLR8/SRGN/ZC3H12A/C5AR2/IL10/KCNE1/IL1R2/RAB11FIP1/PTGER4/NLRP12/NLRP3/CD200R1/FOXP3/SSC5D/PTPN22/UCP2/TXN/CCN3/DMTN/SVIP/IL1B/NR1H3/RAB11FIP5/ANXA4/CSK/ERP29/ANGPT1/BAG3/CHGA/IRS1/PML/CD34/CABP1/DERL3/FFAR4/APOA1/SIAH3/FKBP1B/PFKL/TLR6/ANXA1/DERL2/ARG2/TNFRSF4/CX3CL1/BMP8A/RANGAP1/CIDEA/CD22/LMAN1/SYT4/IL36RN/ENY2/SE…
GO_REGULATION_OF_BLOOD_PRESSURE	GO_REGULATION_OF_BLOOD_PRESSURE	176	0.54431	1.9925	0.000102197	0.000474338	0.000184641	9267	tags=48%, list=20%, signal=38%	CTSZ/KCNK6/COL1A2/VEGFC/P2RX4/TBXA2R/GAS6/HMOX1/GJA5/ACTA2/ADRB3/EMP2/BDKRB1/ACVRL1/SCPEP1/CYBA/PPARG/ASIC2/NOS3/MME/RNLS/PTAFR/CES1/SLC2A5/ADRA1B/OPRL1/ATP1A1/AVPR1A/PTGS2/CHGA/POMC/F11R/SOD2/TPM1/ACE/CD34/NAMPT/ENPEP/LEP/POSTN/RENBP/NTSR1/PDGFB/KLK1/ADM/ECE1/DRD5/GUCY1A1/NPR1/ADAMTS16/CACNA1B/FFAR3/NPY1R/TAC1/RNPEP/AOPEP/CARTPT/NR2F2/EDNRA/UTS2/ADORA1/ADRA2B/CTSG/CORIN/ADRB2/CRH/ACSM3/NPR2/NPY/…
GO_REGULATION_OF_MITOCHONDRION_ORGANIZATION	GO_REGULATION_OF_MITOCHONDRION_ORGANIZATION	176	0.505463	1.8503	0.000102197	0.000474338	0.000184641	8104	tags=38%, list=17%, signal=31%	GZMB/PLAUR/RAC2/PYCARD/YWHAH/CIDEB/TSPO/ARRB2/MMP9/HGF/LMNA/MICALL2/DCN/INF2/YWHAZ/YWHAG/PMAIP1/BAX/SQSTM1/GBA/TMEM102/HSPA1A/SFN/BMF/BAG3/GPX1/IGF1/TNFSF10/FZD9/VDAC1/SLC35F6/SIAH3/BAK1/BBC3/DNM1P34/UBE2L3/ATP13A2/BCL2L1/CAMKK2/ABLIM3/CDC37/CTTN/FZD5/SMURF1/PDE2A/CHCHD10/YWHAB/LMAN1/CASP8/FBXO7/KDR/ATG13/LEPROT/SH3GLB1/GPER1/PPP3R1/OPTN/TREM2/VAT1/PRELID1/HK2/AVP/BOK/ACAA2/SREBF1/MUL1
GO_SYNAPSE_ASSEMBLY	GO_SYNAPSE_ASSEMBLY	177	0.444671	1.62837	0.000102197	0.000474338	0.000184641	10316	tags=41%, list=22%, signal=32%	PLXND1/SNCA/TLR2/SRPX2/ASIC2/DBNL/DKK1/SHANK3/SEMA4A/SHANK1/PLXNB2/CLSTN3/NPTN/RAB17/GABRB2/BDNF/NTRK1/ACHE/GRIN1/FLRT2/THBS2/EFNB2/TPBG/NRG1/MDGA1/GAP43/SPOCK2/CBLN2/GABRG2/AMIGO2/GABRA1/ARF6/CDH9/PTEN/EIF4G1/LRFN5/DRD1/LINGO2/SDK1/GPC4/FZD5/DNM3/IL1RAP/FZD1/WNT3A/VSTM5/PCDHB4/CHRNB2/NECTIN1/SLITRK4/APP/ARMCX5-GPRASP2/BSN/GABRB3/PCDHB3/GABRA2/EPHB2/MEF2C/EEF2K/NPAS4/CLSTN1/EFNA5/SPTBN2/OXTR/SEMA…
GO_GOLGI_ASSOCIATED_VESICLE	GO_GOLGI_ASSOCIATED_VESICLE	175	0.557791	2.04131	0.000102229	0.000474338	0.000184641	11615	tags=52%, list=25%, signal=39%	CTSC/FURIN/CTSZ/CD59/SERPINA1/NRGN/TMED9/CD74/STEAP2/HLA-DPB1/AREG/HLA-DRB1/TICAM2/SEC24D/HLA-DQA1/PITPNM3/AP1S1/HLA-DRA/LMAN2/TMED3/TGOLN2/CLTB/COL7A1/NUCB1/ARF1/CNGB1/HLA-DPA1/COPG1/HLA-DQB1/PI4KA/ECPAS/ACR/F5/HLA-DRB5/HLA-E/AP2A1/GOLGA2/HLA-DQA2/CLTA/AP1G2/SEC16A/PACS1/LMAN1/YIPF5/SEC31A/COPZ2/HLA-DQB2/IGF2R/HLA-F/MCFD2/ARCN1/VTI1B/GRIA1/RASSF9/TGFA/SCYL1/CNIH3/ZDHHC13/STK26/APP/ITM2B/VTI1A/AD…
GO_LYMPHOCYTE_ACTIVATION_INVOLVED_IN_IMMUNE_RESPONSE	GO_LYMPHOCYTE_ACTIVATION_INVOLVED_IN_IMMUNE_RESPONSE	175	0.679959	2.4884	0.000102229	0.000474338	0.000184641	8777	tags=62%, list=19%, signal=51%	IL4R/JAK3/BCL3/CD40/BATF/IL27RA/IL18R1/STAT6/SLAMF6/CD1C/ICAM1/NFKBIZ/TNFSF13/LCP1/FCER1G/CLCF1/RAB27A/CCR6/TGFB1/CD28/CORO1A/LILRB1/IL6/RELB/SLC11A1/FCGR2B/PLCG2/ZC3H12A/CLEC4D/CD244/IL10/LY9/LGALS1/PTGER4/GPR183/IL12RB1/PTK2B/NLRP3/FOXP3/HLX/TNFSF4/LOXL3/IRF4/PTPRC/HAVCR2/SEMA4A/UNC13D/LEF1/XBP1/HLA-DMB/ZNF683/PRKCZ/DOCK11/CD86/IL18/LGALS9/APBB1IP/CD180/SMAD7/CD40LG/FOXP1/ITGAL/KLRF2/LGALS3/IL2…
GO_RHO_GTPASE_BINDING	GO_RHO_GTPASE_BINDING	175	0.550086	2.01312	0.000102229	0.000474338	0.000184641	7035	tags=38%, list=15%, signal=33%	FMNL1/ARHGAP4/WAS/PFN1/ARHGEF5/VAV1/ARHGDIB/CDC42EP5/NCF2/PLEKHG5/DOCK2/NCKAP1L/PAK1/SH3BP1/ARHGAP44/RHOH/ARHGDIA/FGD2/CAV1/FGD3/CDC42EP2/CDC42EP3/KALRN/EPS8L2/INF2/ABR/RASGRF2/MAP3K11/AKAP13/DOCK11/NGEF/ITPKA/FGD5/STXBP6/SBK2/YBX3/PPP6R1/IQGAP1/CYFIP1/OBSCN/FLNA/CDC42EP1/PAK6/EPS8L1/ARHGAP17/ARHGDIG/ARHGEF19/ITSN2/PLEKHG4/TRIOBP/CDC42SE1/MYO9B/TIAM1/DAPK3/DIAPH1/RASGRF1/VAV2/ARHGEF11/PAK3/DIAPH2…
GO_SULFUR_COMPOUND_BIOSYNTHETIC_PROCESS	GO_SULFUR_COMPOUND_BIOSYNTHETIC_PROCESS	175	0.497839	1.82191	0.000102229	0.000474338	0.000184641	9436	tags=46%, list=20%, signal=37%	ST3GAL1/LUM/ACSL1/PAPSS2/B4GALT1/SNCA/GGT5/DSE/BGN/CHPF2/CHST1/CHSY1/CHST2/SLC26A2/ACSL4/PDP1/CHSY3/CSGALNACT1/DCN/OGN/HACD1/ANGPT1/B3GNT2/GSTO1/CHST15/B3GNT7/GSS/SLC35D2/OMD/KERA/NDST2/CHST11/MGST1/PDK3/CHPF/ACSS2/PDK4/CHST13/CHST12/SLC35B3/ACSL5/ELOVL1/MGST2/GGT1/GLCE/ELOVL7/CHST3/B3GALT6/B3GNT4/GCLM/GGCT/GSTO2/GSTK1/ST3GAL2/ELOVL6/ELOVL4/CSGALNACT2/UGDH/CNDP2/XYLT2/B3GNT3/CHST6/GGT3P/OPLAH/MAT…
GO_ACTIN_FILAMENT_POLYMERIZATION	GO_ACTIN_FILAMENT_POLYMERIZATION	178	0.60038	2.19823	0.000102249	0.000474338	0.000184641	7599	tags=47%, list=16%, signal=39%	ARPC1B/CCR7/ICAM1/TWF2/HCLS1/HCK/PYCARD/WAS/TMSB10/GSN/PRKCD/PFN1/VASP/ARPC2/MYADM/CORO1A/PSTPIP2/CDC42EP5/AIF1/WIPF1/NCKAP1L/CARMIL2/SCIN/FMN1/GRB2/KIRREL1/MYO1C/GMFG/SNX9/PTK2B/ACTR3C/PSTPIP1/CDC42EP2/CSF3/CDC42EP3/CAPZB/MICALL2/ARPC5L/DMTN/CORO1B/CCL26/BAIAP2L1/CAPG/VILL/BIN1/CCL24/RHOBTB2/ARF1/NCK2/SLIT2/CORO7/CYFIP1/MSRB2/ARHGAP18/ACTR2/FCHSD1/CDC42EP1/PICK1/ARPC5/ARPC3/BAIAP2/CCL11/ARF6/ACT…
GO_INOSITOL_LIPID_MEDIATED_SIGNALING	GO_INOSITOL_LIPID_MEDIATED_SIGNALING	178	0.589209	2.15733	0.000102249	0.000474338	0.000184641	9216	tags=48%, list=20%, signal=38%	IER3/CCL5/PTPN6/PIK3CD/HCLS1/NKX3-1/GSN/CD28/FLT3/PRR5/FGR/PLCB2/PIK3R5/CSF1R/PLCG2/NCS1/HCST/INPP5F/PDGFRB/PIK3AP1/HGF/PIK3R6/GPR143/NCF1/CSF3/TWIST1/PTAFR/OSM/MYDGF/SERPINE2/DCN/SELP/FGFR1/IL18/PIP5K1C/ANGPT1/NTRK1/IRS1/KLF4/MAPK3/IGF1/FLT1/PLD1/LEP/LYN/PDGFB/PI4KA/PEAR1/TEK/GATA3/UNC5B/PTEN/BECN1/PIP4K2A/PPP1R16B/EPOR/PITPNM2/PIK3CG/PIK3IP1/ZFP36L1/KDR/TNFAIP8L3/PIP5K1B/CAT/PLCH2/GPER1/INSR/SR…
GO_ORGAN_GROWTH	GO_ORGAN_GROWTH	178	0.539782	1.97636	0.000102249	0.000474338	0.000184641	8842	tags=42%, list=19%, signal=34%	RGS4/COL6A3/STC1/COL6A2/ECM1/COL6A1/VWA1/HAMP/TGFBR2/ANXA2/ANXA2P2/WNT2/COL12A1/PAK1/SASH3/RBP4/BASP1/HLX/PDGFRB/PIM1/BNC2/DUSP6/TGFBR1/MMP13/COL7A1/AKAP13/FGFR1/MAPK11/GATA6/MAP2K4/G6PD/PSAP/IGF1/YBX3/SHH/LEP/RGS2/PRKAR1A/SCARA3/CARM1/RARA/RARG/PTEN/LATS2/COL14A1/CTDP1/RXRA/COCH/RARB/IL7/SORBS2/WT1/FGF7/WWC2/DDR2/VIT/ESR1/COL27A1/CCM2L/GATA4/EVC/RIPK1/TBX2/CXADR/CYP19A1/WWC3/SPRY2/POR/MEF2C/NKX2…
GO_REGULATION_OF_MORPHOGENESIS_OF_AN_EPITHELIUM	GO_REGULATION_OF_MORPHOGENESIS_OF_AN_EPITHELIUM	178	0.474069	1.73576	0.000102249	0.000474338	0.000184641	8861	tags=39%, list=19%, signal=32%	LIF/DAB2/CTHRC1/PFN1/WNT4/TGFB1/WNT2/SFRP2/ARRB2/TACSTD2/HGF/ROR2/DKK1/SNAI2/PRICKLE1/AP2M1/FGFR1/AP2S1/AP2A2/SULF1/PHLDB2/ADAMTS12/FOXP1/SHH/RNF207/PAX8/PSMD1/FZD6/GATA3/PTEN/PRICKLE2/RSPO3/ARHGEF19/GREM1/AP2A1/GPC4/FZD5/SMURF1/RXRA/FZD1/FZD2/GPC6/FGF7/TIAM1/PSMB6/PSMB10/GDNF/AJAP1/CTNNB1/ESR1/PSMD9/TNF/DACT1/RHOA/RREB1/RAC1/FZD7/TBX2/ETV5/PSME4/FZD4/FGF1/PSMB7/PSMC2/ABL1/PSMD2/PSMC3/SIX2/GPC3/C…
GO_T_CELL_PROLIFERATION	GO_T_CELL_PROLIFERATION	178	0.725255	2.65545	0.000102249	0.000474338	0.000184641	5801	tags=57%, list=13%, signal=50%	JAK3/LILRB2/CD1D/TNFRSF1B/RAC2/CEBPB/CD55/CCL5/PTPN6/IL2RA/CCR2/PYCARD/CD3E/TNFSF9/WNT4/TGFB1/LRRC32/CD28/TGFBR2/CD4/VSIG4/CORO1A/LILRB1/IL6/SYK/TNFSF14/AIF1/SLC11A1/CD6/RASAL3/CD276/DOCK2/RIPK3/IL10/ICOSLG/NCKAP1L/CTLA4/SASH3/IL15/HLA-DPB1/IL12RB1/FOXP3/CLEC4G/CD209/TNFSF4/EBI3/IL6R/GPNMB/PTPRC/HAVCR2/IL1B/BAX/HLA-DMB/TNFRSF14/CD86/IL18/PRNP/LGALS9/VSIR/ELF4/DOCK8/NCK2/PLA2G2D/IGF1/CD40LG/MSN/SH…
GO_NEGATIVE_REGULATION_OF_CELL_GROWTH	GO_NEGATIVE_REGULATION_OF_CELL_GROWTH	181	0.526151	1.92767	0.000102281	0.000474338	0.000184641	7081	tags=40%, list=15%, signal=34%	RGS4/ARHGAP4/SEMA6B/SIPA1/DCBLD2/SEMA7A/INHBA/TGFB1/DCSTAMP/FBP1/SFRP2/BDKRB1/PAK1/SPP1/NRP1/ACVRL1/SEMA4F/CDKN1A/PPARG/SEMA3C/PTPRJ/SEMA3F/CCN3/SERPINE2/SLIT3/SEMA4A/DCUN1D3/CDKN2D/SEMA3A/HYAL2/HSPA1A/BTG1/G6PD/PML/SERTAD3/SLIT2/CCDC85B/FGF13/GAL/RGS2/CDA/PPP1R9B/ESR2/CDHR2/MINAR1/SOX17/NPR1/OSGIN1/RTN4/GREM1/RNF6/CTDP1/WT1/SEMA4C/WNT3A/ACVR1B/HSPA1B/SMARCA2/ADIPOR1/TSPYL2/CAPRIN2/HYAL1/SESN2/EN…
GO_POSITIVE_REGULATION_OF_BINDING	GO_POSITIVE_REGULATION_OF_BINDING	181	0.497418	1.8224	0.000102281	0.000474338	0.000184641	7163	tags=34%, list=15%, signal=29%	PLAUR/TMEM173/CTHRC1/PLXND1/TGFB1/PLK2/ANXA2/PYHIN1/ANXA2P2/RALB/MET/FKBP1A/ARRB1/NRP1/MMP9/PPARG/CAV1/CSF3/TXN/TWIST1/IRF4/HMGA2/S100A10/MAPRE3/MBD2/LARP6/BDNF/DERL1/BAMBI/KLF4/ACE/IGF1/MMP8/LGALS3/HERPUD1/LRP1/CALM3/CLIC2/FLOT1/MYOCD/RARA/GATA3/EIF4G1/DDRGK1/PLCL2/TRAF2/WNT3A/TIAM1/STPG1/EBF2/CTNNB1/EDF1/CDK9/TICAM1/CAPRIN2/HFE/RPL11/EIF3D/APP/MFNG/NGF/DACT1
GO_POSITIVE_REGULATION_OF_HEMOPOIESIS	GO_POSITIVE_REGULATION_OF_HEMOPOIESIS	181	0.680269	2.49232	0.000102281	0.000474338	0.000184641	5722	tags=50%, list=12%, signal=44%	IL4R/LILRB2/RUNX1/CD27/IL7R/LIF/IL1RL2/HCLS1/NFKBIZ/IL2RA/FES/INHBA/TNFSF9/TGFB1/GAS6/DCSTAMP/TGFBR2/CD4/TRIB1/SYK/GPR68/CD74/RUNX3/ADAM8/CCR1/NCKAP1L/TESPA1/SASH3/IL15/SCIN/TESC/IL12RB1/NLRP3/TYROBP/FOXP3/LILRB4/HLX/PIK3R6/TNFSF4/ROR2/EGR3/CSF3/TNFSF11/PPARGC1B/PTPRC/VNN1/MMP14/IL34/LEF1/XBP1/PRKCZ/AXL/CD86/IL18/LGALS9/HSPA1A/VSIR/EVI2B/FOS/CYLD/SOCS1/SHH/KLF10/ZAP70/IL23A/BTK/JUN/ATP6AP1/ETS1/P…
GO_REGULATION_OF_SYNAPTIC_PLASTICITY	GO_REGULATION_OF_SYNAPTIC_PLASTICITY	181	0.621582	2.2773	0.000102281	0.000474338	0.000184641	8486	tags=55%, list=18%, signal=45%	LILRB2/HRH2/SYNPO/PLK2/SNCA/NRGN/MCTP1/YWHAH/LZTS1/NCDN/STAR/ITPR3/EGR2/TSHZ3/LGMN/PTK2B/RIN1/TYROBP/SYT12/MME/CAMK2A/SHANK3/SERPINE2/NSG1/SHISA9/SHANK1/YWHAG/CPLX2/SNAP25/NPTN/PRKCZ/STX4/SQSTM1/SRF/HRH1/PRNP/PTGS2/ITPKA/SYNGR1/STXBP1/CALB1/GRIN1/ARF1/CNTN4/DLG4/CRHR2/JPH4/PICK1/HRAS/DRD5/GIP/SYT7/RARA/RIMS2/GRIN2A/NEUROD2/SSH1/PTEN/JPH3/NEURL1/RGS14/PPP3CB/DRD1/CX3CL1/UNC13C/GRIN2B/SLC8A2/SLC24A…
GO_NEGATIVE_REGULATION_OF_MULTI_ORGANISM_PROCESS	GO_NEGATIVE_REGULATION_OF_MULTI_ORGANISM_PROCESS	174	0.533979	1.95307	0.000102323	0.000474338	0.000184641	8104	tags=41%, list=17%, signal=34%	TIMP1/CCL5/IL2RA/IFITM2/GSN/TNFAIP3/ISG20/FCN1/ARHGDIB/ANXA2/TRIB1/ANXA2P2/PTX3/ZC3H12A/SIGIRR/IL10/APOBEC3C/TNIP1/CCL8/ZFP36/RESF1/HMGA2/IFI16/ACOD1/HAVCR2/SLPI/MPO/TRIM38/SQSTM1/IRF8/CCL4/PML/IFITM3/APOBEC3D/IGF1/TRIM15/CCL3/APOBEC3H/IFITM1/RNASEL/JUN/PAEP/TRIM32/ARG2/APOBEC3A/CALR/RNF125/TRAF3IP1/POU2F3/ADA/NPLOC4/LTF/APOBEC3G/FCN3/LILRA2/TRIM8/TRIM14/CTSG/CHMP3/CD36/TRIM10/IL12B/APOBEC3F/NPR2…
GO_REGULATION_OF_CELL_SIZE	GO_REGULATION_OF_CELL_SIZE	174	0.523701	1.91547	0.000102323	0.000474338	0.000184641	10271	tags=48%, list=22%, signal=37%	TRPV2/IL7R/ARHGAP4/TWF2/SEMA6B/PRR16/SEMA7A/FN1/VAV1/TRPV4/CXCL12/LIMK1/ISLR2/SLC12A5/LRRC8E/L1CAM/PAK1/PLEK/SPP1/NRP1/KCNN4/NDEL1/RAP1GAP2/SEMA4F/SLC12A7/SEMA3C/SEMA3F/SHANK3/SEMA4A/KCNMA1/SEMA3A/SRF/TNFRSF12A/BDNF/LPAR3/MSN/SHTN1/FGF13/OLFM1/CYFIP1/CRABP2/MAP1B/LRP1/RTN4/RARG/PTEN/ZFYVE27/SLC12A8/CTTN/RNF6/SEMA4C/LRRC8C/WNT3A/VAV2/RAB11A/DEPTOR/DNM2/MAG/SLC12A9/WDTC1/DRAXIN/SEMA4B/NGF/E2F4/RHOA…
GO_PHOSPHOPROTEIN_PHOSPHATASE_ACTIVITY	GO_PHOSPHOPROTEIN_PHOSPHATASE_ACTIVITY	180	0.471885	1.72799	0.000102344	0.000474338	0.000184641	6402	tags=31%, list=14%, signal=26%	CPPED1/PTPN6/DUSP23/DUSP5/LCK/UBASH3B/PTPRU/PPM1F/PTPN7/PTPN1/PTPN2/PPM1J/PDP1/PTPN22/PTPN9/PTPRJ/DUSP2/PTPRN2/PTPRC/DUSP1/DUSP6/DUSP3/PTPRR/PLPP2/SSH3/PTPRE/PPP1R3B/PTPN5/DUSP4/MTMR14/PPM1N/PPM1M/SSH1/PTEN/PTP4A2/DUSP7/PPP3CB/PTPN12/CTDP1/MTMR6/CTDNEP1/PALD1/SBF1/TNS2/SHOC2/PTPRQ/PTPRM/DUSP27/PPP1CA/MINPP1/PTPN18/DUSP18/PPP2R2C/PPP3R1/DUSP22
GO_POSITIVE_REGULATION_OF_PEPTIDASE_ACTIVITY	GO_POSITIVE_REGULATION_OF_PEPTIDASE_ACTIVITY	180	0.648746	2.37563	0.000102344	0.000474338	0.000184641	9109	tags=56%, list=20%, signal=45%	TNFRSF10A/S100A9/S100A8/GRN/PYCARD/TNFRSF10B/NKX3-1/GSN/LCK/FN1/SNCA/CR1/PCOLCE/RCN3/PPM1F/CIDEB/TRADD/SFRP2/ARRB1/NLRP12/CCN1/LGMN/CASP4/NLRC4/NLRP3/PPARG/FBLN1/CAV1/CASP5/IFI16/FASLG/CCN2/FAS/PMAIP1/RPS27L/BAX/PERP/TNFSF15/LGALS9/VSIR/GRIN1/NLRP2/NOD1/PML/MAPK3/TNFSF10/PCOLCE2/LYN/BAK1/BBC3/DLC1/BCAP31/MEFV/ADRM1/FADD/CFLAR/VCP/CASP10/GRIN2A/STAT3/ACER2/DDRGK1/GRIN2B/PICALM/CTSH/NGFR/TRAF2/IFT5…
GO_REGULATION_OF_B_CELL_ACTIVATION	GO_REGULATION_OF_B_CELL_ACTIVATION	180	0.71784	2.62865	0.000102344	0.000474338	0.000184641	6322	tags=63%, list=14%, signal=54%	CD40/SLAMF8/IL27RA/CD27/TBC1D10C/STAT6/PTPN6/NOD2/SLA2/TNFSF13/NFAM1/INHBA/CLCF1/TRBC2/AHR/TGFB1/TRBC1/IKZF3/TNFAIP3/CD28/IL6/SYK/FCGR2B/CD74/IL10/NCKAP1L/IGHA2/MNDA/CTLA4/SASH3/CD300A/GPR183/IGHV1OR15-1/IGHA1/IGHG2/IGHV3-7/TYROBP/FOXP3/IGHV3-30/IGHG1/TNFSF4/BST1/IGHG3/IGKC/IGLC3/IGHM/IGLC1/IGLC2/PTPRC/IGHV3-23/MMP14/IGHV3-15/NFATC2/IGHV1-69D/XBP1/IGHV2-26/IGLL5/SAMSN1/IGHV2-5/IGHV4-59/IGHV1-18/I…
GO_METALLOPEPTIDASE_ACTIVITY	GO_METALLOPEPTIDASE_ACTIVITY	179	0.548954	2.00919	0.000102386	0.000474338	0.000184641	8471	tags=44%, list=18%, signal=36%	TRABD2A/ADAMTS2/MMP19/ANPEP/ADAMTS14/MMP10/MMP1/MMP7/ADAMTS1/MMP11/ADAMTS4/ADAM8/MMP9/CPQ/PAPPA/MME/CPD/RNPEPL1/MMP3/MMP14/ADAM12/MMP13/BMP1/DPEP2/TRABD2B/CPM/ADAM28/AEBP1/NAALADL1/FAP/ACE/ADAMTS12/NUDT16/MMP12/MMP8/ENPEP/MMP2/AGBL1/ECE2/MMP17/STAMBPL1/ECE1/ADAMTS16/CPZ/CPA4/LTA4H/RNPEP/AOPEP/ADAM9/MMP24/TLL1/AGTPBP1/ADAMTS7/CNDP1/DPP3/LMLN/ADAMDEC1/FOLH1/ADAMTS10/EIF3H/CNDP2/ADAM23/CPXM2/XPNPEP1…
GO_REGULATION_OF_PROTEIN_LOCALIZATION_TO_MEMBRANE	GO_REGULATION_OF_PROTEIN_LOCALIZATION_TO_MEMBRANE	179	0.563721	2.06324	0.000102386	0.000474338	0.000184641	8040	tags=46%, list=17%, signal=38%	GZMB/DAB2/ITGB2/ITGA3/GSN/RHOG/TGFB1/ITGAM/YWHAH/STAC3/GRASP/VAMP8/KCNE1/PAK1/ARHGAP44/ITGB1/MYO1C/ACTB/CEMIP/PTPN9/DMTN/YWHAZ/YWHAG/PMAIP1/MMP14/PRKCH/AP2M1/LRRC15/PRKCZ/STX4/SQSTM1/CSK/LDLRAP1/PRNP/STOM/SFN/NUMB/LGALS3/TMBIM1/FZD9/IQSEC2/LRP1/CIB1/BBC3/HRAS/MRAP2/CACNG2/STAC2/ARF6/BCL2L1/SSH1/RAMP3/PICALM/GPC4/NKD2/GPC6/YWHAB/WNT3A/CASP8/EPHA2/CHP1/RAB11A/NECAB2/STX3/TCAF2/VTI1B/GPER1/PPP3R1/CN…
GO_CYTOPLASMIC_SIDE_OF_MEMBRANE	GO_CYTOPLASMIC_SIDE_OF_MEMBRANE	173	0.623807	2.28004	0.000102417	0.000474338	0.000184641	9459	tags=54%, list=20%, signal=43%	GNA15/KCNAB2/HCK/FES/ANK1/LCK/NPTX2/FGR/GNG10/RASAL3/CD2/STAC3/PTPN7/ERRFI1/PTPN1/FKBP1A/CARMIL2/LITAF/MATK/SNX9/PTK2B/CAV2/PTPN22/GNGT2/CBX6/SHANK3/PTPRC/CYTH1/GNA14/SNAP25/GNG3/LDLRAP1/STYK1/CYLD/G6PD/NPTXR/DLG4/GNAI2/CNR2/TH/IQGAP1/RGS2/ESYT1/TRAF3/EEF1A2/NTSR1/PRMT8/LYN/GNG11/JUP/STAC2/GEM/GM2A/C2CD2L/S100A6/PTEN/ESYT2/CHMP4B/TRAF2/TIAM1/GNAI1/PKD2/RGS1/AJAP1/RASA3/SHROOM4/GNAL/GRAMD1A/SRC/CD…
GO_RAB_GTPASE_BINDING	GO_RAB_GTPASE_BINDING	173	0.568616	2.07832	0.000102417	0.000474338	0.000184641	8566	tags=42%, list=18%, signal=34%	SH3BP5/TBC1D22A/TBC1D10C/TBC1D9/DENND1C/TRAPPC1/ANXA2/ANXA2P2/TBC1D2/DENND2D/NDRG1/DENND3/RAB11FIP1/BICDL1/MLPH/RIN3/SYTL5/RAB3IL1/TBC1D8B/HPS6/SYTL2/MICALL2/SYTL1/RILP/TBC1D2B/TBC1D8/TBC1D30/UNC13D/RAB11FIP5/ADPRH/SGSM1/TBC1D16/TBC1D1/MICALL1/DENND1A/TMEM127/ATP6AP1/SYTL3/BICDL2/YIPF1/RIMS2/RUSC2/MYO5A/KIF16B/ARHGAP1/ULK1/PICALM/RPH3AL/RABGGTA/BICD2/NGFR/SBF1/MADD/NSF/TBC1D25/TBC1D9B/RIN2/SMCR8/…
GO_REGULATION_OF_INSULIN_SECRETION	GO_REGULATION_OF_INSULIN_SECRETION	173	0.471043	1.72168	0.000102417	0.000474338	0.000184641	9889	tags=42%, list=21%, signal=33%	PIM3/CCL5/GPR68/VSNL1/CACNA1C/ITPR1/ARRB1/ITPR3/ANO1/RBP4/UCP2/CCN3/IL1B/KCNG2/SNAP25/STX4/STX1A/SLC8B1/CHGA/KCNC2/IRS1/TRH/AACS/LEP/DOC2B/LRP1/FKBP1B/PFKL/GIP/SYT7/C2CD2L/PPP3CB/TRPM4/SLC25A6/CARTPT/BMP8A/SLC30A8/SIDT2/CACNA1A/GLUL/TIAM1/KCNS3/ENY2/DPP4/ADRA2C/CRH/GPER1/ADCY5/MAP4K4/PPARD/PSMD9/CDK16/NR1D1/KLF7/TNF/CACNA1E/NNAT/CPT1A/CACNA1D/RAP1A/SREBF1/PDX1/PRKCE/EFNA5/IRS2/INHBB/CAPN10/ADRA2A…
GO_TEMPERATURE_HOMEOSTASIS	GO_TEMPERATURE_HOMEOSTASIS	173	0.520074	1.90089	0.000102417	0.000474338	0.000184641	10367	tags=48%, list=22%, signal=37%	IL4R/CEBPB/TRPV2/IL18R1/CMKLR1/STAT6/TRPM2/ACSL1/CCR2/SYK/TNFRSF11A/ADRB3/BSCL2/FABP4/IL15/LCN2/TRPM8/LAMA4/CAV1/UCP2/TNFSF11/IRF4/PPARGC1B/EGR1/IL1B/NR1H3/FOXC2/FABP5/IL18/PTGS2/G0S2/WNT10B/GPX1/ACHE/MFAP2/LEP/FFAR4/NTSR1/GRB10/ZBTB7B/TFE3/PCTP/STAT3/ADCYAP1/CXCR4/DRD1/DBH/PLCL2/CIDEA/ID1/SLC27A1/ADORA1/GPR3/EBF2/IL1A/ADIPOR1/CD36/ELOVL6/ADRB2/TLR4/EPAS1/IGF1R/NR1D1/TNF/ZNF516/PRLR/ELOVL3/DIO2/R…
GO_CELL_MATURATION	GO_CELL_MATURATION	172	0.469948	1.71714	0.000102428	0.000474338	0.000184641	9605	tags=41%, list=21%, signal=33%	FAM20C/C1QA/CCR6/POU2F2/BFSP1/RUNX2/EREG/IL15/PTK2B/CDKN1A/PPARG/ZBTB7A/PTBP3/TUT7/LHX6/XBP1/AXL/EPHA8/C3/FGFR1/G6PD/PGR/GAL/KLF2/BTK/SCARF1/PAEP/PTH1R/CABYR/PICK1/PRKACA/CCL19/GATA3/CX3CL1/CEBPA/FZD5/ABHD2/GPAT4/LGI4/TRIM58/NR4A2/WASHC5/IL21/ANG/CTNNB1/SPINK1/SLFN14/BHLHA15/CNTNAP2/SLC26A8/EPAS1/APP/GLDN/NPR2/MAEA/DMC1/CNTN2/SOX18/BCL11A/CDKN1C/FEV/SOX10/B4GALT6/RB1/B4GALT5/MYOC/IHH/RHEX/RXFP2/N…
GO_ANCHORED_COMPONENT_OF_MEMBRANE	GO_ANCHORED_COMPONENT_OF_MEMBRANE	171	0.567653	2.07332	0.000102438	0.000474338	0.000184641	8869	tags=48%, list=19%, signal=39%	PLAUR/CD14/CD59/CD55/FOLR2/LY6H/THY1/SEMA7A/TNFRSF10C/CD52/CD2/RAET1L/ULBP2/FCGR3B/BST1/SYN1/VNN3/RTN4RL1/SVIP/VNN1/RTN4RL2/CDH13/LYNX1/HYAL2/DPEP2/PRNP/CPM/LY6K/ACHE/LY6E/AC034102.1/CNTN4/MSLN/RAB3C/ITLN1/ALPL/PRSS22/NTNG1/MDGA1/PRMT8/DNAJC5/GPC5/MMP17/RAB35/IGSF21/VNN2/CD177/SPRN/LYPD8/CD48/GPC4/ULBP3/GPC1/GAD2/RAB3A/GPC6/EFNA1/MELTF/FOLR3/RGMB/LYPD3/GFRA2/CD109/CPLX3/TFPI/RAET1G/LY6D/PSCA/CNTN…
GO_GLYCEROPHOSPHOLIPID_METABOLIC_PROCESS	GO_GLYCEROPHOSPHOLIPID_METABOLIC_PROCESS	171	0.486876	1.77828	0.000102438	0.000474338	0.000184641	11848	tags=43%, list=26%, signal=32%	SOCS3/SLA2/PIK3CD/PLB1/CSF1R/THEM5/PLEK/PLA2G15/INPP5F/SYNJ2/PDGFRB/OSBPL5/PIK3R6/PLA1A/PI4K2A/PLBD1/TMEM150A/IMPA2/PIP5K1C/CDIPT/LPCAT4/PLA2G2D/SOCS1/INPP5J/CISH/ACP6/PNPLA6/PI4KA/SERINC3/SERINC2/OSBPL10/GALR2/MBOAT7/PTEN/LPCAT1/PIGB/PLA2G7/PIP4K2A/EFR3A/MTMR6/PIK3CG/PIGP/LPCAT2/LPGAT1/PLA2G2A/PIP5K1B/TTC7B/PLCH2/INPP5D/TTC7A/MTMR8/INPP5A/SYNJ1/TMEM86B/PIP4P2/PAFAH1B1/HADHA/PLAAT4/PI4K2B/SOCS5/P…
GO_POSITIVE_REGULATION_OF_APOPTOTIC_SIGNALING_PATHWAY	GO_POSITIVE_REGULATION_OF_APOPTOTIC_SIGNALING_PATHWAY	171	0.565166	2.06423	0.000102438	0.000474338	0.000184641	9832	tags=46%, list=21%, signal=36%	CTSC/GZMB/PLAUR/S100A9/S100A8/PYCARD/INHBA/NKX3-1/GSN/PRKCD/THBS1/LCK/YWHAH/CIDEB/RIPK3/TNFSF12/PTPN2/MMP9/PLEKHF1/CAV1/PTPRC/FAS/YWHAZ/YWHAG/PMAIP1/BAX/TGFBR1/TNFRSF12A/HYAL2/LGALS9/SFN/BMF/G0S2/CYLD/PML/NCK2/TNFSF10/MCL1/NACC2/TPD52L1/BAK1/PDIA3/BBC3/BCAP31/FADD/DEDD2/SERINC3/BCL2L1/PTEN/CHCHD10/CTSH/TRAF2/YWHAB/CASP8/DAPK3/ATF3/PPP1CA/RPL26/RPL11/GPER1/PPP3R1/SRPX/ADORA2A/MAPK9/RIPK1/UBB/PRR7/…
GO_RECYCLING_ENDOSOME	GO_RECYCLING_ENDOSOME	171	0.573606	2.09506	0.000102438	0.000474338	0.000184641	11041	tags=52%, list=24%, signal=40%	ACKR1/MCTP1/SYT5/NDRG1/EHD4/VAMP8/RAB11FIP1/RAP2B/ARHGAP44/REP15/ITGB1/INPP5F/ACAP1/SLC31A2/SLC9A7/MICALL2/PDLIM4/NSG1/UNC13D/RAB13/RAB11FIP5/PHETA2/KCNK1/ABCG1/RAB17/LDLRAP1/NTRK1/MICALL1/EHD3/LAMP5/FCHSD1/PDIA3/CMTM6/RAB35/CD274/EHD2/ARF6/SLC39A4/SLC9A9/DYNC1I1/MYO5A/HLA-E/ZFYVE27/ULK1/PACSIN2/CD22/ATP11C/SLC31A1/PLEKHB2/HLA-F/RAB11A/SCAMP2/HFE/VTI1B/GPER1/GRIA1/RASSF9/OPTN/RAB11FIP4/APP/SNF8/P…
GO_REGULATION_OF_PHOSPHATASE_ACTIVITY	GO_REGULATION_OF_PHOSPHATASE_ACTIVITY	171	0.495033	1.80808	0.000102438	0.000474338	0.000184641	9413	tags=39%, list=20%, signal=31%	PTPA/SH3RF2/SPOCD1/MYO1D/RCAN2/RIPK3/RIMBP2/FKBP1A/NCKAP1L/PLEK/CD300A/NUAK1/WDR81/PPP1R15A/PDGFRB/SYTL2/PPARGC1B/PTPRC/HSP90B1/ELL/PPP1R3B/TSKS/IGFBP3/SLC7A14/PPP6R1/PPP1R7/GNAI2/LGALS3/PPP1R14C/ITGA1/PPP1R9B/PPP4R4/SH2D4A/CALM3/MGAT5/FKBP15/FKBP1B/PHACTR2/PPP1R16B/B3GAT3/ELFN1/FCRL3/CD2BP2/TMEM132D/SHOC2/CHP1/FAM122A/CAMSAP3/PPP2R2C/PPP1R37/DLG3/GRXCR1/TNF/CCDC8/ANKLE2/ZFYVE1/CHP2/MEF2C/ROCK2/H…
GO_CELLULAR_RESPONSE_TO_XENOBIOTIC_STIMULUS	GO_CELLULAR_RESPONSE_TO_XENOBIOTIC_STIMULUS	169	0.451792	1.64911	0.00010247	0.000474338	0.000184641	9019	tags=37%, list=19%, signal=30%	CYP1B1/ICAM1/ACSL1/AHR/TGFB1/SERPINF1/AIF1/AOC3/GJB2/ERRFI1/STAR/CYP2S1/CYB5R3/S100A12/CES1/EGR1/ASS1/SRD5A1/LPO/GSTO1/FBXO32/GRIN1/NQO1/NAT1/PPP1R9B/MGST1/CYP26A1/PDGFB/CRHBP/CFLAR/APOBEC3A/NQO2/ATG7/AADAC/MGST2/GGT1/CES2/FMO1/SULT1B1/PDE2A/RYR2/GSTO2/CYP26B1/RYR3/UGT1A8/CYP1A1/CRH/CYP2C18/PCK2/EIF4EBP1/PTGS1/SULT1A1/POR/ARNT/AOC1/CYP2R1/OPRM1/UGT1A6/RORC/RB1/HSP90AB1/UGT1A10/AKR1C1
GO_FC_EPSILON_RECEPTOR_SIGNALING_PATHWAY	GO_FC_EPSILON_RECEPTOR_SIGNALING_PATHWAY	168	0.644955	2.35415	0.00010247	0.000474338	0.000184641	10586	tags=61%, list=23%, signal=47%	ITK/TEC/FCER1G/GRAP2/VAV1/SYK/PLCG2/SHC1/LCP2/PAK1/GRB2/IGHV1OR15-1/IGHV3-7/IGHV3-30/IGKV2-28/IGLV3-1/IGKC/IGLV2-11/IGLC3/IGLC1/NFKB1/IGLC2/IGKV2-30/IGHV3-23/IGKV1-5/IGLV1-40/NFATC2/IGKV1-16/IGKV2D-30/IGKV1D-39/IGKV3-15/IGKV3-20/IGLV2-14/IGHV2-5/IGHV4-59/IGHV3-33/IGLV2-23/IGLV1-51/IGLV6-57/IGKV4-1/MAP2K4/IGHV4-39/FOS/IGLV2-8/IGLV1-44/MAPK3/IGLV3-21/BTK/JUN/IGHV3-11/IGHV3-53/LAT2/IGLV3-25/LYN/IGKV…
GO_LEADING_EDGE_MEMBRANE	GO_LEADING_EDGE_MEMBRANE	169	0.626297	2.28609	0.00010247	0.000474338	0.000184641	8868	tags=59%, list=19%, signal=48%	MYO1G/ITGA5/LCP1/PLXND1/THY1/ANK1/ADGRE2/VASP/EPB41L3/FGR/AIF1/TRPV4/MYO1D/BMX/ITGB3/PAK1/PLEK/ARHGAP44/PSD/PSD4/ITGB1/MYO1C/TESC/SCIMP/PIEZO1/FGD2/PTPRJ/GABRA5/CD44/SHISA9/EPS8L2/GABARAPL1/ITGA8/KCNC3/TLN1/PDE4A/PIP5K1C/FGD5/DOCK8/KCNC2/PLEKHO1/FAP/TPM1/PSD3/KCNC4/DDN/PPP1R9B/SGCE/CFL1/LAMP5/CIB1/PDPN/JCAD/DLC1/EPS8L1/GABRG2/PLEK2/GABRA1/AMPH/GABRA6/PACSIN1/PACSIN2/NF2/KCNC1/UNC5A/ABCA7/TIAM1/AD…
GO_MUSCLE_CELL_DEVELOPMENT	GO_MUSCLE_CELL_DEVELOPMENT	169	0.531628	1.94053	0.00010247	0.000474338	0.000184641	5040	tags=30%, list=11%, signal=26%	FHL2/RGS4/ENG/TNNT1/MYBPC2/KRT8/HAMP/DYSF/IGSF22/STAC3/PAK1/ITGB1/CAV2/PDGFRB/LMNA/MYOF/SDC1/SELENON/ACTG1/TRIM54/BIN3/NFATC2/ANKRD1/AKAP13/SRF/WDR1/BIN1/MAP2K4/LOX/WNT10B/GPX1/TNNT2/FLNC/G6PD/TPM1/IGF1/KRT19/RGS2/PRKAR1A/OBSCN/NRAP/MYH11/MEF2A/ADM/CFLAR/TNNT3/CTDP1/MYBPC3/SORBS2/BVES
GO_POSITIVE_REGULATION_OF_DEVELOPMENTAL_GROWTH	GO_POSITIVE_REGULATION_OF_DEVELOPMENTAL_GROWTH	169	0.500788	1.82796	0.00010247	0.000474338	0.000184641	5073	tags=31%, list=11%, signal=28%	TRPV2/TWF2/SEMA7A/HAMP/FN1/TGFBR2/WNT2/CXCL12/LIMK1/ISLR2/L1CAM/PAK1/SASH3/NRP1/NDEL1/BASP1/HLX/DIO3/PIM1/CPNE9/ATP8A2/SRF/FGFR1/PPIB/TNFRSF12A/GATA6/BDNF/SYT1/LPAR3/IGF1/YBX3/SHTN1/LEP/CYFIP1/CRABP2/RASAL1/MAP1B/LRP1/IGF2/FOXS1/RIMS2/ZFYVE27/CSF1/ITSN2/SMURF1/SYT3/IL7/WT1/SYT4/UNC13A/WNT3A/SH3PXD2B
GO_POSITIVE_REGULATION_OF_SYNAPTIC_TRANSMISSION	GO_POSITIVE_REGULATION_OF_SYNAPTIC_TRANSMISSION	169	0.622527	2.27232	0.00010247	0.000474338	0.000184641	9041	tags=56%, list=20%, signal=45%	RGS4/LILRB2/CCR2/CCL2/PLK2/SNCA/NRGN/KMO/ARRB2/RETN/ITPR3/TSHZ3/LGMN/PTK2B/TYROBP/SYT12/ROR2/MME/SHANK3/SERPINE2/NSG1/SHANK1/CLSTN3/SNAP25/NPTN/PRKCZ/CACNB2/STX4/SQSTM1/STX1A/PRNP/PTGS2/NTRK1/STXBP1/HAP1/CALB1/GRIN1/SYT1/CACNG3/DLG4/CRHR2/NTSR1/FLOT1/LAMA2/GIP/CACNG2/SYT7/RIMS2/GRIN2A/ADCYAP1/SSH1/PTEN/CACNG8/RGS14/TAC1/DRD1/GRIN2B/SLC8A2/SLC24A2/CA7/SLC24A1/GLUL/UNC13A/ADORA1/RAPSN/CHRNB2/ADRB2/…
GO_RUFFLE	GO_RUFFLE	169	0.619552	2.26146	0.00010247	0.000474338	0.000184641	9647	tags=56%, list=21%, signal=45%	ITGA5/S100A11/ATP6V1B2/LCP1/GSN/ADGRE2/MYADM/PDLIM7/FGR/ANXA2/MYH9/LAYN/AIF1/TRPV4/KLHL2/WIPF1/BMX/ITGB3/PAK1/CARMIL2/PLEK/PSD/PSD4/ITGB1/SKAP1/MYO1C/TESC/SNX9/FGD2/FGD3/DBNL/PTPRJ/EPS8L2/ACTN1/TLN1/SAMSN1/TNFRSF12A/CAPG/PDE4A/PODXL/PIP5K1C/FGD5/PLEKHO1/FAP/TPM1/PSD3/INPP5J/IQGAP1/CYFIP1/PPP1R9B/CFL1/FRMD4B/CIB1/MTMR14/PDPN/JCAD/DLC1/MEFV/EPS8L1/BAIAP2/ARF6/S100A6/MYO5A/PACSIN1/CLIP1/PACSIN2/CTTN…
GO_SIGNAL_RELEASE_FROM_SYNAPSE	GO_SIGNAL_RELEASE_FROM_SYNAPSE	169	0.537618	1.96239	0.00010247	0.000474338	0.000184641	11012	tags=53%, list=24%, signal=41%	SNCA/MCTP1/STX11/PRKCB/SYT5/KMO/MCTP2/NCS1/SYT12/NAAA/SYN1/CAMK2A/PTPRN2/CPLX2/ERC2/SNAP25/SNCG/CACNB2/STX4/STX1A/PIP5K1C/HTR1B/STXBP1/SYT1/KCNC4/DOC2B/SYN2/SLC32A1/GRIN3A/DNAJC5/CPLX1/CALM3/LIN7A/SYT7/RIMS2/CHRNB4/DOC2A/ADORA2B/CACNA1B/CADPS/DRD1/UNC13C/SNPH/GAD2/RAB3A/NAPB/SYT4/UNC13A/PPFIA2/CADPS2/CHRNB2/RAP1B/VPS18/HRH3/STX3/GPER1/CPLX3/ADORA2A/STX1B/PRKCG/SNAP29/DTNBP1/CACNA1D/RAP1A/TACR2/SY…
GO_SKELETAL_MUSCLE_ORGAN_DEVELOPMENT	GO_SKELETAL_MUSCLE_ORGAN_DEVELOPMENT	169	0.488346	1.78254	0.00010247	0.000474338	0.000184641	8458	tags=37%, list=18%, signal=31%	STRA6/SVIL/MSC/TGFB1/STAC3/ANKRD33/POPDC3/EGR2/CAV2/BASP1/HLX/CAV1/DKK1/TWIST1/SELENON/HIVEP3/EGR1/DCN/BIN3/ASS1/ANKRD1/FLNB/MYLPF/COL19A1/MEF2D/FOS/WNT10B/GPX1/VAMP5/MAFF/YBX3/SHH/EOMES/FLOT1/KLF5/CFLAR/POPDC2/SOX17/MYOCD/FGFRL1/NEURL1/HEYL/LARGE1/NR2F2/MYL3/GPC1/WT1/BVES/WNT3A/NUPR1/CYP26B1/ATF3/CTNNB1/ACTA1/TLL2/FBXO22/RHOA/NPHS1/DISP1/KCNAB1/MEF2C/ASB2/RB1
GO_STRIATED_MUSCLE_CONTRACTION	GO_STRIATED_MUSCLE_CONTRACTION	169	0.544618	1.98795	0.00010247	0.000474338	0.000184641	8339	tags=45%, list=18%, signal=37%	STC1/TNNT1/DSC2/P2RX4/MAP2K3/GJA5/KCNQ1/STAC3/CACNA1C/ZC3H12A/GAA/KCNE1/SCN1B/SLC9A1/RCSD1/CAV1/GRK2/CCN2/ADRA1B/ATP8A2/KCNE4/ATP1A1/CACNB2/KCNE3/BIN1/CHGA/GSTO1/TNNT2/SMAD7/TPM1/EHD3/FGF13/ALDOA/RGS2/MYBPH/RNF207/TNNI2/FLNA/CALM3/CLIC2/FKBP1B/JUP/PRKACA/TNNT3/ARG2/SCN3B/PLN/DSG2/TRPM4/KCNJ5/MYL3/PIK3CG/MYBPC3/SMPX/ADORA1/RYR2/CACNA2D1/DSP/ARHGEF11/KCNE1B/SCN2B/KCNJ2/TNNC2/HCN4/PKP2/JSRP1/KCND3/G…
GO_INORGANIC_ANION_TRANSPORT	GO_INORGANIC_ANION_TRANSPORT	167	0.496941	1.81332	0.00010248	0.000474338	0.000184641	9446	tags=40%, list=20%, signal=32%	ANKH/CEBPB/SLC20A1/GABRD/SLC11A1/P2RY6/SLC12A5/TSPO/LRRC8E/WNK4/ANO4/ANO1/SLC26A2/SLC12A7/PTAFR/GABRA5/CLIC1/SLC37A2/ANO9/FGFR1/MFSD5/PRNP/GABRB2/SLC4A3/VDAC1/SLC17A7/CLIC3/CLIC2/CLCA3P/GABRG2/GABRA1/CLIC6/GABRA6/SLC12A8/NMUR1/CA7/BSND/ANO10/SLC4A11/LRRC8C/ROS1/CLCN1/GABRG3/BEST1/SLC4A7/SLC37A1/APOL1/GABRA3/SLC26A8/TTYH3/ENPP1/GABRA4/SLC12A9/GABRB3/FXYD1/SLC25A3/GRM5/GABRA2/ANO6/ANO7/CLCN7/SLC5A5…
GO_INTRINSIC_COMPONENT_OF_SYNAPTIC_MEMBRANE	GO_INTRINSIC_COMPONENT_OF_SYNAPTIC_MEMBRANE	167	0.481933	1.75856	0.00010248	0.000474338	0.000184641	10498	tags=48%, list=23%, signal=37%	SLC16A3/GABRD/NRP1/ITGB1/CADM3/GABRA5/SHISA9/CLSTN3/NPTN/STX1A/HTR1B/GABRB2/GRIN1/NRP2/EFNB2/CACNG3/HTR5A/NTNG1/CHRM1/P2RX6/GABRA1/CACNG2/SYT7/GRIN2A/PCDH8/CDH9/LRFN5/CHRNA9/DRD1/KCNA1/CNTNAP4/GPC4/CHRM3/KCNC1/GRM2/ADORA1/LRRC4C/GABRG3/ADRA2C/NECTIN3/CHRNB2/NECTIN1/OPRK1/HTR3A/GRID1/GRIA1/CPLX3/ADAM23/GABRA3/SCN2A/ATP2B4/GABRA4/PSEN2/ADORA2A/KCNH1/KCND3/EPHB2/KCNA3/CNTN6/SHISA6/CNTN2/CACNA1D/PTPR…
GO_SITE_OF_POLARIZED_GROWTH	GO_SITE_OF_POLARIZED_GROWTH	167	0.545551	1.9907	0.00010248	0.000474338	0.000184641	11686	tags=55%, list=25%, signal=41%	CTSZ/TRPV2/ARHGAP4/TWF2/THY1/ITGA3/SNCA/NPTX2/TRPV4/NEFL/L1CAM/NRP1/TSHZ3/NDEL1/PTK2B/GDPD5/BASP1/CBX6/ORAI2/PI4K2A/ERC2/SNAP25/NGEF/ITGA4/SHTN1/TOR1A/NPTXR/FGF13/OLFM1/INPP5J/IQGAP1/CYFIP1/CDK5R2/GAP43/LRP1/LAMP5/CIB1/CALM3/FKBP15/GPRIN1/ARPC5/STMN2/SSH1/MYO5A/ZFYVE27/CTTN/EXOC3/UNC5C/TIAM1/TENM2/ANG/RASGRF1/TIMP2/NECTIN1/STX3/DNM2/DLG3/SETX/APP/EPS8/FSCN1/NRSN1/CXADR/PCDH9/KLC1/DTNBP1/RTN4R/PTP…
GO_ALCOHOL_BIOSYNTHETIC_PROCESS	GO_ALCOHOL_BIOSYNTHETIC_PROCESS	170	0.474907	1.7338	0.000102533	0.000474338	0.000184641	8933	tags=36%, list=19%, signal=30%	VDR/WNT4/SPHK1/SNCA/PLCB2/P2RY6/ITPKC/PLCG2/CD244/PLEK/PTK2B/PTAFR/NFKB1/CYB5R3/SPR/CES1/IL1B/ABCG1/GBA/IMPA2/DKK3/HRH1/DGKQ/ITPKA/G6PD/CYP27A1/LEP/SRD5A3/NTSR1/APOA1/PTH1R/CACNA1H/SPTLC2/ACER2/AKR1B1/BMP5/IPPK/DBH/PLCL2/GFI1/SEC14L2/PLCH2/ELOVL6/PCBD1/GPER1/GOT1/PCK2/TNF/MAS1/POR/FGF1/CYP7A1/ACAA2/SREBF1/POU1F1/CYP2R1/PLCH1/DHCR24/MOXD1/MBTPS1/PLCB3/INSIG2
GO_REGULATION_OF_CELL_PROJECTION_ASSEMBLY	GO_REGULATION_OF_CELL_PROJECTION_ASSEMBLY	170	0.541962	1.97861	0.000102533	0.000474338	0.000184641	7249	tags=36%, list=16%, signal=31%	CCR7/RAC2/ICAM1/TRPM2/TWF2/WAS/PRKCD/RHOG/PFN1/ARPC2/CDC42EP5/ATP8B1/CARMIL2/TACSTD2/NRP1/NDEL1/CAV1/CDC42EP2/CDC42EP3/ARAP1/CAPZB/DMTN/BIN3/EPS8L2/TBC1D30/TGFBR1/DOCK11/RAB17/SRF/PODXL/SSH3/CYLD/HAP1/SLIT2/PLD1/CYFIP1/KCTD17/GAP43/CDC42EP1/EPS8L1/KLF5/HRAS/PLEK2/CCL19/ADAMTS16/ARF6/SSH1/PLEKHM1/NEURL1/PPP1R16B/DNM3/ODF2L/TENM2/EPHA2/TGFB3/SAXO1/DNM2/SRC/CNTROB/EPS8/FSCN1/RAC1
GO_VACUOLAR_LUMEN	GO_VACUOLAR_LUMEN	170	0.714754	2.60944	0.000102533	0.000474338	0.000184641	5491	tags=59%, list=12%, signal=52%	CTSB/CTSC/CTSL/LUM/CPPED1/IMPDH1/IFI30/CTSD/GRN/PYCARD/PRKCD/MAN2B1/TRAPPC1/PLBD2/ANXA2/RNASET2/BGN/ACP2/RNASE2/FUCA1/HEXB/GAA/CD1E/CD74/NPC2/CREG1/MNDA/CTSS/HSPG2/RETN/LYZ/LGMN/FTL/CTSK/TPP1/GNS/RNASE3/PDGFRB/NAAA/ADA2/IDS/CTSA/SDC1/HEXA/FASLG/CYB5R3/NSG1/DCN/ARSA/UNC13D/OGN/MPO/CHID1/PRSS57/TXNDC5/SDC2/C3/FABP5/GLB1/GBA/TCN2/DNAJC3/SGSH/MAN2B2/MANBA/GLA/TOLLIP/PSAP/OMD/SERPINA3/SDC4/ARSB/KERA/A…
GO_CYTOSOLIC_CALCIUM_ION_TRANSPORT	GO_CYTOSOLIC_CALCIUM_ION_TRANSPORT	166	0.617489	2.25161	0.000102564	0.000474338	0.000184641	8946	tags=54%, list=19%, signal=43%	CCR7/TRPM2/PTPN6/THY1/P2RX4/CCR5/LCK/UBASH3B/TGFB1/SNCA/CD4/CORO1A/PLCB2/P2RY6/PLCG2/CACNA1C/ITPR1/BDKRB1/FKBP1A/ITPR3/PTK2B/CYBA/CAV1/CEMIP/P2RX5/FASLG/PTPRC/SELENON/CCN2/BAX/SLC8B1/PRNP/JPH1/CALCR/HAP1/GSTO1/GRIN1/PML/CCL3/ERO1A/MCOLN1/NTSR1/CXCL9/LYN/CALM3/BAK1/JPH4/CLIC2/FKBP1B/PRKACA/HTR2C/CCL19/GRIN2A/PLN/RAMP3/JPH3/APLNR/MYO5A/DRD1/CX3CL1/XCL1/GRIN2B/FAM155A/RYR2/TRPA1/TRPV6/PKD2/DIAPH1/CA…
GO_NEGATIVE_REGULATION_OF_CELL_CELL_ADHESION	GO_NEGATIVE_REGULATION_OF_CELL_CELL_ADHESION	166	0.654356	2.38604	0.000102564	0.000474338	0.000184641	4522	tags=42%, list=10%, signal=38%	IL4R/JAK3/SPINT2/LILRB2/RUNX1/CEBPB/PTPN6/IL2RA/FXYD5/PRKCD/ADTRP/UBASH3B/TGFB1/MYADM/LRRC32/VSIG4/LILRB1/PPM1F/TRPV4/FCGR2B/CXCL12/ZC3H12A/CD74/RUNX3/IL10/CTLA4/PTPN2/CD300A/FOXP3/PTPN22/CLEC4G/HLX/TNFSF4/LOXL3/GPNMB/SERPINE2/HAVCR2/DUSP3/SNAI2/TNFAIP8L2/ASS1/TNFRSF14/CD86/IL1RN/PODXL/PRNP/LGALS9/VSIR/SMAD7/KLF4/LAX1/PLA2G2D/SOCS1/SHH/SDC4/LGALS3/TIGIT/PRKAR1A/APOA1/ZBTB7B/SPN/ANXA1/CD274/ARG2/I…
GO_POSITIVE_REGULATION_OF_PROTEIN_KINASE_B_SIGNALING	GO_POSITIVE_REGULATION_OF_PROTEIN_KINASE_B_SIGNALING	166	0.608826	2.22002	0.000102564	0.000474338	0.000184641	7981	tags=48%, list=17%, signal=40%	CCR7/RAC2/ENG/PIK3CD/HCLS1/P2RX4/THBS1/RHOG/LCK/TGFB1/GAS6/CD28/VAV1/TRAT1/ICOS/CHI3L1/PIK3R5/EREG/MET/ADAM8/ARRB2/AREG/GRB2/ITGB1/PDGFRB/PIK3AP1/HGF/HBEGF/CSF3/TXN/TNFSF11/PTPRJ/OSM/MYDGF/TGFBR1/RASD2/AXL/CD86/FGFR1/IL18/ANGPT1/MC1R/CALCR/GPX1/GDF15/IRS1/CCL3/LEP/NRG1/TSPYL5/PDGFB/IGF2/CCL19/TEK/GATA3/RTN4/RAMP3/CX3CL1/AKR1C2/PIK3CG/FGF7/TNFAIP8L3/ESR1/INSR/TGFA/ITSN1/MEIS3/F3/SRC/CD80/C1QTNF1/I…
GO_POSITIVE_REGULATION_OF_STRESS_ACTIVATED_PROTEIN_KINASE_SIGNALING_CASCADE	GO_POSITIVE_REGULATION_OF_STRESS_ACTIVATED_PROTEIN_KINASE_SIGNALING_CASCADE	166	0.612499	2.23341	0.000102564	0.000474338	0.000184641	8104	tags=48%, list=17%, signal=39%	CCR7/CD27/NOD2/PYCARD/ARHGEF5/MLKL/SH3RF2/SYK/TRPV4/TNFRSF11A/FCGR2B/SLAMF1/ZC3H12A/CARD9/PTPN1/PAK1/GADD45B/EDA2R/PTK2B/FGD2/NCF1/ROR2/DBNL/DKK1/TNFSF11/MAP3K21/IL1B/CCN2/MAP4K1/SEMA3A/MAP3K3/MAP3K11/WNT7B/MAP3K9/IL1RN/MAP2K4/NOD1/RELL2/CD40LG/MMP8/LEP/ZNF622/TPD52L1/LYN/HRAS/TLR6/ERN2/CCL19/IL36B/SDCBP/FZD5/TRAF2/MAP3K6/SEMA4C/ERN1/TIAM1/ARL6IP5/IL36RN/MAPK8IP2/OPRK1/TLR4/MAP3K20/FZD8/DUSP22/MA…
GO_REGULATION_OF_CATION_CHANNEL_ACTIVITY	GO_REGULATION_OF_CATION_CHANNEL_ACTIVITY	166	0.599906	2.18749	0.000102564	0.000474338	0.000184641	9193	tags=56%, list=20%, signal=45%	DYSF/P2RY6/PLCG2/STAC3/NEFL/KCNE1/FKBP1A/CRACR2A/SCN1B/CTSS/MMP9/PTK2B/CAV1/SHANK3/SELENON/SHISA9/SHANK1/OPRL1/KCNE4/CACNB2/KCNE3/STOM/AHNAK/JPH1/HAP1/GSTO1/GRIN1/KCNC2/EHD3/CACNG3/DLG4/ANXA3/GAL/KCNS1/CAPN1/NTSR1/KCNS2/RNF207/CALM3/JPH4/CLIC2/FKBP1B/CRHBP/PRKACA/CACNG2/STAC2/GEM/GRIN2A/GALR2/PLN/CACNG8/JPH3/MYO5A/STIM1/KCNA1/GRIN2B/FGF14/KCNC1/GPR35/MAPK8IP2/PKD2/CACNA2D1/RASGRF1/KCNE1B/LRRC38/A…
GO_REGULATION_OF_RESPONSE_TO_CYTOKINE_STIMULUS	GO_REGULATION_OF_RESPONSE_TO_CYTOKINE_STIMULUS	166	0.627565	2.28835	0.000102564	0.000474338	0.000184641	8915	tags=52%, list=19%, signal=42%	IL1R1/SOCS3/RUNX1/ECM1/CCL5/PTPN6/IFNGR2/PYCARD/GAS6/TNFAIP3/SPHK1/IL6/SYK/IKBKE/BIRC3/TRADD/SIGIRR/CD74/PTPN1/IL1R2/TLR2/PTPN2/PXDN/TICAM2/CASP4/TXK/PPARG/CAV1/AGPAT2/PTPRC/NR1H3/SLIT3/TSLP/CD300LF/CCDC3/TNFRSF1A/AXL/PYDC1/IFNAR2/IL1RN/ANGPT1/HSPA1A/CYLD/SLIT2/KLF4/SOCS1/MMP12/RNASEL/IRAK3/TRAF1/APOA1/C1QTNF4/TRIM32/FADD/VRK2/IKBKG/PELI3/CSF1/CDC37/IRAK1/SAMHD1/TRAF2/TRIM44/IL7/MADD/OTULIN/CASP8…
GO_RESPONSE_TO_CORTICOSTEROID	GO_RESPONSE_TO_CORTICOSTEROID	166	0.60209	2.19545	0.000102564	0.000474338	0.000184641	7305	tags=46%, list=16%, signal=39%	COL1A1/STC1/ENG/ICAM1/FOSL1/TGFB1/SERPINF1/PTPRU/FLT3/IL6/AIF1/GJB2/ERRFI1/NEFL/IL10/STAR/AREG/CDKN1A/CYBA/ZFP36/PAPPA/SDC1/PTAFR/PPARGC1B/DUSP1/SLIT3/CCN2/MDK/CYBB/ASS1/SRD5A1/AKAP13/WNT7B/AVPR1A/GLB1/GBA/IL1RN/PTGS2/HTR1B/SSTR3/FOS/CALCR/FBXO32/SLIT2/FOSB/TRH/TH/ANXA3/ALPL/SSTR4/CALM3/UBE2L3/IGFBP7/ADM/CFLAR/IGFBP2/CLDN1/ANXA1/ADCYAP1/ALAD/TPH2/PAM/MAOB/ADAM9/GPR83/ZFP36L1/CCND1/SPARC/CRH/GPER1…
GO_CARDIAC_CHAMBER_DEVELOPMENT	GO_CARDIAC_CHAMBER_DEVELOPMENT	165	0.503067	1.8338	0.000102606	0.000474338	0.000184641	8894	tags=40%, list=19%, signal=32%	FHL2/STRA6/ENG/PLXND1/TGFB1/TGFBR2/GJA5/ADAMTS1/WNT2/SFRP2/FKBP1A/NRP1/CCN1/RBP4/NOS3/SEMA3C/PARVA/SLIT3/TGFBR1/SRF/PRDM1/GATA6/TNNT2/SMAD6/SMAD7/NRP2/TPM1/SLIT2/NRG1/LUZP1/PAX8/MYOCD/RARA/TEK/GATA3/FGFRL1/ACVR1/BMP5/HEYL/DLL4/RXRA/FZD1/MYL3/RARB/FZD2/MYBPC3/RYR2/ZFPM1/CRELD1/NPY5R/DSP/DNM2/PKP2/COL11A1/CCM2L/GATA4/TBX2/SUFU/NDST1/SNX17/MEF2C/NKX2-5/PCSK5/LTBP1/CITED2/ROBO1
GO_GROWTH_FACTOR_ACTIVITY	GO_GROWTH_FACTOR_ACTIVITY	165	0.561909	2.04829	0.000102606	0.000474338	0.000184641	7172	tags=42%, list=15%, signal=35%	TIMP1/VGF/CXCL1/LIF/TYMP/VEGFC/GRN/INHBA/CLCF1/IL11/TGFB1/IL6/CXCL12/EREG/CLEC11A/IL10/AREG/MANF/GMFG/HGF/HBEGF/ADA2/CSF3/DKK1/IL6R/OSM/CCN3/CCN2/JAG2/OGN/MDK/IL34/BMP1/BDNF/GDF15/IGF1/FGF13/NRG1/CSF2/EFEMP1/PDGFB/IGF2/PPBP/BMP8B/OSGIN1/BMP5/RABEP2/CSF1/FBRS/CNTF/BMP8A/FGF14/IL7/FGF7/GDNF/TFF1/IL2/GPI/MIA/TGFB3/LEFTY2/GDF5/VEGFD/TGFA/CSHL1/IL12B/NGF/FGF5/FGF18
GO_NEGATIVE_REGULATION_OF_MAPK_CASCADE	GO_NEGATIVE_REGULATION_OF_MAPK_CASCADE	165	0.554104	2.01984	0.000102606	0.000474338	0.000184641	7627	tags=40%, list=16%, signal=34%	RGS4/TBC1D10C/LIF/PTPN6/DUSP5/PRKCD/SH3RF2/RNF149/SFRP2/ERRFI1/PTPN1/ARRB1/PTPN2/NLRP12/CD300A/TNIP1/PTPN22/FBLN1/CAV1/EMILIN1/CAMK2N1/PTPRJ/DUSP2/PTPRC/DUSP1/IL1B/DUSP6/DUSP3/NLRP6/PTPRR/CSK/GBA/HYAL2/CYLD/KLF4/LAX1/RGS2/IRAK3/DUSP4/SMPD1/LYN/RGS3/SPRY1/CBLC/PTEN/RGS14/CHRNA9/DUSP7/NF2/EFNA1/RAPGEF1/SPRY4/ATF3/SPRED2/HIPK3/DUSP18/AIDA/GPER1/MYC/TLR4/DUSP22/IGF1R/DACT1/PSCA/SPRY2/EPHB2
GO_REGULATION_OF_LYMPHOCYTE_DIFFERENTIATION	GO_REGULATION_OF_LYMPHOCYTE_DIFFERENTIATION	165	0.688247	2.50883	0.000102606	0.000474338	0.000184641	5610	tags=52%, list=12%, signal=45%	IL4R/JAK3/LILRB2/SLAMF8/TNFRSF18/RUNX1/CD27/IL7R/PTPN6/IL1RL2/NFKBIZ/IL2RA/NFAM1/CCR2/INHBA/TNFSF9/TGFB1/GAS6/IKZF3/CD28/TGFBR2/CR1/SYK/SLC46A2/CD2/ZC3H12A/CD74/RUNX3/ADAM8/NCKAP1L/HLA-DOA/CTLA4/TESPA1/PTPN2/SASH3/IL15/IL12RB1/NLRP3/FOXP3/LILRB4/HLX/PIK3R6/TNFSF4/EGR3/LOXL3/IRF4/PTPRC/VNN1/MMP14/NFATC2/XBP1/ZNF683/PRKCZ/AXL/CD86/IL18/PRDM1/LGALS9/VSIR/CYLD/SMAD7/SOCS1/SHH/ZAP70/IL23A/BTK/IL27/ZBT…
GO_NIK_NF_KAPPAB_SIGNALING	GO_NIK_NF_KAPPAB_SIGNALING	164	0.580997	2.11599	0.000102669	0.000474338	0.000184641	10672	tags=51%, list=23%, signal=39%	BCL3/CD14/IL18R1/TNFRSF10A/CD27/NOD2/TNFRSF10B/SPHK1/RELB/TNFSF14/IKBKE/CHI3L1/BIRC3/TRADD/ZC3H12A/RIPK3/HDAC7/LITAF/TLR2/NLRP12/NLRP3/PTPN22/CCN3/LIMS1/HAVCR2/IL1B/TCIM/ADGRG3/NFKB2/IL18/TNFSF15/LGALS9/CYLD/NOD1/MMP8/IL23A/UACA/C1QTNF4/TLR6/TLR7/CCL19/CARD10/PSMD1/CALR/AKIP1/GREM1/IRAK1/TRAF2/TRIM44/PSMB6/PSMB10/ACTN4/ADIPOR1/TLR4/TMSB4X/IL12B/APP/PSMD9/TNF/RHOA/MAS1/PSME4/ALK/EDA/REL/PSMB7/PSMC…
GO_SENSORY_PERCEPTION_OF_MECHANICAL_STIMULUS	GO_SENSORY_PERCEPTION_OF_MECHANICAL_STIMULUS	164	0.485224	1.76719	0.000102669	0.000474338	0.000184641	8206	tags=35%, list=18%, signal=29%	COL1A1/ICAM1/P2RX4/KCNQ1/ATP8B1/CXCL12/HEXB/GJB2/KCNE1/ASIC2/MYO7A/CEMIP/GABRA5/SERPINE2/EPS8L2/SNAI2/CDKN2D/WDR1/FGFR1/GABRB2/NTRK1/GPX1/EML2/PSAP/TH/PHF24/MYO1A/SERPINB6/TMPRSS3/MYO3B/LOXHD1/CHRNA9/HOMER2/KCNA1/COCH/TRIOBP/RAB3A/PDZD7/CRYM/CDH23/TRPA1/DIAPH1/GRM7/CHRNB2/MYO15A/GRXCR1/CACNB3/USP53/COL11A1/GABRB3/CCDC50/PIEZO2/FZD4/SPRY2/CACNA1D/BACE1/THRB
GO_COMPLEMENT_ACTIVATION	GO_COMPLEMENT_ACTIVATION	163	0.75558	2.7513	0.000102733	0.000474338	0.000184641	6909	tags=72%, list=15%, signal=61%	CFI/C7/CD59/CD55/C5AR1/C1QA/TRBC2/C1QC/TRBC1/C1QB/FCN1/CR1/VSIG4/C4BPB/SERPING1/C3AR1/C1RL/C1S/C1R/C5AR2/PROS1/CFD/IGHA2/C2/IGHV1OR15-1/IGHA1/IGHG2/IGHV3-7/IGHV3-30/IGKV2-28/IGHG1/IGHG3/IGLV3-1/IGKC/IGLV2-11/IGLC3/IGHM/IGLC1/CFP/IGLC2/IGKV2-30/IGHV3-23/IGKV1-5/IGLV1-40/A2M/IGHV3-15/CFB/IGKV1-16/IGHV1-69D/IGHV2-26/IGLL5/IGKV2D-30/IGKV1D-39/IGKV3-15/IGKV3-20/IGLV2-14/C3/IGHV2-5/IGHV4-59/IGHV1-18/IG…
GO_ENDOCYTIC_VESICLE_MEMBRANE	GO_ENDOCYTIC_VESICLE_MEMBRANE	163	0.628284	2.28777	0.000102733	0.000474338	0.000184641	7808	tags=52%, list=17%, signal=44%	RAC2/CD163/MARCO/STAB1/WNT4/CORO1A/SLC11A1/TCIRG1/CD74/VAMP8/RAB11FIP1/TLR2/FCGR1A/HLA-DPB1/HLA-DRB1/CYBA/CAV1/HBEGF/HLA-DQA1/NOS3/ROR2/RAB43/ATP6V0C/CAMK2A/RAB38/RILP/HLA-DRA/MSR1/CYBB/AP2M1/COLEC12/WNT7B/STX4/FCHO1/ATP6V0D1/AP2S1/AP2A2/TAPBP/TLR1/CACNG3/DLG4/ANXA3/RAB20/SCARF1/MCOLN1/ENTPD7/LRP1/HLA-DPA1/FCGR1B/PICK1/TLR6/HLA-DQB1/CACNG2/SYT7/CALR/LAMP1/CACNG8/ATP6V0D2/HLA-DRB5/HLA-E/PICALM/AP2…
GO_EXTRINSIC_COMPONENT_OF_PLASMA_MEMBRANE	GO_EXTRINSIC_COMPONENT_OF_PLASMA_MEMBRANE	163	0.612861	2.23161	0.000102733	0.000474338	0.000184641	7417	tags=46%, list=16%, signal=39%	GNA15/KCNAB2/HCK/FES/ST14/LCK/FCN1/FGR/ANXA2/GNG10/WNT2/STAC3/ERRFI1/CARMIL2/MATK/SNX9/PTK2B/CAV2/GNGT2/SYTL2/SYTL1/SHANK3/S100A10/SERPINE2/CYTH1/CDH19/GNA14/CDH13/SNAP25/GNG3/STYK1/CYLD/NUMB/SMAD7/GYPC/DLG4/GNAI2/CNR2/AAK1/IQGAP1/PRSS22/ESYT1/LYN/CDH11/GNG11/SYTL3/JUP/ANXA1/EPN3/CDH17/STAC2/S100A6/CDH9/PICALM/ESYT2/MFGE8/TIAM1/GNAI1/RGS1/CTNNB1/CDH5/STXBP5/CDH8/GNAL/GRAMD1A/SRC/NLRP10/CDK16/GNG2…
GO_NEURON_PROJECTION_EXTENSION	GO_NEURON_PROJECTION_EXTENSION	163	0.545938	1.98793	0.000102733	0.000474338	0.000184641	11305	tags=55%, list=24%, signal=41%	TRPV2/ARHGAP4/TWF2/SEMA6B/SEMA7A/FN1/CXCL12/LIMK1/ISLR2/L1CAM/PAK1/NRP1/ITGB1/NDEL1/SEMA4F/PLXNA1/SEMA3C/SEMA3F/CPNE9/SLIT3/SEMA4A/SEMA3A/PRKCZ/SRF/TNFRSF12A/NRP2/SLIT2/ITGA4/SYT1/SHTN1/OLFM1/IQGAP1/CYFIP1/POSTN/EMX1/RASAL1/MAP1B/LRP1/RAPH1/RIMS2/RTN4/PPP3CB/ZFYVE27/ITSN2/ULK1/VCL/CTTN/RNF6/SMURF1/SYT3/SEMA4C/SYT4/UNC13A/WNT3A/TIAM1/NDN/CYFIP2/RAB11A/CTNNB1/DNM2/CPNE6/MAG/DRAXIN/SEMA4B/LLPH/TTL/B…
GO_REACTIVE_OXYGEN_SPECIES_METABOLIC_PROCESS	GO_REACTIVE_OXYGEN_SPECIES_METABOLIC_PROCESS	163	0.593475	2.16102	0.000102733	0.000474338	0.000184641	8068	tags=43%, list=17%, signal=36%	CYP1B1/RAC2/SOD3/ITGB2/NCF4/PRKCD/THBS1/TGFB1/TGFBR2/VAV1/ITGAM/PLA2R1/SYK/NCF2/NRROS/FPR2/ACP5/ZC3H12A/RIPK3/TSPO/TLR2/GRB2/FBLN5/CCN1/CDKN1A/TYROBP/NCF1C/CYBA/PDGFRB/BST1/NOS3/NCF1/ACOD1/CCN2/MMP3/PMAIP1/MPO/CYBB/SOD2/G6PD/NQO1/GNAI2/NCF1B/LEP/VDAC1/PDK3/PDK4/PDGFB/GLS2/TLR6/DRD5/NQO2/CD177/SH3PXD2A/BECN1/SH3PXD2B/CYB5R4/SELENOS/CD36/CRP/SESN2/EIF6/GADD45A/TNF/RAC1/RIPK1/HK2/MT-ND2/CCS/XDH
GO_TERTIARY_GRANULE	GO_TERTIARY_GRANULE	163	0.715034	2.60366	0.000102733	0.000474338	0.000184641	7249	tags=64%, list=16%, signal=55%	LILRB2/CXCL1/KCNAB2/QSOX1/CD59/TBC1D10C/CD55/DOK3/LAIR1/OSCAR/TRPM2/PTPN6/LRG1/CD33/CTSD/ITGB2/FCER1G/PLAU/SLC2A3/STXBP2/ITGAM/CR1/MCEMP1/CD93/CNN2/SLC11A1/PTX3/FPR2/GPR84/TCIRG1/FPR1/GAA/CLEC4D/ADAM8/VAMP8/NCKAP1L/RAP2B/CTSS/CD300A/LYZ/CD53/MMP9/CD47/CYBA/DBNL/CSTB/ATP6V0C/CFP/PTAFR/PTPRN2/SIGLEC14/SVIP/HGSNAT/CYBB/SNAP25/CLEC12A/FTH1/STOM/QPCT/ADGRE3/AP2A2/FCAR/PLD1/MMP8/LGALS3/TNFAIP6/ALDOA/CY…
GO_TUMOR_NECROSIS_FACTOR_MEDIATED_SIGNALING_PATHWAY	GO_TUMOR_NECROSIS_FACTOR_MEDIATED_SIGNALING_PATHWAY	163	0.616978	2.24661	0.000102733	0.000474338	0.000184641	10586	tags=55%, list=23%, signal=43%	CD40/TNFRSF6B/TNFRSF18/TNFRSF8/TNFRSF1B/CD27/LTB/KRT18/CD70/TNFSF13/PYCARD/TNFSF9/KRT8/GAS6/TNFAIP3/SPHK1/SYK/TNFSF14/TNFRSF11A/BIRC3/TRADD/TNFSF12/PTPN2/EDA2R/PTK2B/CASP4/TNFSF4/TNFRSF9/TNFSF11/TNFSF8/LIMS1/CCDC3/TNFRSF1A/TNFRSF14/PYDC1/TNFRSF12A/TNFSF15/HSPA1A/TNFRSF13B/CYLD/PLVAP/CD40LG/TRAF3/TRAF1/APOA1/TNFRSF25/TRIM32/PSMD1/IKBKG/EDARADD/PELI3/TNFRSF4/TRAF2/MADD/OTULIN/CASP8/HSPA1B/TNFRSF11B…
GO_ANATOMICAL_STRUCTURE_MATURATION	GO_ANATOMICAL_STRUCTURE_MATURATION	162	0.472948	1.72069	0.000102891	0.000474338	0.000184641	10385	tags=44%, list=22%, signal=35%	FAM20C/C1QA/EREG/LYL1/ACVRL1/PTK2B/CDKN1A/ZBTB7A/PTBP3/TUT7/XBP1/EPHA8/C3/WNT10B/G6PD/GRIN1/RFLNB/IGF1/PGR/GAL/KLF2/LEP/SCARF1/MMP2/CDK5R2/PICK1/GATA3/MYO5A/LTF/CX3CL1/GREM1/GPAT4/LGI4/TRIM58/NR4A2/WASHC5/ANG/CTNNB1/ARCN1/CDH5/SLFN14/CNTNAP2/APP/GLDN/NPR2/MAEA/RHOA/DMC1/CNTN2/BCL11A/ANO6/CDKN1C/XYLT1/FEV/ALDH1A2/B4GALT6/CEND1/RFLNA/RB1/B4GALT5/MYOC/NSUN2/SEMA4D/TRPC4AP/RHEX/RXFP2/NPPC/FAM210B/NRC…
GO_CELL_CORTEX_PART	GO_CELL_CORTEX_PART	162	0.591443	2.1518	0.000102891	0.000474338	0.000184641	9378	tags=51%, list=20%, signal=41%	CTSZ/WAS/GSN/HAMP/MYADM/CORO1A/TNFAIP2/MYH9/TRPV4/MPP1/WIPF1/SH3BP1/MLPH/GMFG/SNX9/ACTB/SELE/DMTN/BIN3/ERC2/CLTB/AKAP13/TMEM250/PRKCZ/WDR1/CALB1/PHLDB2/STXBP6/GYPC/KRT19/DLG4/MYO1A/CFL1/ACTR2/FCHSD1/FLNA/FLOT1/DLC1/C2CD2L/RIMS2/TRPC4/DCTN1/STIM1/MYL12B/PHLDB1/LASP1/UNC13C/CTTN/NF2/EXOC3/CLTA/CALD1/UNC13A/CAPZA1/CAP1/GNAI1/PKD2/PLEKHH2/ACTN4/CTNNB1/HFE/STIMATE/CAPN2/SHROOM4/SHROOM1/BSN/MYO5B/MAEA/…
GO_EXTRACELLULAR_MATRIX_STRUCTURAL_CONSTITUENT	GO_EXTRACELLULAR_MATRIX_STRUCTURAL_CONSTITUENT	162	0.676719	2.46205	0.000102891	0.000474338	0.000184641	6943	tags=56%, list=15%, signal=48%	COL1A1/COL6A3/COL5A1/COL6A2/LUM/COL18A1/LTBP2/ECM1/COL3A1/COL6A1/COL1A2/TFPI2/COL15A1/LAMB1/VWA1/CTHRC1/COL13A1/MXRA5/FBLN2/THBS1/FN1/EMILIN2/PCOLCE/CD4/BGN/CHI3L1/COL12A1/COL8A1/TGFBI/HSPG2/SRPX2/EDIL3/PXDN/FBLN5/CCN1/COL22A1/FBLN1/LAMA4/EMILIN1/EFEMP2/LAMC1/TINAGL1/MEPE/FBN1/NID2/DCN/ASPN/OGN/COL5A3/COL10A1/LAMB3/MGP/COL7A1/COL6A5/LAMC2/COL19A1/VWF/DPT/AEBP1/COL4A2/PRG4/MFAP2/THBS2/POSTN/MMRN2/…
GO_NEGATIVE_REGULATION_OF_BINDING	GO_NEGATIVE_REGULATION_OF_BINDING	162	0.459251	1.67086	0.000102891	0.000474338	0.000184641	11306	tags=40%, list=24%, signal=30%	CTSZ/DAB2/NKX3-1/PRKCD/HMOX1/RALB/MET/IL10/ARRB2/HSPA5/GZMA/TMC8/ANKRD33/ACTB/CAV1/DKK1/HMGA2/IFI16/CCL23/SLPI/LEF1/BAX/LRPAP1/ACE/MAPK3/ITGA4/CAMK1/JUN/PDGFB/CARM1/PLN/GOLGA2/ID1/ZFPM1/PPP1CA/ADRB2/HFE/SP100/TMSB4X/ADAM15/DACT1/CCM2L/SUMO3/CARD16/DTNBP1/NFATC4/STUB1/PIM2/TLE5/XIRP1/TFIP11/PPP3CA/GTF2F1/NFKBIA/DDIT3/MSX2/AKT1/FRMD7/WAPL/HAND1/HABP4/GATA1/LHX2/CRTAC1
GO_POSTSYNAPSE_ORGANIZATION	GO_POSTSYNAPSE_ORGANIZATION	162	0.503773	1.83284	0.000102891	0.000474338	0.000184641	8869	tags=39%, list=19%, signal=32%	LILRB2/ITGA3/FCGR2B/SRGN/NDRG1/NEFL/ARHGAP44/NRP1/LGMN/ACTB/ARHGAP22/KALRN/SEMA3F/SHANK3/ACTG1/SHANK1/ACTN1/NGEF/PRNP/ITPKA/NEFH/NRP2/ARF1/DLG4/FZD9/GAP43/CFL1/ACTR2/PICK1/ARF6/SSH1/PTEN/INA/GRIN2B/CTTN/ZNF365/DNM3/IL1RAP/TIAM1/RAPSN/EFNA1/SIPA1L1/GDNF/DOCK10/FRMPD4/PAK3/CAPRIN2/INSR/DLG3/IGF1R/SRCIN1/ARMCX5-GPRASP2/ADAM10/ETV5/EPHB2/SHISA6/CAMK2B/PAFAH1B1/EEF2K/SPTBN2/MESD/SHISA7/ABHD17A
GO_RESPONSE_TO_BMP	GO_RESPONSE_TO_BMP	162	0.459236	1.6708	0.000102891	0.000474338	0.000184641	6608	tags=31%, list=14%, signal=27%	SPINT2/NBL1/ENG/ITGA3/RUNX2/SFRP2/FAM83G/FBXL15/HTRA3/SPINT1/ACVRL1/CCN1/PELO/FSTL3/ROR2/DKK1/FBN1/EGR1/LEF1/GATA6/ZCCHC12/FKBP8/GDF15/SMAD6/SMAD7/SULF1/MAPK3/ADAMTS12/GREM2/BMP8B/GATA3/ACVR1/VWC2L/BMP5/HEYL/GREM1/BMP8A/SMURF1/FZD1/ID1/RYR2/ADAMTS7/UBE2D1/USP15/RGMB/HFE/VSTM2A/GDF5/CRB2/FSTL1
GO_SYNAPTIC_VESICLE_LOCALIZATION	GO_SYNAPTIC_VESICLE_LOCALIZATION	162	0.54768	1.99258	0.000102891	0.000474338	0.000184641	8486	tags=45%, list=18%, signal=37%	RAB27A/SNCA/STX11/PRKCB/SYT5/AP3S1/NCS1/SYT12/DNM1/SYN1/CAMK2A/CPLX2/ERC2/SNAP25/CACNB2/STX4/STX1A/PIP5K1C/HTR1B/STXBP1/ARF1/SYT1/TOR1A/DOC2B/SYN2/GRIN3A/DNAJC5/CPLX1/CALM3/LIN7A/SYT7/RIMS2/DOC2A/ADORA2B/PTEN/BLOC1S4/CADPS/DRD1/UNC13C/PICALM/SNPH/DNM3/RAB3A/NAPB/SYT4/UNC13A/BLOC1S2/PPFIA2/CADPS2/BLOC1S3/CHRNB2/RAP1B/CTNNB1/VPS18/STX3/CPLX3/DNM2/ADORA2A/STX1B/AP3D1/PRKCG/SNAP29/DTNBP1/CACNA1D/RAP1…
GO_OXIDOREDUCTASE_ACTIVITY_ACTING_ON_PAIRED_DONORS_WITH_INCORPORATION_OR_REDUCTION_OF_MOLECULAR_OXYGEN	GO_OXIDOREDUCTASE_ACTIVITY_ACTING_ON_PAIRED_DONORS_WITH_INCORPORATION_OR_REDUCTION_OF_MOLECULAR_OXYGEN	161	0.473067	1.72088	0.000102902	0.000474338	0.000184641	10353	tags=42%, list=22%, signal=32%	CYP1B1/MICAL2/P4HA2/P4HA3/TBXAS1/HMOX1/ASPHD1/KMO/P4HB/PLOD3/NOS3/RIOX1/P3H1/CYP2S1/EGLN2/CH25H/JMJD6/PLOD1/PTGS2/CYP7B1/CYP27A1/TH/P3H3/PTGIS/CYP26A1/CYP11A1/CYP4X1/TPH2/KDM2A/DBH/JMJD7/PAM/AKR1C2/ALKBH5/FMO1/DOHH/ALKBH3/CYP26B1/AKR1C8P/PCBD1/CYP1A1/CYP2C18/PTGS1/MICAL1/CYP4Z1/P4HTM/P4HA1/TYRP1/CYP19A1/P3H2/POR/CYP26C1/CYP7A1/CYP2R1/MOXD1/AKR1C1/ASPHD2/CYP4A22/KDM4C/CYP4A11/OGFOD2/OGFOD3/PLOD2/J…
GO_PRESYNAPTIC_MEMBRANE	GO_PRESYNAPTIC_MEMBRANE	161	0.533471	1.94062	0.000102902	0.000474338	0.000184641	11812	tags=58%, list=25%, signal=43%	FOSL1/STX11/CADM3/DNM1/PI4K2A/IL31RA/GABRA5/ERC2/CLTB/KCNC3/SNAP25/NPTN/STX4/STX1A/HTR1B/STXBP1/KCNC2/SYT1/DENND1A/EFNB2/NTNG1/CHRM1/KCTD12/PICK1/IGSF21/SYT7/RIMS2/GRIN2A/PCDH8/CDH9/DRD1/KCNA1/UNC13C/CNTNAP4/PICALM/SNPH/EXOC3/GPC4/PDE2A/CLTA/CHRM3/GAD2/KCNC1/GRM2/UNC13A/ADORA1/CNTNAP1/CADPS2/ZNRF2/GRM7/CHRNB2/CTNNB1/NECTIN1/OPRK1/HTR3A/STX3/GPER1/CPLX3/STXBP5/ADAM23/SCN2A/ATP2B4/PSEN2/ADORA2A/STX…
GO_VACUOLE_ORGANIZATION	GO_VACUOLE_ORGANIZATION	161	0.493524	1.7953	0.000102902	0.000474338	0.000184641	10930	tags=44%, list=24%, signal=34%	GRN/NAGPA/CORO1A/ANXA2/ANXA2P2/ACP2/HEXB/RALB/GAA/WIPI1/VMP1/TPP1/MYO7A/HPS1/GABARAPL1/MAN2A1/GBA/KIAA1324/BAG3/ARF1/RAB1A/ARSB/RAB20/MAP1LC3A/SYT7/ATP13A2/CLN6/BECN1/ATG7/ULK1/PIP4K2A/HOOK1/ABCA1/SMURF1/CHMP4B/NAGLU/ATG9B/RAB34/WDR45/ATG13/TPCN2/RAB7B/VPS18/PHF23/SYNPO2/SMCR8/SH3GLB1/UBQLN1/AMBRA1/SRPX/NSFL1C/ATG16L1/TP53INP2/RAB1B/CHMP4A/LRSAM1/MBTPS1/SCARB2/GABARAP/ATG101/VPS4B/RAB3GAP1/IRGM/R…
GO_HEPARIN_BINDING	GO_HEPARIN_BINDING	160	0.603168	2.19321	0.000102955	0.000474338	0.000184641	5640	tags=39%, list=12%, signal=35%	COL5A1/LTBP2/CXCL6/SMOC2/COL13A1/SOD3/THBS1/FN1/MMP7/PCOLCE/ADAMTS1/CCL7/CRISPLD2/NRP1/CCN1/CCL8/PF4V1/HBEGF/ADA2/RTN4RL1/GPNMB/SERPINA10/CCN3/SERPINA5/PTPRC/SERPINE2/CCL23/FBN1/CCN2/MDK/MPO/COL5A3/PRSS57/SELP/APLP2/LRPAP1/ANXA4/FGFR1/CXCL13/LAMC2/CFH/NRP2/SAA1/SLIT2/PLA2G2D/THBS2/APLP1/GREM2/POSTN/SERPIND1/SELL/ADAMTSL5/PCOLCE2/PF4/CCN4/FGFRL1/RSPO3/LTF/FGF7/AZU1/LXN/CTSG/ANG
GO_REGULATION_OF_ADAPTIVE_IMMUNE_RESPONSE	GO_REGULATION_OF_ADAPTIVE_IMMUNE_RESPONSE	160	0.685378	2.49214	0.000102955	0.000474338	0.000184641	8167	tags=60%, list=18%, signal=50%	IL1R1/IL4R/JAK3/CD40/CD1D/IL27RA/TNFRSF1B/IL18R1/STAT6/IL7R/CD1C/PTPN6/NFKBIZ/TNFSF13/CCR2/PYCARD/WAS/FCER1G/CLCF1/TGFB1/TNFAIP3/CD28/CR1/CD4/LILRB1/IL6/C4BPB/SLC11A1/NECTIN2/FCGR2B/ZC3H12A/RIPK3/CD1E/IL10/SASH3/SKAP1/IL12RB1/NLRP3/FOXP3/CLEC4G/HLX/TNFSF4/LOXL3/IL6R/PTPRC/HAVCR2/IL1B/SAMSN1/PRKCZ/C3/TNFRSF14/IL18/FCER2/ADCY7/SMAD7/CD226/IL23A/BTK/PVR/IL27/CD1B/IL1RL1/FADD/ZBTB7B/ANXA1/CD274/CCL19…
GO_VASCULAR_PROCESS_IN_CIRCULATORY_SYSTEM	GO_VASCULAR_PROCESS_IN_CIRCULATORY_SYSTEM	160	0.572428	2.08144	0.000102955	0.000474338	0.000184641	8857	tags=49%, list=19%, signal=40%	HTR7/ICAM1/HRH2/TGFB1/TBXA2R/HMOX1/BDKRB2/GJA5/TRPV4/ACTA2/ADRB3/PLOD3/SCPEP1/DOCK5/ASIC2/CAV1/NOS3/PTPRJ/PTAFR/ABR/ADRA1B/KCNMA1/AVPR1A/HRH1/PTGS2/ANGPT1/HTR1B/CHGA/GPX1/P2RY2/SOD2/SLIT2/ACE/KCNMB1/LEP/RGS2/ITGA1/VIP/ADM/ECE1/DRD5/GUCY1A1/NPR1/TEK/ADCYAP1/ADORA2B/TRPM4/DRD1/CXCR2/DBH/C2CD4B/PDE2A/CHRM3/GCLM/EDNRA/UTS2/AZU1/ADORA1/ADRA2B/ADRA2C/PTPRM/ADRB2/CRP/GPER1/SRC/NTS/PPARD/ADORA2A/SERPINF2…
GO_CELL_KILLING	GO_CELL_KILLING	158	0.661833	2.40467	0.000102965	0.000474338	0.000184641	6955	tags=53%, list=15%, signal=45%	CTSC/CD1D/GZMB/CXCL6/PRF1/SLAMF6/IL7R/CD1C/ICAM1/PTPN6/RAB27A/HPRT1/HAMP/STXBP2/VAV1/ITGAM/CORO1A/LILRB1/NECTIN2/SH2D1A/FCGR2B/RIPK3/CD1E/EMP2/ARRB2/CRTAM/CCL13/SERPINB9/LYZ/IL12RB1/RAET1L/ULBP2/TYROBP/PIK3R6/IL18RAP/GZMM/PTPRC/HAVCR2/S100A12/UNC13D/IL18/LGALS9/FCER2/CHGA/SLAMF7/NCR1/CD226/KLRF2/KIR2DL4/LEP/IL23A/PVR/CD1B/CLEC12B/PF4/FADD/NCR3/LAMP1/DEFA1/FAM49B/PPP3CB/HLA-E/LTF/GNLY/XCL1/ULBP3/D…
GO_POTASSIUM_ION_TRANSMEMBRANE_TRANSPORTER_ACTIVITY	GO_POTASSIUM_ION_TRANSMEMBRANE_TRANSPORTER_ACTIVITY	158	0.530942	1.9291	0.000102965	0.000474338	0.000184641	8110	tags=42%, list=18%, signal=35%	KCNK6/KCNAB2/KCNQ1/SLC12A5/KCNE1/KCNK15/SLC9A1/KCNN4/ATP1B3/SLC12A7/KCNH6/SLC9A7/KCNK17/KCNG2/KCNMA1/KCNQ3/KCNK1/KCNK9/KCNC3/SNAP25/KCNE4/ATP1A1/KCNJ15/KCNE3/KCNC2/KCNK3/KCNV1/KCNK13/KCNC4/KCNMB1/HCN1/KCNS1/KCNS2/HCN2/KCNK12/KCNG3/PKD2L1/KCNJ12/SLC9A9/KCNJ1/KCNJ5/KCNA1/SLC12A8/SLC24A2/KCNT1/MTMR6/KCNC1/SLC24A1/KCNH3/KCNS3/SLC9A4/PKD2/KCNE1B/KCNJ2/LRRC38/KCNA4/HCN4/SLC12A9/KCNA10/KCNH1/KCND3/KCNK1…
GO_REGULATION_OF_REGULATED_SECRETORY_PATHWAY	GO_REGULATION_OF_REGULATED_SECRETORY_PATHWAY	158	0.62606	2.27469	0.000102965	0.000474338	0.000184641	8486	tags=53%, list=18%, signal=43%	IL4R/RAC2/FES/CCR2/ITGB2/FCER1G/RAB27A/ADGRE2/STXBP2/HMOX1/ITGAM/FGR/SYK/PRKCB/FCGR2B/SYT5/VAMP8/NCS1/CD300A/SYT12/SYN1/CAMK2A/PTAFR/RAB15/UNC13D/ABR/CPLX2/CD84/CACNB2/STX4/STX1A/HTR1B/LGALS9/PRAM1/STXBP1/SYT13/ARF1/SYT1/GNAI2/DOC2B/RAB3D/CDK5R2/GRIN3A/CPLX1/LYN/CALM3/CACNA1H/SYT7/RIMS2/DOC2A/ADORA2B/LAMP1/CD177/DRD1/RPH3AL/CACNA1I/SYT3/RAB3A/NAPB/SYT4/PPFIA2/TRPV6/HLA-F/CHRNB2/RAP1B/VPS18/CRHR1/…
GO_REGULATION_OF_RESPONSE_TO_WOUNDING	GO_REGULATION_OF_RESPONSE_TO_WOUNDING	158	0.628177	2.28239	0.000102965	0.000474338	0.000184641	8118	tags=50%, list=18%, signal=41%	THBD/PLAUR/INSL3/TEC/SMOC2/SERPINE1/GRN/FCER1G/PRKCD/THBS1/PLAU/WNT4/ADTRP/UBASH3B/TBXA2R/TNFAIP3/SIGLEC10/TGFBR2/ANXA2/SYK/ANXA2P2/SERPING1/PROS1/IL10/SERPINB2/PLEK/SPP1/INPP5F/NDEL1/F12/CDKN1A/CAV1/HBEGF/KREMEN1/NOS3/RTN4RL1/MAP2K1/SERPINE2/DMTN/PLAT/FOXC2/XBP1/SELP/TNFRSF12A/CERS2/PHLDB2/FAP/KLF4/CD34/SCARF1/LRP1/LYN/PDGFB/FKBP1B/PDPN/HRAS/ANXA1/KLK8/STK24/PTEN/CNTF/SPAAR/KRT1/AJAP1/CD36/MYLK/…
GO_MODIFICATION_OF_MORPHOLOGY_OR_PHYSIOLOGY_OF_OTHER_ORGANISM	GO_MODIFICATION_OF_MORPHOLOGY_OR_PHYSIOLOGY_OF_OTHER_ORGANISM	157	0.528043	1.91737	0.000103029	0.000474338	0.000184641	6532	tags=34%, list=14%, signal=29%	CXCL6/PRF1/CCL5/S100A9/TGFB1/HAMP/CD4/ANXA2/ANXA2P2/PTX3/ZC3H12A/CCL13/SERPINB9/LYZ/CAV2/TNIP1/CD209/CCL8/HMGA2/SLPI/S100A12/LEF1/PPIB/HYAL2/STOM/FCER2/CHGA/CCL4/CCL3/JUN/CFL1/CALM3/PF4/BCL2L1/DEFA1/SUGT1/POU2F3/ATG7/LTF/GNLY/SLC25A6/CTDP1/RXRA/DEFA1B/AZU1/CASP8/CTSG/GSDMD/APOL1/RRAGA/INSR/DEFA4/DEFB4A
GO_NEURON_SPINE	GO_NEURON_SPINE	157	0.531966	1.93161	0.000103029	0.000474338	0.000184641	8524	tags=46%, list=18%, signal=38%	SYNPO/P2RX4/CD3E/NRGN/FCGR2B/LZTS1/PRKAR2B/ARRB2/ARRB1/ARHGAP44/PSD/ITGB1/PTK2B/ASIC2/DNM1/CAMK2A/SHANK3/PDLIM4/SHANK1/STX4/ITPKA/CALB1/GRIN1/DLG4/FBXO2/CYFIP1/PPP1R9B/NTSR1/MAP1B/P2RX6/LAMA2/PRKACA/DNAJB1/PTEN/NEURL1/RGS14/DRD1/CTTN/SLC8A2/RGS10/DNM3/TIAM1/ANKS1B/FXR2/ADORA1/SIPA1L1/TENM2/DOCK10/FRMPD4/PPP1CA/KCNJ2/GPER1/GRIA1/DNM2/PALMD/KCNA4/HPCA/APP/NR1D1/SRGAP2/ADAM10/RHOA/RAC1/DTNBP1/LPAR1/…
GO_REGULATION_OF_ENDOTHELIAL_CELL_MIGRATION	GO_REGULATION_OF_ENDOTHELIAL_CELL_MIGRATION	157	0.615478	2.23485	0.000103029	0.000474338	0.000184641	8799	tags=49%, list=19%, signal=40%	CD40/STC1/SMOC2/VEGFC/GRN/P2RX4/THBS1/TGFB1/TBXA2R/MAP2K3/PLK2/HMOX1/SERPINF1/ZC3H12A/MET/ADGRA2/HDAC7/EMP2/ITGB3/SH3BP1/STARD13/SRPX2/NRP1/ACVRL1/LGMN/PTK2B/PPARG/HSPB1/NOS3/DCN/SEMA4A/FOXC2/MAP3K3/STAT5A/FGFR1/CXCL13/PTGS2/ANGPT1/NRP2/SLIT2/KLF4/FOXP1/ANXA3/ETS1/MMRN2/CIB1/PDGFB/JCAD/JUP/ANXA1/CARD10/TEK/GATA3/CALR/DLL4/NR2F2/GLUL/EFNA1/KDR/EPHA2/PTPRM/GPI/SPARC/SP100/TMSB4X/FGF18/RHOA/SCARB1/A…
GO_MONOCARBOXYLIC_ACID_TRANSPORT	GO_MONOCARBOXYLIC_ACID_TRANSPORT	159	0.499622	1.81533	0.00010305	0.000474338	0.000184641	6800	tags=35%, list=15%, signal=30%	STRA6/AQP9/SLC16A3/ACSL1/P2RX4/PLIN2/THBS1/EMB/BDKRB2/PLA2R1/ATP8B1/SYK/TNFRSF11A/SLC16A5/FABP4/SLCO2B1/ACSL4/STARD5/ABCC3/PPARG/TNFSF11/SLC16A13/FABP3/IL1B/SLC51A/ACE/SLC27A4/PLA2G2D/TRH/SLC16A11/SLC27A2/LEP/SLC38A7/SSTR4/NTSR1/SLC32A1/ANXA1/SLC27A3/TRPC4/SLCO2A1/RXRA/SLCO3A1/PLA2G2A/SLC27A1/SLC22A9/PLA2G2C/CD36/SLC10A6/ABCD1/SLC27A6/SLC16A12/MIF/PPARD/LCN1/SLC25A20
GO_NEGATIVE_REGULATION_OF_DNA_BINDING_TRANSCRIPTION_FACTOR_ACTIVITY	GO_NEGATIVE_REGULATION_OF_DNA_BINDING_TRANSCRIPTION_FACTOR_ACTIVITY	159	0.54874	1.9938	0.00010305	0.000474338	0.000184641	7073	tags=38%, list=15%, signal=33%	CYP1B1/CMKLR1/PYCARD/GAS6/TNFAIP3/HMOX1/TRIB1/ZC3H12A/SIGIRR/IL10/BHLHE40/ARRB2/ARRB1/NLRP12/NLRP3/FOXP3/TNFSF4/TWIST1/PIM1/ACOD1/NFKBIE/HAVCR2/ADGRG3/PYDC1/ANXA4/TMIGD3/PRNP/CYLD/SMAD7/NLRP2/KLF4/ADORA3/IRAK3/TRAF3/PTGIS/FLNA/EOMES/SIK1/FOXS1/FZD6/TNFRSF4/HEYL/XCL1/IRAK1/ID1/OTULIN/GFI1/IRAK2/PKD2/CHP1/BRMS1/CAT/ESR1/SP100/DAP/MAP3K10/PRMT2/TMSB4X/AIM2/COMMD6/TRIM21
GO_POSITIVE_REGULATION_OF_CELL_GROWTH	GO_POSITIVE_REGULATION_OF_CELL_GROWTH	159	0.558477	2.02918	0.00010305	0.000474338	0.000184641	8528	tags=45%, list=18%, signal=37%	TRPV2/TWF2/S100A9/S100A8/SEMA7A/HAMP/FN1/SPHK1/RPS6KA1/CXCL12/LIMK1/ISLR2/SFRP2/L1CAM/PAK1/NRP1/SLC9A1/NDEL1/PTK2B/CYBA/HBEGF/CPNE9/MMP14/LEF1/TGFBR1/AVPR1A/SRF/TNFRSF12A/CXCL16/BDNF/SFN/SYT1/LPAR3/IGF1/SHTN1/CYFIP1/CRABP2/RASAL1/MAP1B/LRP1/CIB1/TRIM32/DERL2/RIMS2/RPS6KA3/EIF4G1/ZFYVE27/ITSN2/SDCBP/SMURF1/SYT3/SYT4/UNC13A/PRSS2/WNT3A/IGFBP1/IL2/EIF4G2/RAB11A/FAM122A/HYAL1/CPNE6/ADAM10/NGF/RHOA/EX…
GO_PROTEIN_TETRAMERIZATION	GO_PROTEIN_TETRAMERIZATION	159	0.470332	1.70891	0.00010305	0.000474338	0.000184641	6165	tags=31%, list=13%, signal=27%	CCL5/TRPM2/CD247/HPRT1/VASP/SNCA/ACPP/ANXA2/ALDH1A3/FBP1/ANXA2P2/CD74/ME1/TRPM8/GPX3/DPYS/PKM/S100A10/KCNC3/TDO2/ACHE/CD79A/SOD2/GRIN1/CNGB1/HCN1/GLS/ALDOA/CDA/MCOLN1/PFKL/PKD2L1/KCNJ12/TRPM6/TRPM4/UXS1/GRIN2B/GOLGA2/RXRA/SAMHD1/KCNC1/TRPA1/GBP5/PKD2/KRT1/RYR3/CAT/KCNJ2/PCBD1/INSR
GO_REGULATION_OF_MUSCLE_CONTRACTION	GO_REGULATION_OF_MUSCLE_CONTRACTION	159	0.591748	2.15006	0.00010305	0.000474338	0.000184641	9294	tags=53%, list=20%, signal=42%	STC1/TNNT1/MYL9/DSC2/P2RX4/TBXA2R/SPHK1/GJA5/KCNQ1/CACNA1C/ZC3H12A/SLC9A1/CNN1/DOCK5/CAV1/PTAFR/GRK2/CCN2/ADRA1B/KCNMA1/ATP1A1/SRF/KCNE3/PTGS2/BIN1/CHGA/GSTO1/TNNT2/SMAD7/TPM1/EHD3/FGF13/RGS2/MYBPH/RNF207/TNNI2/FLNA/CALM3/CLIC2/FKBP1B/JUP/PRKACA/GUCY1A1/TNNT3/MYOCD/CHRNB4/ADORA2B/PLN/ADA/DSG2/TRPM4/KCNA1/CTTN/MYL3/PIK3CG/CHRM3/MYBPC3/ADORA1/RYR2/DAPK3/ADRA2B/ADRA2C/DSP/KCNJ2/ADRB2/GPER1/TNNC2/HCN…
GO_SPECIFIC_GRANULE	GO_SPECIFIC_GRANULE	159	0.729376	2.65012	0.00010305	0.000474338	0.000184641	8069	tags=69%, list=17%, signal=57%	CTSZ/ANXA11/TNFRSF1B/PLAUR/STK10/CXCL1/KCNAB2/QSOX1/CD59/LAIR1/OSCAR/TRPM2/PTPN6/LRG1/ALDH3B1/CD33/CTSD/ITGB2/RAB27A/PLAU/SLC2A3/STXBP2/ITGAM/MCEMP1/CD93/CNN2/CKAP4/PTX3/CHI3L1/FPR2/GPR84/C3AR1/DOCK2/CLEC4D/DNASE1L1/ADAM8/VAMP8/CRACR2A/RAP2B/RETN/LYZ/CD53/LCN2/CD47/CYBA/BST1/AGPAT2/PTPRJ/CFP/NFKB1/SLPI/TOM1/HGSNAT/SLC2A5/CYBB/SNAP25/ADGRG3/CLEC12A/STX4/STOM/CEACAM3/PDXK/QPCT/TOLLIP/FCAR/ITGAL/ANX…
GO_BIOMINERAL_TISSUE_DEVELOPMENT	GO_BIOMINERAL_TISSUE_DEVELOPMENT	156	0.588884	2.13677	0.000103103	0.000474338	0.000184641	8842	tags=46%, list=19%, signal=37%	ANKH/FAM20A/COL1A1/CEBPB/ASGR2/ECM1/COL1A2/FAM20C/WNT4/TGFB1/GAS6/FGR/ANXA2/SLC20A1/ANXA2P2/SBNO2/SRGN/CCR1/FAM83H/SPP1/FBXL15/CCN1/PTK2B/NOS3/ROR2/SNX10/TWIST1/GPNMB/MEPE/ASPN/MMP13/MGP/PTGS2/LOX/WNT10B/IBSP/RFLNB/IGF1/KLF10/OMD/TMEM119/CCL3/LEP/ALPL/FZD9/PTH1R/ACVR1/STIM1/TRPM4/LTF/GREM1/ENAM/ODAM/DDR2/NELL1/MINPP1/NECTIN1/ADRB2/TGFB3/ENPP1/MMP20/PKDCC/PTHLH/CNNM4/ANO6/MEF2C/ROCK2/RFLNA/GPC3/CO…
GO_CELLULAR_RESPONSE_TO_REACTIVE_OXYGEN_SPECIES	GO_CELLULAR_RESPONSE_TO_REACTIVE_OXYGEN_SPECIES	156	0.553321	2.00772	0.000103103	0.000474338	0.000184641	8511	tags=41%, list=18%, signal=34%	CYP1B1/STAT6/TRPM2/SOD3/PXN/PRKCD/TNFAIP3/MAPK13/SPHK1/IL6/GUCY1B1/MET/RIPK3/IL10/MMP9/FBLN5/LCN2/HGF/NOS3/NCF1/TXN/IL18RAP/PPARGC1B/MMP3/MPO/GLRX2/AXL/FOS/SOD2/KCNC2/NQO1/TPM1/KLF4/MAPK3/PSAP/KLF2/BTK/MMP2/JUN/MAP1LC3A/ETS1/CFLAR/ANXA1/BECN1/CAMKK2/IL18BP/TRAF2/TRPC6/NME8/PKD2/CD36/DNM2/SETX/SRC/STK26/TNF/AGAP3/MAPK9/RIPK1/STK25/SIRPA/CCS/ABL1/PLEKHA1
GO_CELLULAR_RESPONSE_TO_TOPOLOGICALLY_INCORRECT_PROTEIN	GO_CELLULAR_RESPONSE_TO_TOPOLOGICALLY_INCORRECT_PROTEIN	156	0.545991	1.98113	0.000103103	0.000474338	0.000184641	10768	tags=50%, list=23%, signal=39%	CCL2/HSPA7/SDF2L1/CXCL8/SHC1/WIPI1/PTPN1/HSPA5/PTPN2/TPP1/PPP1R15A/LMNA/MYDGF/EDEM1/HSP90B1/BAX/XBP1/TLN1/RNF175/HSPA6/ATP6V0D1/HSPA1A/DNAJC3/DERL1/BAG3/NCK2/CREB3L2/TOR1A/DNAJB12/ERO1A/PDIA5/HERPUD1/DERL3/SRPRA/KDELR3/BAK1/CUL7/ERN2/VCP/DERL2/CALR/HYOU1/DCTN1/UGGT1/CREB3L1/PDIA6/DNAJB11/ERN1/CREB3L3/HSPA1B/SEC31A/IGFBP1/ATF3/SELENOS/TSPYL2/CCND1/BHLHA15/OPTN/PREB/BOK/TATDN2/STUB1/FKBP14/MBTPS1/N…
GO_RECEPTOR_SIGNALING_PATHWAY_VIA_STAT	GO_RECEPTOR_SIGNALING_PATHWAY_VIA_STAT	156	0.628974	2.28223	0.000103103	0.000474338	0.000184641	7053	tags=46%, list=15%, signal=39%	JAK3/SOCS3/BCL3/CD40/CYP1B1/TNFRSF18/IL7R/LIF/CCL5/HCLS1/STAT4/CCR2/CLCF1/CCL2/IL10RA/FLT3/IL10RB/IL6/CSF1R/IL10/PTPN2/IL15/CD300A/INPP5F/PTK2B/CAV1/IL6R/IL31RA/OSM/PTPRC/TSLP/STAT5A/TNFRSF1A/IFNAR2/IL18/IGF1/SOCS1/PECAM1/LEP/IL23A/CSF2/LYN/IFNAR1/MGAT5/CRLF2/IL24/IFNL4/STAT3/CTF1/AKR1B1/NF2/CNTF/IFNA10/HGS/IFNA13/IL22RA2/IFNA6/PKD2/IL21/IL2/ADIPOR1/LEPROT/CSHL1/DAB1/IL12B/IFNA4/PIBF1/IFNW1/CRLF3…
GO_REGULATION_OF_INTRINSIC_APOPTOTIC_SIGNALING_PATHWAY	GO_REGULATION_OF_INTRINSIC_APOPTOTIC_SIGNALING_PATHWAY	156	0.578556	2.09929	0.000103103	0.000474338	0.000184641	6478	tags=37%, list=14%, signal=32%	PLAUR/S100A9/S100A8/PYCARD/NKX3-1/LCK/BCL2A1/SNAI1/BDKRB2/CXCL12/SFRP2/RIPK3/CD74/PTPN1/P4HB/PTPN2/MMP9/PLEKHF1/CAV1/HSPB1/CD44/VNN1/SNAI2/PMAIP1/BAX/CDKN2D/XBP1/ERP29/PTGS2/HSPA1A/BMF/CYLD/GPX1/SOD2/NCK2/YBX3/MCL1/HERPUD1/BCL2L2/NACC2/TRIM32/BCAP31/SERINC3/BCL2L1/HYOU1/GRINA/RRM2B/CREB3L1/MUC1/TPT1/ING2/SELENOS/RPL26/RPL11/UBQLN1/MIF/SRC
GO_TISSUE_REMODELING	GO_TISSUE_REMODELING	156	0.679792	2.46662	0.000103103	0.000474338	0.000184641	6721	tags=53%, list=15%, signal=46%	TGM2/TIMP1/VDR/RAC2/LIF/CTHRC1/CCR2/UBASH3B/TGFB1/TNFAIP3/DCSTAMP/GJA5/IL6/SYK/BGN/TNFRSF11A/CSF1R/ACP5/LRRK1/ADAM8/SIGLEC15/ITGB3/NCDN/SPP1/IL15/ACVRL1/PTK2B/CTSK/TPP1/CAV1/NOS3/SNX10/SEMA3C/TNFSF11/GPNMB/PPARGC1B/ABR/MMP14/BAX/AXL/CSK/IL18/HTR1B/CELA1/ACE/LEP/IL23A/TMBIM1/MMP2/RAB3D/CAPN1/ATP6AP1/PTH1R/BAK1/PDK4/MERTK/ELF3/ANXA1/SYT7/PLEKHM1/MITF/RSPO3/DLL4/DBH/GREM1/CARTPT/IL7/TNFRSF11B/LIPA/I…
GO_AZUROPHIL_GRANULE	GO_AZUROPHIL_GRANULE	154	0.715075	2.59298	0.000103114	0.000474338	0.000184641	6396	tags=59%, list=14%, signal=51%	CTSC/ANXA11/CPPED1/IMPDH1/B4GALT1/NFAM1/GRN/PYCARD/PRKCD/CD68/STXBP2/MAN2B1/ACPP/TRAPPC1/ANXA2/GLIPR1/RNASET2/CKAP4/RNASE2/FUCA1/HEXB/FPR1/C3AR1/GAA/NPC2/VAMP8/CREG1/MNDA/SURF4/RETN/LYZ/FTL/GNS/RNASE3/ADA2/CTSA/ATP6V0C/HEXA/CYB5R3/TOM1/VNN1/ARSA/UNC13D/MPO/PRSS57/TXNDC5/C3/FABP5/GLB1/STOM/DNAJC3/SYNGR1/CD63/MANBA/GLA/TOLLIP/PSAP/SERPINA3/ARSB/RAB3D/MGST1/ACTR2/DNAJC5/CMTM6/SLCO4C1/GUSB/VCP/PSMD1/…
GO_CELL_CELL_JUNCTION_ORGANIZATION	GO_CELL_CELL_JUNCTION_ORGANIZATION	154	0.533408	1.93423	0.000103114	0.000474338	0.000184641	10708	tags=50%, list=23%, signal=39%	RUNX1/GPBAR1/KIFC3/TGFB1/EPB41L3/SNAI1/GJA5/TRPV4/CSF1R/GJB2/HDAC7/MYO1C/CCM2/CAV1/MICALL2/CDH19/CDH13/SNAI2/RAB13/PRKCH/MPP7/TLN1/TGFBR1/SRF/PERP/WDR1/F11R/ACE/GJA4/CDH11/JUP/PRKACA/CLDN1/CDH17/AJM1/PKP3/CDH9/CD177/DSG2/VCL/SDK1/NF2/FZD5/CNTNAP1/EPHA2/DSP/ACTN4/NECTIN1/CDH5/TGFB3/CAMSAP3/CDH8/FRMPD2/PKP2/TNF/FSCN1/RHOA/FRMPD2B/CDH26/CXADR/PTPRO/ROCK2/WHRN/CTNNA1/GJB1/MTDH/TLN2/CLDN3/IKBKB/FLCN/C…
GO_MONOVALENT_INORGANIC_CATION_HOMEOSTASIS	GO_MONOVALENT_INORGANIC_CATION_HOMEOSTASIS	154	0.471006	1.70795	0.000103114	0.000474338	0.000184641	11791	tags=44%, list=25%, signal=33%	SLAMF8/C7/ATP6V1B2/GRN/SLC11A1/TCIRG1/SLC12A5/SLC9A1/ATP1B3/SLC12A7/MAFG/ATP6V0C/SLC9A7/RAB38/FASLG/ATP6V1H/KCNMA1/ATP6V1E1/ATP1A1/AVPR1A/ATP6V0D1/MAPK3/GNAI2/RAB20/SLC4A3/ATP6AP1/PDK4/SCNN1A/TMPRSS3/NPR1/CLN6/SLC9A9/ATP6V0D2/TAC1/SLC12A8/ATP6V0A1/CA7/SLC4A11/ADORA1/SLC9A4/ATP6V0E1/CORIN/CHP1/SLC4A7/KCNJ2/ADORA2A/SLC12A9/ATP6V1A/ATP6V1G1/ATP1A3/AVP/ATP6V1C1/COMT/ATP6V1C2/CYP4A11/SCN7A/SLC4A1/SLC1…
GO_CYTOSOLIC_TRANSPORT	GO_CYTOSOLIC_TRANSPORT	155	0.463146	1.68011	0.000103146	0.000474338	0.000184641	11351	tags=40%, list=25%, signal=30%	TBC1D10C/DAB2/CORO1A/MYO1D/WIPI1/EMP2/BET1L/WDR81/MAP2K1/RILP/AP1S1/CES1/PHETA2/MAPK3/EHD3/MSN/TMEM87B/CORO7/ACTR2/SYT7/LAMP1/BECN1/SNX1/KIF16B/DCTN1/KIF1C/DNAJC13/HOOK1/AP2A1/GAK/MAGEL2/ARFRP1/RAB7B/CHMP3/VTI1B/SRC/RIC1/SNF8/PHETA1/VTI1A/SNX2/WASHC2A/VAMP3/TRAPPC10/TBC1D10B/GGA1/TBC1D10A/ARL1/YKT6/LMTK2/RAB21/RAB14/STX6/GBF1/MAP2K2/KIF5A/VPS29/RAB7A/CLTC/RGP1/DOP1B/SGSM2
GO_INTRINSIC_COMPONENT_OF_ENDOPLASMIC_RETICULUM_MEMBRANE	GO_INTRINSIC_COMPONENT_OF_ENDOPLASMIC_RETICULUM_MEMBRANE	155	0.561468	2.03679	0.000103146	0.000474338	0.000184641	11501	tags=57%, list=25%, signal=43%	DCSTAMP/RTN2/CD74/BSCL2/HSPA5/HLA-DPB1/HLA-DRB1/SGMS2/HLA-DQA1/EDEM1/HLA-DRA/SLC37A2/PIGT/XBP1/DERL1/FKBP8/GPAA1/TAPBP/SLC27A2/DNAJB12/ESYT1/DERL3/HLA-DPA1/PDIA3/BCAP31/HLA-DQB1/DERL2/SLC35B3/RTN4/CALR/SEC61A1/HLA-DRB5/ELOVL1/STIM1/DOLK/HLA-E/ZFYVE27/RRBP1/PORCN/ALG3/ELOVL7/ESYT2/HLA-DQA2/ERN1/PKD2/HLA-DQB2/SELENOS/HLA-F/ELOVL6/SLC37A1/ELOVL4/EMC3/GRAMD1A/PIGS/ABCB9/EXT1/ANKLE2/PREB/ESYT3/DPAGT1/…
GO_PHOSPHATIDYLINOSITOL_PHOSPHATE_BINDING	GO_PHOSPHATIDYLINOSITOL_PHOSPHATE_BINDING	155	0.555839	2.01637	0.000103146	0.000474338	0.000184641	7281	tags=40%, list=16%, signal=34%	MYO1G/SNX20/TWF2/NCF4/PFN1/DENND1C/NRGN/ARHGAP9/ANXA2/KCNQ1/ANXA2P2/PHLDA3/SYT5/WIPI1/PLEK/ADAP2/ADAP1/ZFYVE28/SCIN/SLC9A1/MYO1B/PLEKHF1/NCF1C/OSBPL5/FGD2/NCF1/SYTL2/ARAP1/GSDMA/LDLRAP1/DAPP1/STXBP6/SYT1/DENND1A/NCF1B/IQGAP1/BTK/GAP43/RAB35/PLEK2/SYT7/ATP13A2/PLEKHN1/KCNJ1/SH3PXD2A/KIF16B/PICALM/SDCBP/MAPKAP1/SH3PXD2B/WDR45/PLEKHB2/GSDMD/FRMPD4/KCNJ2/AMER3/BBS5/SNX21/ZFYVE1/KCNH1/FZD7/CYTH3
GO_REGULATION_OF_EXTRINSIC_APOPTOTIC_SIGNALING_PATHWAY	GO_REGULATION_OF_EXTRINSIC_APOPTOTIC_SIGNALING_PATHWAY	155	0.617768	2.24102	0.000103146	0.000474338	0.000184641	7255	tags=50%, list=16%, signal=42%	TNFRSF10A/ICAM1/SERPINE1/PYCARD/TNFRSF10B/INHBA/THBS1/TNFAIP3/HMOX1/TRADD/SFRP2/SCG2/TNFSF12/TMC8/NRP1/HGF/CAV1/LMNA/NOS3/FASLG/PTPRC/IL1B/FAS/SNAI2/PMAIP1/TGFBR1/STX4/FGFR1/TNFRSF12A/HYAL2/HSPA1A/G0S2/CYLD/GPX1/PML/IGF1/LGALS3/TMBIM1/TNFSF10/MCL1/TRAF1/CSF2/PDIA3/PF4/FADD/CFLAR/DEDD2/UNC5B/PELI3/BCL2L1/ACVR1/PTEN/TNFRSF4/BMP5/DBH/CX3CL1/CTTN/GCLM/TRAF2/IL7/MADD/CASP8/DAPK3/HSPA1B/GDNF/ATF3/IL1A/…
GO_REGULATION_OF_REPRODUCTIVE_PROCESS	GO_REGULATION_OF_REPRODUCTIVE_PROCESS	155	0.435341	1.57925	0.000103146	0.000474338	0.000184641	9894	tags=34%, list=21%, signal=27%	TIMP1/LIF/PHLDA2/B4GALT1/INHBA/NKX3-1/CCR6/WNT4/SNAI1/SERPINF1/ARHGDIB/PLB1/LHFPL2/RETN/PTAFR/DUSP1/SEMA3A/SULF1/IGF1/SHH/SYDE1/PRKAR1A/PAEP/CIB1/VIP/CACNA1H/CALR/ADA/RXRA/WT1/NUPR1/NPM2/ACVR1B/GPR3/CTNNB1/ESR1/SPINK1/INSR/APELA/SRC/NPR2/TACR2/MAPK15/OXTR/CITED2/RNASE10/INHBB/HORMAD1/PTGDR2/NPPC/HPGDS/UBE2B/STK11
GO_CALCIUM_ION_REGULATED_EXOCYTOSIS	GO_CALCIUM_ION_REGULATED_EXOCYTOSIS	153	0.560427	2.03031	0.00010322	0.000474338	0.000184641	8486	tags=48%, list=18%, signal=39%	SNCA/STX11/PRKCB/SYT5/NCS1/SCIN/SYT12/SYN1/CAMK2A/CPLX2/ERC2/SNAP25/CACNB2/STX4/STX1A/PIP5K1C/HTR1B/STXBP1/SYT13/ARF1/SYT1/GNAI2/DOC2B/CDK5R2/GRIN3A/DNAJC5/CPLX1/CALM3/CACNA1H/ARHGAP17/SYT7/RIMS2/DOC2A/ADORA2B/CADPS/PPP3CB/DRD1/UNC13C/RPH3AL/SNPH/CACNA1I/SYT3/RAB3A/NAPB/SYT4/UNC13A/PPFIA2/SDF4/TRPV6/CADPS2/CHP1/CHRNB2/RAP1B/VPS18/STX3/CPLX3/ADORA2A/STX1B/PRKCG/CACNA1G/VAMP3/SNAP29/DTNBP1/CACNA1D/…
GO_IRON_ION_BINDING	GO_IRON_ION_BINDING	153	0.495694	1.79579	0.00010322	0.000474338	0.000184641	8370	tags=38%, list=18%, signal=31%	CYGB/CYP1B1/P4HA2/P4HA3/ALOX5/TBXAS1/SNCA/ACP5/PLOD3/LCN2/FTL/RIOX1/P3H1/CYP2S1/EGLN2/CH25H/ALOX15B/FTH1/JMJD6/PLOD1/CYP7B1/CYP27A1/HEPH/ALOXE3/TH/ISCU/P3H3/PTGIS/CYP26A1/CYP11A1/HAAO/CYP4X1/CALR/TPH2/LTF/DOHH/ETHE1/ALKBH3/CYP26B1/HBA1/MELTF/CYP1A1/CYP2C18/AOX1/HBA2/PPEF1/CYP4Z1/P4HTM/TF/P4HA1/CYP19A1/P3H2/CYP26C1/ADI1/CYP7A1/XDH/CYP2R1/ALOX12B
GO_MONOSACCHARIDE_METABOLIC_PROCESS	GO_MONOSACCHARIDE_METABOLIC_PROCESS	153	0.516339	1.87058	0.00010322	0.000474338	0.000184641	9207	tags=41%, list=20%, signal=33%	PHLDA2/B4GALT1/IGFBP4/MAN2B1/APOD/FBP1/FUCA1/GAA/GCKR/CHST1/ADPGK/FUOM/PMAIP1/MAN2A1/FABP5/PMM2/H6PD/MAN2B2/POMC/G6PD/IRS1/PPP1R3B/IGF1/IGFBP3/ALDOA/LEP/PDK3/PDK4/IGF2/SLC35A2/GALM/NPY1R/SLC45A3/NFE2L1/PFKFB3/FUCA2/SELENOS/ADIPOR1/PPP1CA/INSR/POFUT2/ENPP1/SRC/PPARD/C1QTNF1/PPP1R3F/WDTC1/TNF/RPIA/CREM/CPT1A/AKR1A1/GALK1/PDX1/PPP1R3D/PHKG2/RORC/NISCH/IRS2/ALDOB/PMM1/MLYCD
GO_PLATELET_ACTIVATION	GO_PLATELET_ACTIVATION	153	0.685867	2.48475	0.00010322	0.000474338	0.000184641	8116	tags=59%, list=18%, signal=49%	COL1A1/CD40/THBD/FERMT3/GNA15/COL3A1/COL1A2/TEC/PTPN6/MYL9/PIK3CD/FCER1G/PRKCD/LCK/UBASH3B/GAS6/VAV1/IL6/MYH9/SYK/MYL12A/PIK3R5/PRKCB/PLCG2/ITPR1/ARRB2/LCP2/ITGB3/PLEK/ARRB1/RAP2B/ITPR3/DGKA/ACTB/PF4V1/PIK3R6/HSPB1/NOS3/SERPINE2/CLIC1/DMTN/GNA14/ACTG1/YWHAZ/DGKZ/PRKCH/SELP/TLN1/AXL/SRF/DGKQ/VWF/STXBP1/DGKE/SAA1/MAPK3/CD40LG/FLNA/LYN/PDGFB/PDPN/PF4/MERTK/TREML1/FZD6/PEAR1/CLEC1B/C1GALT1C1/BLOC1S4/…
GO_PEPTIDE_RECEPTOR_ACTIVITY	GO_PEPTIDE_RECEPTOR_ACTIVITY	152	0.561739	2.03478	0.000103263	0.000474338	0.000184641	8383	tags=47%, list=18%, signal=38%	CCR7/CMKLR1/CXCR3/CCR2/CCR5/CCR6/CCR4/CCR8/BDKRB2/CXCR6/MCHR1/FPR2/GPR84/FPR1/BDKRB1/CCR1/FPR3/XCR1/GPR143/NLRP6/OPRL1/AVPR1A/RXFP1/SSTR3/MC1R/CALCR/CCKBR/CCRL2/GAL/CRHR2/SSTR4/NTSR1/PTH1R/CXCR1/GLP2R/NPR1/GUCY2D/GALR2/CCR3/RAMP3/NPY1R/OGFR/APLNR/PROKR2/CXCR4/CXCR2/MCHR2/NMUR1/F2RL2/GPR35/EDNRA/GPR83/SORCS2/NPY5R/LTB4R/OPRK1/CRHR1/NPFFR1/CCR9/CXCR5/NPR2/MC4R/NPFFR2/SORCS1/F2RL3/MAS1/RXFP3/TACR2/K…
GO_RESPONSE_TO_PURINE_CONTAINING_COMPOUND	GO_RESPONSE_TO_PURINE_CONTAINING_COMPOUND	152	0.593364	2.14933	0.000103263	0.000474338	0.000184641	6762	tags=42%, list=15%, signal=36%	PTPRN/COL1A1/THBD/STC1/VGF/MMP19/AQP9/TRPM2/JUNB/P2RX4/FOSL1/AHR/KCNQ1/P2RY6/KCNE1/HSPA5/STAR/AREG/PTK2B/PPARG/P2RX5/SDC1/PTAFR/PENK/PPARGC1B/DMTN/DUSP1/HSP90B1/IL1B/ASS1/SRD5A1/DGKQ/PTGS2/FOS/WNT10B/P2RY2/FOSB/AACS/HCN1/LDHA/JUN/SELL/HCN2/P2RX6/CRHBP/CARM1/TEK/SSH1/PTEN/TRPM4/PANX1/PDE2A/PIK3CG/WT1/RYR2/RAPGEF1/ZFP36L1/PKD2/RYR3/RAP1B/SPARC/HCN4/APP/ADORA2A
GO_MORPHOGENESIS_OF_EMBRYONIC_EPITHELIUM	GO_MORPHOGENESIS_OF_EMBRYONIC_EPITHELIUM	149	0.454126	1.64345	0.000103295	0.000474338	0.000184641	4992	tags=28%, list=11%, signal=25%	SPINT2/VEGFC/CTHRC1/PFN1/ST14/WNT4/TGFB1/VASP/ALDH1A3/WNT2/SFRP2/SPINT1/TWIST1/RDH10/PLXNB2/JAG2/PRICKLE1/WNT7B/SULF1/MTHFD1L/SHH/SDC4/KDF1/CFL1/LUZP1/PAX8/IRX3/DLC1/ADM/PRKACA/FZD6/RARA/GATA3/PCDH8/RARG/BMP5/GREM1/TGFB1I1/FZD1/FZD2/IFT57/SEMA4C
GO_NON_CANONICAL_WNT_SIGNALING_PATHWAY	GO_NON_CANONICAL_WNT_SIGNALING_PATHWAY	149	0.459693	1.6636	0.000103295	0.000474338	0.000184641	10790	tags=42%, list=23%, signal=33%	DAB2/CTHRC1/PFN1/WNT4/PLCB2/SFRP2/ARRB2/ROR2/DKK1/CAMK2A/PRICKLE1/LEF1/AP2M1/AP2S1/AP2A2/FZD9/CSNK1D/PSMD1/FZD6/PRICKLE2/RSPO3/PPP3CB/ARHGEF19/AP2A1/GPC4/FZD5/SMURF1/FZD1/FZD2/GPC6/TIAM1/PSMB6/PSMB10/CTNNB1/PPP3R1/FZD8/PSMD9/GNG2/DACT1/RHOA/RAC1/FZD7/PSME4/FZD4/FZD10/PSMB7/PSMC2/ABL1/PSMD2/PSMC3/GPC3/MYOC/CELSR1/PLCB3/PSMA1/PSMC1/PPP3CA/PSMC5/PSMA8/PSMF1/PSMD11/PSMD4/CLTC
GO_POSITIVE_REGULATION_OF_CELL_MORPHOGENESIS_INVOLVED_IN_DIFFERENTIATION	GO_POSITIVE_REGULATION_OF_CELL_MORPHOGENESIS_INVOLVED_IN_DIFFERENTIATION	149	0.565574	2.04678	0.000103295	0.000474338	0.000184641	10966	tags=54%, list=24%, signal=42%	TRPV2/TWF2/PLXND1/SEMA7A/FN1/ARPC2/MYADM/CXCL12/LIMK1/ISLR2/NEFL/L1CAM/PAK1/NRP1/NDEL1/ARHGDIA/DOCK5/PLXNA1/KALRN/MAP2K1/LIMS1/S100A10/DMTN/CASS4/UNC13D/PLXNB2/SRF/TNFRSF12A/HAS2/ITPKA/BDNF/SLIT2/LPAR3/SHTN1/CYFIP1/CRABP2/MAP1B/LRP1/APOA1/ACTR2/CIB1/FLNA/CUL7/CALR/ZFYVE27/CUX1/TRIOBP/NGFR/WNT3A/TIAM1/RAB11A/PAK3/CAPRIN2/DNM2/ARMCX5-GPRASP2/NGF/RHOA/RREB1/RAC1/STK25/CAMK2B/PAFAH1B1/ABL1/EEF2K/EFNA…
GO_REGULATION_OF_MUSCLE_CELL_DIFFERENTIATION	GO_REGULATION_OF_MUSCLE_CELL_DIFFERENTIATION	149	0.503804	1.82324	0.000103295	0.000474338	0.000184641	8930	tags=39%, list=19%, signal=32%	IL4R/RGS4/ENG/TGFB1/HAMP/TNFSF14/EREG/ARRB2/PAK1/CD53/DKK1/CCN3/MMP14/NFATC2/XBP1/AKAP13/SRF/MAPK11/BDNF/GDF15/SOD2/G6PD/IGF1/SHH/EFNB2/RGS2/CAMK1/NRG1/CXCL9/TRIM32/PDGFB/FLOT1/MEF2A/IGF2/CFLAR/SIK1/MYOCD/EHD2/GREM1/CTDP1/WNT3A/CYP26B1/CTNNB1/CDK9/BNIP2/GPER1/BHLHA15/CAPN2/SCGB3A1/FBXO22/FZD7/MEF2C/NKX2-5/ABL1/BHLHE41/EHD1/SETD3/CTNNA1
GO_RESPONSE_TO_CALCIUM_ION	GO_RESPONSE_TO_CALCIUM_ION	149	0.575379	2.08226	0.000103295	0.000474338	0.000184641	8486	tags=44%, list=18%, signal=36%	AQP3/ANXA11/PTGES/TRPM2/JUNB/THBS1/SYT5/HSPA5/ITPR3/LGMN/PTK2B/SYT12/CAV1/SDC1/ALG2/PENK/CPNE9/DMTN/ACTG1/DUSP1/KCNMA1/ENTPD6/ALOX5AP/FOS/TNNT2/SLC25A24/SYT13/SYT1/FOSB/KCNMB1/IQGAP1/JUN/CPNE7/MCOLN1/RASAL1/CALM3/CRHBP/MEF2A/CACNG2/SYT7/NEUROD2/CPNE8/TPH2/STIM1/ADAM9/SYT3/SYT4/TXNIP/RYR2/SEC31A/TRPV6/MT-CYB/PKD2/RYR3/CCND1/SPARC/GUCA1A/HPCA/CPNE6/KCNH1/SUCNR1/CHP2/MEF2C/SYT6/EEF2K/ADCY1
GO_ACTIVATION_OF_MAPK_ACTIVITY	GO_ACTIVATION_OF_MAPK_ACTIVITY	151	0.607052	2.19817	0.000103338	0.000474338	0.000184641	8398	tags=48%, list=18%, signal=40%	NOD2/C5AR1/DUSP5/THBS1/MAP2K3/MLKL/SYK/FPR1/SHC1/CD74/PTPN1/MAPKAPK2/ARRB1/HGF/DBNL/TNFSF11/MAP2K1/MAP3K21/PTPRC/IL1B/MAP4K1/DUSP6/MAP3K11/WNT7B/GNG3/MAP3K9/MAPK11/ERP29/MAP2K4/CD81/GDF15/NOD1/SAA1/MAPK3/LPAR3/IGF1/CD40LG/ITGA1/NRG1/ERN2/CCL19/S1PR2/IKBKG/ADORA2B/DUSP7/CXCR4/IRAK1/MAP3K6/ERN1/MADD/ADRA2B/IRAK2/AVPI1/PAK3/UBC/TGFB3/INSR/TGFA/TLR4/MAP3K20/MAP4K2/MAP3K10/TNF/RIPK1/MDFIC/UBB/ALK/MAPK…
GO_ADAPTIVE_THERMOGENESIS	GO_ADAPTIVE_THERMOGENESIS	151	0.518575	1.87779	0.000103338	0.000474338	0.000184641	10367	tags=46%, list=22%, signal=36%	IL4R/CEBPB/TRPV2/IL18R1/CMKLR1/STAT6/ACSL1/CCR2/SYK/TRPV4/ADRB3/BSCL2/FABP4/IL15/LCN2/TRPM8/LAMA4/CAV1/UCP2/IRF4/PPARGC1B/NR1H3/FOXC2/FABP5/IL18/G0S2/WNT10B/ACHE/MFAP2/LEP/FFAR4/GRB10/ZBTB7B/TFE3/PCTP/ADCYAP1/CXCR4/DBH/PLCL2/BMP8A/CIDEA/ID1/GPR3/EBF2/ADIPOR1/CD36/ELOVL6/ADRB2/TLR4/EPAS1/MC4R/IGF1R/NR1D1/ZNF516/PRLR/ELOVL3/DIO2/RB1/OXTR/ARRDC3/LEPR/ALDH1A1/DECR1/HSF1/KDM6B/FLCN/STK11/DDIT3/YBX2/AD…
GO_CLUSTER_OF_ACTIN_BASED_CELL_PROJECTIONS	GO_CLUSTER_OF_ACTIN_BASED_CELL_PROJECTIONS	148	0.492784	1.78215	0.000103338	0.000474338	0.000184641	7035	tags=36%, list=15%, signal=30%	TWF2/B4GALT1/SOAT2/PLB1/MYH9/ATP8B1/MPP1/MYO1D/RGS19/SCIN/ITPR3/MYO1C/MYO1B/MYO7A/MME/FLII/CLIC1/EPS8L2/ACTN1/LCTL/KCNK1/FLNB/CALB1/SLC27A4/ENPEP/ITLN1/MYO1A/PTH1R/CDHR2/RALGDS/DRD5/MYO3B/IDO1/LOXHD1/TRPM6/ACTR3/HOMER2/PDZD7/CDH23/TRPA1/SLC15A1/PLEC/ACTN4/SLC4A7/CD36/SLC38A2/MFSD10/MYO15A/GRXCR1/DAB1/MYO1E/PDZK1/EPS8
GO_EYE_MORPHOGENESIS	GO_EYE_MORPHOGENESIS	148	0.445297	1.61041	0.000103338	0.000474338	0.000184641	10109	tags=38%, list=22%, signal=30%	COL5A1/STRA6/THY1/ALDH1A3/WNT2/COL8A1/RBP4/MYO7A/DIO3/TWIST1/FASLG/FBN1/BAX/MAN2A1/LCTL/ATP8A2/PRDM1/CALB1/TSKU/MFAP2/TH/HCN1/EFEMP1/BAK1/COL8A2/STAT3/RARG/OLFM3/COL5A2/SDK1/CNTF/FZD5/RARB/NAGLU/AGTPBP1/WNT9A/CABP4/EPHA2/NECTIN3/PTPRM/CTNNB1/NECTIN1/FJX1/RPGRIP1/TBX2/EPHB2/TENM3/THRB/SHROOM2/ROM1/IHH/CEP290/FBN2/RDH13/IFT122/SDK2
GO_MEMBRANE_FUSION	GO_MEMBRANE_FUSION	151	0.523245	1.8947	0.000103338	0.000474338	0.000184641	11987	tags=50%, list=26%, signal=37%	FOLR2/CCR5/GAS6/DCSTAMP/SNCA/CD4/CORO1A/DYSF/ANXA2/ANXA2P2/NECTIN2/STX11/BET1L/CAV2/SERPINA5/CPLX2/SNAP25/STX4/STX1A/HYAL2/STXBP1/STXBP6/SYT1/TAPBP/RAB20/DOC2B/CPLX1/DNM1P34/ANXA1/SYT7/CALR/ATG7/CXCR4/NKD2/RAB3A/SYT4/RAB34/NSF/FOLR3/CHP1/RAB7B/CHMP3/RCC1L/LRMP/VPS18/STX3/VTI1B/CPLX3/STX1B/NSFL1C/VTI1A/USO1/VAMP3/SNAP29/SPACA3/GCA/RIMS1/YKT6/TIE1/VAMP2/RAB8A/STX6/SPESP1/VPS33B/VAMP1/RAB7A/STX2/UBX…
GO_MULTICELLULAR_ORGANISM_GROWTH	GO_MULTICELLULAR_ORGANISM_GROWTH	148	0.465346	1.68292	0.000103338	0.000474338	0.000184641	9562	tags=39%, list=21%, signal=31%	SELENOM/SLC12A5/ADARB1/LGMN/CCM2/DIO3/ATP8A2/STAT5A/TAF10/PPIB/CELA1/FKBP8/GDF15/WWTR1/IGF1/KLF2/ARID5B/NDUFS6/IGF2/FOXS1/EN1/RAI1/RARA/ATF5/STAT3/RARG/UNC79/NPY1R/CSF1/ANKRD11/GPAT4/RARB/SH3PXD2B/TNS2/ZFP36L1/SLC25A25/ADRB2/GDF5/APP/WDTC1/PKDCC/XPA/TMED2/POU1F1/CDKN1C/APBA1/PDE4D/PLEKHA1/ETNK2/PLAG1/SPTBN2/STK40/COMP/GPR21/IHH/HSF1/NPPC
GO_NEGATIVE_REGULATION_OF_HEMOPOIESIS	GO_NEGATIVE_REGULATION_OF_HEMOPOIESIS	148	0.527733	1.90854	0.000103338	0.000474338	0.000184641	6322	tags=36%, list=14%, signal=31%	IL4R/JAK3/LILRB3/RUNX1/GPR171/MAFB/INHBA/UBASH3B/C1QC/LILRB1/TRIB1/GPR68/FCGR2B/ZC3H12A/CD74/RUNX3/CTLA4/PTPN2/PTK2B/FSTL3/FOXP3/LILRB4/HLX/ZFP36/TNFSF4/LOXL3/FBN1/SMAD7/SOCS1/SHH/CCL3/TMEM176B/CIB1/LYN/PF4/ZBTB7B/ANXA1/ZBTB46/RARA/TMEM176A/LTF/TBX21/IRF1/CARTPT/ZFPM1/FBXO7/ZFP36L1/IL2/CTNNB1/GPR55/INPP5D/MYC/TLR4
GO_NEGATIVE_REGULATION_OF_NEURON_APOPTOTIC_PROCESS	GO_NEGATIVE_REGULATION_OF_NEURON_APOPTOTIC_PROCESS	148	0.572014	2.06868	0.000103338	0.000474338	0.000184641	8398	tags=44%, list=18%, signal=36%	CEBPB/C5AR1/GRN/CLCF1/CCL2/HMOX1/SNCA/CORO1A/NEFL/ADAM8/ARRB2/VSTM2L/ARRB1/STAR/NRP1/LGMN/PTK2B/GABRA5/MDK/BAX/SNCB/AXL/ANGPT1/GABRB2/BDNF/NAIP/MAP2K4/NTRK1/STXBP1/SOD2/GRIN1/FZD9/JUN/LRP1/DNAJC5/HRAS/EN1/UNC5B/BCL2L1/HYOU1/CX3CL1/CNTF/GCLM/NR4A2/GDNF/GPI/CHL1/TGFB3/GDF5/ITSN1/AMBRA1/MAG/ADORA2A/ARMCX5-GPRASP2/GABRB3/DRAXIN/NGF/FAIM2/RHOA/PRKCG/NFATC4/BOK/TYRO3/MEF2C/MAP3K12
GO_NUCLEAR_HORMONE_RECEPTOR_BINDING	GO_NUCLEAR_HORMONE_RECEPTOR_BINDING	151	0.45621	1.65197	0.000103338	0.000474338	0.000184641	6484	tags=26%, list=14%, signal=23%	FHL2/VDR/CEBPB/NKX3-1/ETS2/FLT3/ARID5A/YWHAH/PRKCB/NCOA7/WIPI1/ARRB1/PPARG/ZBTB7A/PPARGC1B/LEF1/TAF10/NRIP1/TRIP4/HMGA1/FOXP1/GRIP1/JUP/STAT3/RARG/CALR/RNF6/TGFB1I1/RXRA/RARB/NCOR2/NR4A2/ACTN4/CTNNB1/ESR1/TADA3/DDX54/MMS19/SRC/PRMT2
GO_PLACENTA_DEVELOPMENT	GO_PLACENTA_DEVELOPMENT	148	0.601445	2.17512	0.000103338	0.000474338	0.000184641	8597	tags=47%, list=19%, signal=39%	CTSB/SPINT2/SOCS3/STC1/VDR/CEBPB/LIF/PHLDA2/JUNB/FOSL1/KRT8/ST14/SNAI1/WNT2/GJB2/IL10/SPP1/GRB2/SPINT1/CCN1/PPARG/MME/MAP2K1/DCN/LEF1/WNT7B/PRDM1/PTGS2/ASCL2/MAPK3/KRT19/LEP/CSF2/PTGIS/HS6ST1/CUL7/PCDH12/PDGFB/EOMES/IGF2/ADM/GJB5/DAZAP1/RSPO3/ADA/BMP5/CEBPA/EPOR/NR2F2/FZD5/RXRA/DLX3/CASP8/ZFP36L1/PKD2/GJB3/ANG/LDOC1/APELA/EPAS1/PPARD/ARNT/RTCB/VASH1/TMED2/CDKN1C/DNAJB6/BSG/ETNK2/HSP90AB1
GO_POSITIVE_REGULATION_OF_ION_TRANSMEMBRANE_TRANSPORT	GO_POSITIVE_REGULATION_OF_ION_TRANSMEMBRANE_TRANSPORT	148	0.595019	2.15188	0.000103338	0.000474338	0.000184641	7219	tags=48%, list=16%, signal=41%	THY1/SNCA/KCNQ1/P2RY6/PLCG2/STAC3/KCNE1/BDKRB1/WNK4/CRACR2A/CTSS/SLC9A1/TESC/ATP1B3/CEMIP/PTAFR/SHANK3/BAX/GLRX/CACNB2/KCNE3/CALCR/HAP1/GSTO1/G6PD/KCNC2/ARF1/EHD3/KCNMB1/CACNG3/GAL/COX17/NTSR1/RNF207/CXCL9/FLNA/CALM3/CACNG2/STAC2/GALR2/RAMP3/APLNR/STIM1/DRD1/KCNA1/CX3CL1/XCL1/CHCHD10/FGF14/KCNC1/TRPC6/RYR2/PKD2/CACNA2D1/CHP1/ACTN4/OPRK1/KCNJ2/LRRC38/HTR3A/ADRB2/GPER1/STIMATE/DNM2/TMSB4X/CACNB3/AN…
GO_POSITIVE_REGULATION_OF_NF_KAPPAB_TRANSCRIPTION_FACTOR_ACTIVITY	GO_POSITIVE_REGULATION_OF_NF_KAPPAB_TRANSCRIPTION_FACTOR_ACTIVITY	151	0.651583	2.35943	0.000103338	0.000474338	0.000184641	7784	tags=53%, list=17%, signal=44%	CD40/TNFRSF8/IL18R1/ICAM1/NOD2/S100A9/S100A8/PYCARD/ITGB2/TGFB1/SPHK1/TNFRSF11A/PRKCB/TRADD/RIPK3/ADAM8/TLR2/EDA2R/NLRC4/NLRP3/CAV1/RPS6KA4/ZBTB7A/MYD88/IL18RAP/TNFSF11/CAMK2A/NFKB1/S100A12/IL1B/PRKCH/TRIM38/PRKCZ/NFKB2/LRRFIP1/IL18/LGALS9/HSPA1A/NTRK1/NOD1/CD40LG/TRIM15/BTK/IRAK3/TRAF1/CIB1/TRIM32/FLOT1/CARM1/TLR6/CFLAR/CARD11/IKBKG/STAT3/LTF/DDRGK1/CX3CL1/GREM1/IRAK1/IL1RAP/TRIM8/TRAF2/HSPA1B/T…
GO_REGULATION_OF_LYMPHOCYTE_MEDIATED_IMMUNITY	GO_REGULATION_OF_LYMPHOCYTE_MEDIATED_IMMUNITY	151	0.695487	2.5184	0.000103338	0.000474338	0.000184641	7616	tags=60%, list=16%, signal=51%	IL1R1/CD40/CD1D/IL27RA/TNFRSF1B/IL18R1/STAT6/SLAMF6/IL7R/CD1C/PTPN6/TNFSF13/CCR2/WAS/FCER1G/CLCF1/CD96/TGFB1/SH2D1B/CD28/VAV1/CR1/LILRB1/IL6/C4BPB/NECTIN2/SH2D1A/FCGR2B/RIPK3/CD1E/IL10/ARRB2/CRTAM/SASH3/SERPINB9/IL12RB1/RAET1L/NLRP3/ULBP2/FOXP3/CLEC4G/PIK3R6/TNFSF4/IL18RAP/PTPRC/HAVCR2/IL1B/PRKCZ/C3/IL18/LGALS9/FCER2/SMAD7/NCR1/CD226/KIR2DL4/LEP/IL23A/BTK/PVR/CD1B/CLEC12B/FADD/GATA3/NCR3/LAMP1/FA…
GO_RESPONSE_TO_IONIZING_RADIATION	GO_RESPONSE_TO_IONIZING_RADIATION	148	0.492325	1.78049	0.000103338	0.000474338	0.000184641	6526	tags=30%, list=14%, signal=26%	THBD/ICAM1/TGFB1/HAMP/NABP1/IKBIP/CCL7/SFRP2/HSPA5/STAR/GRB2/MGMT/CDKN1A/CYBA/AEN/HMGA2/IFI16/PTPRC/EGR1/SNAI2/DCUN1D3/BAX/TMEM109/GPX1/PML/NAMPT/TNKS1BP1/BAK1/TSPYL5/HRAS/ANXA1/GATA3/BCL2L1/ALAD/ELK1/RPL26/KRT14/CCND1/SWI5/DNM2/MYC/MAP3K20/BABAM2/GADD45A/POLG
GO_ACTIN_FILAMENT_BUNDLE_ORGANIZATION	GO_ACTIN_FILAMENT_BUNDLE_ORGANIZATION	150	0.596976	2.1609	0.000103359	0.000474338	0.000184641	8916	tags=52%, list=19%, signal=42%	LCP1/WAS/SYNPO/PXN/PFN1/ARHGEF5/WNT4/PPM1F/AIF1/LIMK1/ITGB5/MET/PAK1/PTGER4/TACSTD2/PLEK/ARRB1/NRP1/SLC9A1/CD47/PTK2B/MYO1B/FHOD1/ARAP1/SHANK3/S100A10/DMTN/CORO1B/HSP90B1/CCN2/SHANK1/ZYX/ACTN1/TGFBR1/SRF/BAIAP2L1/GPR65/PHLDB2/TPM1/RFLNB/EPHA1/SHTN1/SDC4/TMEFF2/RHOF/APOA1/RHOD/FLNA/DLC1/BAIAP2/TAC1/SWAP70/CX3CL1/RND3/NF2/PLS3/ID1/SH3PXD2B/ACTN4/SYNPO2/TGFB3/BAIAP2L2/SRC/SHROOM1/SERPINF2/EPS8/FSCN1…
GO_BRANCHING_MORPHOGENESIS_OF_AN_EPITHELIAL_TUBE	GO_BRANCHING_MORPHOGENESIS_OF_AN_EPITHELIAL_TUBE	150	0.478868	1.73338	0.000103359	0.000474338	0.000184641	9111	tags=39%, list=20%, signal=31%	CTSZ/VDR/ENG/PLXND1/NKX3-1/WNT4/TGFB1/TGFBR2/WNT2/MET/SFRP2/PAK1/TACSTD2/NRP1/AREG/RDH10/MMP14/LEF1/SRF/PML/SLIT2/PGR/SHH/COL4A1/PAX8/ADAMTS16/CCL11/SPRY1/ACVR1/CSF1/DLL4/GREM1/CTSH/RASIP1/EDNRA/WT1/TNC/GDNF/PKD2/EPHA2/CTNNB1/PPP1CA/ESR1/MYC/SRC/TNF/ETV5/SPRY2/NFATC4/FGF1/LAMA5/ABL1/SIX2/GPC3/RSPO2/CELSR1/TCF21/IHH
GO_CELLULAR_RESPONSE_TO_STARVATION	GO_CELLULAR_RESPONSE_TO_STARVATION	150	0.489923	1.7734	0.000103359	0.000474338	0.000184641	9367	tags=41%, list=20%, signal=33%	DSC2/WNT4/GAS6/UPP1/RALB/ZC3H12A/WIPI1/HSPA5/CDKN1A/MYH13/UCP2/IFI16/FAS/PMAIP1/GABARAPL1/RIPOR1/XBP1/SRD5A1/GBA/KIAA1324/MAPK3/KLF10/JUN/MAP1LC3A/PDK4/PICK1/NUAK2/SIK1/STK24/SLC39A4/DNAJC15/BECN1/ATG7/SIK1B/CARTPT/GLUL/WDR45/CADPS2/ATF3/SLC38A2/HFE/SH3GLB1/RRAGA/SESN2/BHLHA15/DAP/AMBRA1/STK26/MAX/FBXO22/ZFYVE1/SREBF1/AOC1/C12orf66/RNF152/RPTOR/COMT/SIK2/INHBB/GABARAP/MYBBP1A/NFE2L2
GO_ISOMERASE_ACTIVITY	GO_ISOMERASE_ACTIVITY	150	0.439531	1.59099	0.000103359	0.000474338	0.000184641	7264	tags=33%, list=16%, signal=28%	PTGES/QSOX1/PTPA/TBXAS1/FKBP11/DSE/P4HB/FKBP1A/ITGB3/FUOM/FKBP9/TXNDC5/GLRX2/PDIA4/PMM2/PPIB/FKBP8/ALOXE3/PGM2L1/ERP44/ERO1A/PDIA5/RENBP/PPIAL4C/PTGIS/PDIA3/FKBP1B/PTGDS/GALM/GALE/RPUSD3/GLCE/FKBP5/PDIA6/PTGES2/AMACR/TSTA3/GPI/TOP1MT/TPI1/MIF/FKBP2/FKBP10/PUS1/FKBP7/RPIA/ENOSF1/PPIL2/PGAM1
GO_NEGATIVE_REGULATION_OF_NEURON_PROJECTION_DEVELOPMENT	GO_NEGATIVE_REGULATION_OF_NEURON_PROJECTION_DEVELOPMENT	150	0.553303	2.00281	0.000103359	0.000474338	0.000184641	8441	tags=46%, list=18%, signal=38%	CTSZ/ARHGAP4/SEMA6B/THY1/SEMA7A/PLK2/TRPV4/YWHAH/LGALS1/SPP1/NRP1/INPP5F/ARHGDIA/RAP1GAP2/SEMA4F/KREMEN1/RTN4RL1/PTPN9/DKK1/SEMA3C/SEMA3F/RTN4RL2/SEMA4A/SEMA3A/SPOCK1/NGEF/CERS2/SLIT2/FGF13/EFNB2/INPP5J/LRP1/CIB1/MINAR1/CARM1/STMN2/KLK8/RTN4/ARF6/PTEN/VIM/ZNF365/RNF6/GAK/DNM3/NGFR/SEMA4C/ID1/TRPC6/WNT3A/EFNA1/GFI1/RIT2/MAP4K4/DAB1/MAG/STX1B/DRAXIN/SEMA4B/PMP22/RHOA/EPHB2/LPAR1/NFATC4/BCL11A/RTN4R…
GO_POSITIVE_REGULATION_OF_INTRACELLULAR_PROTEIN_TRANSPORT	GO_POSITIVE_REGULATION_OF_INTRACELLULAR_PROTEIN_TRANSPORT	150	0.534549	1.93493	0.000103359	0.000474338	0.000184641	7114	tags=34%, list=15%, signal=29%	RAC2/HCLS1/PLK3/ITGB2/PRKCD/TGFB1/GAS6/ITGAM/ZC3H12A/PAK1/MYO1C/CEMIP/MICALL2/EDEM1/TMEM30B/IL1B/RIPOR1/OAZ1/HYAL2/PRNP/PTGS2/STOM/SFN/BAG3/EDEM2/SHH/LEP/CAMK1/CHRM1/CIB1/FLNA/UBE2L3/BCAP31/JUP/HRAS/PRKACA/ABLIM3/B3GAT3/FZD5/SEC16A/ATG13/CHP1/LEPROT/SH3GLB1/TCAF2/OAZ2/HPCA/CACNB3/ANK3/PDZK1/ZFAND1
GO_UDP_GLYCOSYLTRANSFERASE_ACTIVITY	GO_UDP_GLYCOSYLTRANSFERASE_ACTIVITY	150	0.576187	2.08565	0.000103359	0.000474338	0.000184641	8847	tags=47%, list=19%, signal=38%	GBGT1/MGAT1/B4GALT1/A4GALT/B3GNT8/COLGALT1/HEXB/CHPF2/GALNT12/PLOD3/CHSY1/HAS1/GXYLT2/GALNT2/GALNT6/B3GALT4/MGAT4B/CHSY3/UGCG/HEXA/GALNT9/CSGALNACT1/GCNT1/GALNTL6/GALNT17/B4GALT7/B4GALNT3/HAS2/EOGT/B3GNT2/GALNT18/B3GNT7/MGAT4A/GALNT5/NDST2/CHPF/MGAT5/HAS3/GALNT11/MGAT3/GALNT7/UGGT1/EXT2/LARGE1/B3GALT6/B3GAT3/B3GNT4/POGLUT3/PIGP/MGAT2/ABO/UGT1A8/CSGALNACT2/GALNT16/HYAL1/GALNT10/XYLT2/B3GNT3/MFNG/E…
GO_CELLULAR_GLUCOSE_HOMEOSTASIS	GO_CELLULAR_GLUCOSE_HOMEOSTASIS	145	0.497541	1.79708	0.000103434	0.000474338	0.000184641	9889	tags=42%, list=21%, signal=33%	PTPRN/HK3/PIM3/ICAM1/GAS6/SERPINF1/GPR68/VSNL1/HK1/LGALS1/ARRB1/STAR/ANO1/CYBA/UCP2/PTPRN2/RAB11FIP5/XBP1/STX4/SRF/AACS/TH/LRP1/PDK3/FKBP1B/MLXIPL/PRKACA/C2CD2L/PPP3CB/TRPM4/CARTPT/SIDT2/GCLM/NGFR/SLC29A1/ERN1/TIAM1/ENY2/OPRK1/CRH/GPER1/ADCY5/MAP4K4/POLG/IGF1R/PCK2/CDK16/NR1D1/GATA4/HK2/RAP1A/CYP7A1/PDX1/PRKCE/EFNA5/IRS2/ADRA2A/DYNLL1/JAGN1/GPR27/PPP3CA
GO_EARLY_ENDOSOME_MEMBRANE	GO_EARLY_ENDOSOME_MEMBRANE	145	0.547171	1.97634	0.000103434	0.000474338	0.000184641	10002	tags=45%, list=22%, signal=35%	SNX20/STEAP4/PMEPA1/EHD4/VAMP8/LITAF/ZFYVE28/REP15/FCGR1A/INPP5F/TICAM2/WDR81/FGD2/CAV1/HPS6/PI4K2A/DKK1/GPNMB/CD8B/PDLIM4/NSG1/RAB11FIP5/EPHA8/NTRK1/PML/AC034102.1/KIR2DL4/LAMP5/FCGR1B/CMTM6/ANXA1/CD274/ARF6/NSG2/SNX1/KIF16B/HLA-E/DNAJC13/FZD5/TMEM163/ABCA7/HGS/WNT3A/GGA2/HLA-F/VTI1B/GRIA1/MARCH1/SNX21/KCNH1/GRIPAP1/SNX2/WASHC2A/HLA-B/GGA1/BOK/UBXN6/RAB5C/EHD1/RAB31/RUFY1/SH3GL3/TMEM184A/RAB21/R…
GO_NEGATIVE_REGULATION_OF_CELLULAR_RESPONSE_TO_GROWTH_FACTOR_STIMULUS	GO_NEGATIVE_REGULATION_OF_CELLULAR_RESPONSE_TO_GROWTH_FACTOR_STIMULUS	145	0.566332	2.04554	0.000103434	0.000474338	0.000184641	6266	tags=40%, list=14%, signal=35%	NBL1/THBS1/WNT4/TGFB1/TGFBR2/NRROS/PMEPA1/SFRP2/ADGRA2/PTPN1/HSPA5/HTRA3/CAV2/FSTL3/CAV1/EMILIN1/ZBTB7A/DKK1/FBN1/DCN/ASPN/TGFBR1/HTRA4/VASN/CXCL13/HSPA1A/SMAD6/BAMBI/SULF2/SMAD7/SULF1/SLIT2/HHEX/ADAMTS12/GREM2/CHST11/MMRN2/PEG10/CFLAR/GATA3/SPRY1/VWC2L/GREM1/TGFB1I1/CREB3L1/SMURF1/CNMD/FZD1/GPC1/CIDEA/HGS/FAM89B/SPRY4/UBC/TGFB3/CD109/SNX25/DNM2
GO_FATTY_ACID_BIOSYNTHETIC_PROCESS	GO_FATTY_ACID_BIOSYNTHETIC_PROCESS	147	0.455466	1.64619	0.00010352	0.000474338	0.000184641	9207	tags=36%, list=20%, signal=29%	PTGES/ALOX5/TBXAS1/ACOT7/CD74/NR1H3/ALOX15B/XBP1/FABP5/AVPR1A/HACD1/PTGS2/OLAH/ALOXE3/LTC4S/PTGIS/ACSS2/PDK4/FADS3/PTGDS/MLXIPL/ANXA1/GIP/HACD4/APOC1/ELOVL1/MYO5A/LTA4H/SLC45A3/APOC2/ELOVL7/ABHD2/LPGAT1/PTGES2/ADIPOR1/ELOVL6/ABCD1/ELOVL4/CYP1A1/EIF6/ACSM3/MIF/PIBF1/PTGS1/WDTC1/THNSL2/AVP/CYP7A1/ELOVL3/ALOX12B/CBR1/INSIG2/MLYCD
GO_GOLGI_STACK	GO_GOLGI_STACK	147	0.524245	1.89478	0.00010352	0.000474338	0.000184641	10675	tags=46%, list=23%, signal=36%	ST3GAL1/B4GALT1/PLK3/NAGPA/PITPNM1/CHPF2/BET1L/CHSY1/GALNT2/FUT7/GAL3ST4/CHSY3/ARAP1/CSGALNACT1/NSG1/TMED3/GCNT1/MAN2A1/B4GALT7/B4GALNT3/NUCB1/ST6GAL1/SULF2/SULF1/MARCH4/TMEM115/CHPF/BCAP31/FUT4/YIPF1/NSG2/FUT1/LYPLA2/UXS1/GOLGA2/B3GALT6/FUT11/LPCAT2/RASIP1/MGAT2/RAB34/ABO/NSF/ST3GAL2/CSGALNACT2/GOLGA3/CANT1/ATL1/NSFL1C/ZFYVE1/USO1/GGTA1P/TMED2/XYLT1/B4GALT6/MBTPS1/GOLGB1/B4GALT5/GOLT1A/GOLGA8CP/…
GO_LOCALIZATION_WITHIN_MEMBRANE	GO_LOCALIZATION_WITHIN_MEMBRANE	147	0.583259	2.10807	0.00010352	0.000474338	0.000184641	10298	tags=52%, list=22%, signal=41%	THY1/ITGB2/GSN/TGFB1/ITGB7/CD2/DOCK2/RILPL2/GRASP/ITGB3/ARHGAP44/SEC24D/TYROBP/DNM1/SHANK3/PTPRC/NSG1/CDH13/CALY/SNAP25/NPTN/PRKCZ/NUMB/ITGA4/CEP112/ITGAL/EFNB2/CACNG3/RAB1A/DLG4/GRIP1/FZD9/IQSEC2/CPLX1/FLNA/PICK1/RFTN1/HRAS/CACNG2/SSH1/CACNG8/KIF17/CLIP1/GPC4/DNM3/GPC6/ANKS1B/SEC31A/RAB11A/STX3/LRRC7/DNM2/DLG3/HPCA/STX1B/ADAM10/RILPL1/AP3D1/RAC1/GRIPAP1/ETV5/SEC23A/SHISA6/RAP1A/ZDHHC3/CLSTN1/MES…
GO_REGULATION_OF_UBIQUITIN_DEPENDENT_PROTEIN_CATABOLIC_PROCESS	GO_REGULATION_OF_UBIQUITIN_DEPENDENT_PROTEIN_CATABOLIC_PROCESS	147	0.487184	1.76083	0.00010352	0.000474338	0.000184641	12053	tags=46%, list=26%, signal=34%	DAB2/PLK3/PLK2/PYHIN1/SH3RF2/TRIB1/RNF144B/PTK2B/CAV1/SVIP/PRICKLE1/GBA/HSPA1A/RNF217/WNT10B/SMAD7/PML/SHH/HERPUD1/BCAP31/CSNK1D/FHIT/VCP/PTEN/CBFA2T3/DDRGK1/CEBPA/SDCBP/SMURF1/NKD2/RNF19B/HSPA1B/PDCL3/FAM122A/DDA1/HFE/RPL11/UBQLN1/MAP1A/RNF144A/MAPK9/FBXO22/SUFU/RFPL1/BBS7/STUB1/HSP90AB1/ARAF/RAD23B/NFE2L2/SOCS5/BAG6/CLEC16A/ARIH1/AKT1/GNA12/UBQLN2/GIPC1/MDM2/UBXN1/RYBP/RACK1/RBX1/EGF/CSNK1A1/PA…
GO_BLOOD_MICROPARTICLE	GO_BLOOD_MICROPARTICLE	144	0.650111	2.3456	0.000103648	0.000474338	0.000184641	7827	tags=56%, list=17%, signal=47%	ENG/F13A1/GSN/PFN1/C1QC/TGFB1/FN1/C1QB/HSPA7/SERPING1/C1S/C1R/PROS1/ANGPTL4/IGHA2/TMPRSS13/IGHA1/IGHG2/ACTB/IGHV3-7/IGHG1/ACTG2/IGHG3/IGKC/IGLC3/IGHM/IGLC1/CP/IGLC2/CLIC1/ACTG1/IGKV2-30/IGHV3-23/IGKV1-5/YWHAZ/A2M/CFB/ITIH2/IGKV3-15/IGKV3-20/C3/HSPA6/CFH/STOM/HSPA1A/JCHAIN/IGKV4-1/IGLV3-21/IGHG4/MSN/SERPINA3/APOA1/IGLV3-25/IGKV2D-28/IGKV1-17/HP/OAZ3/FCN3/SDCBP/CPN2/POTEE/ZBTB38/HSPA1B/HBA1/IGKV1-3…
GO_CARDIOCYTE_DIFFERENTIATION	GO_CARDIOCYTE_DIFFERENTIATION	144	0.534339	1.9279	0.000103648	0.000474338	0.000184641	5051	tags=33%, list=11%, signal=30%	FHL2/RGS4/MYBPC2/TGFB1/HAMP/ANXA2/IGSF22/ANXA2P2/ARRB2/PAK1/SLC9A1/ITGB1/PDGFRB/LMNA/DKK1/TWIST1/SEMA3C/PRICKLE1/AKAP13/SRF/GATA6/MAP2K4/G6PD/MAPK3/IGF1/EFNB2/RGS2/NRG1/NRAP/MYH11/EOMES/MEF2A/SIK1/SOX17/MYOCD/RARA/SPRY1/CALR/ACVR1/GREM1/CTDP1/RXRA/RARB/MYBPC3/SORBS2/WT1/BVES/WNT3A
GO_INORGANIC_ANION_TRANSMEMBRANE_TRANSPORTER_ACTIVITY	GO_INORGANIC_ANION_TRANSMEMBRANE_TRANSPORTER_ACTIVITY	144	0.478338	1.72585	0.000103648	0.000474338	0.000184641	12722	tags=48%, list=27%, signal=35%	ANKH/GABRD/SLC12A5/LRRC8E/ANO4/ANO1/SLC26A2/SLC12A7/GABRA5/CLIC1/SLC37A2/ANO9/MFSD5/GABRB2/SLC4A3/VDAC1/SLC17A7/CLIC3/CLIC2/CLCA3P/GABRG2/GABRA1/CLIC6/GABRA6/SLC12A8/BSND/ANO10/SLC4A11/LRRC8C/CLCN1/GABRG3/BEST1/SLC4A7/SLC37A1/APOL1/GABRA3/SLC26A8/TTYH3/GABRA4/SLC12A9/GABRB3/FXYD1/GABRA2/ANO6/ANO7/CLCN7/SLC5A5/SLC1A1/SLC17A3/SLC4A1/ANO5/CLDN4/ADAMTS8/SLC13A4/SLC12A3/SLC18A1/CLCNKB/SLC26A3/SLC18A2/…
GO_LIPID_TRANSPORTER_ACTIVITY	GO_LIPID_TRANSPORTER_ACTIVITY	144	0.544612	1.96496	0.000103648	0.000474338	0.000184641	8479	tags=46%, list=18%, signal=38%	STRA6/PITPNM1/APOD/ATP8B3/PLSCR3/ATP8B1/PLTP/TSPO/NPC2/FABP4/ANO4/STAR/SLCO2B1/RBP4/STARD5/ABCC3/OSBPL5/TMEM30B/FABP3/ANO9/ATP8A2/ABCG1/APOL3/ABCA6/ABCA9/SLC51A/SLC27A4/OSBP2/SLC27A2/ATP8B4/APOA1/NPC1/PRELID2/SLC27A3/PCTP/GM2A/C2CD2L/OSBPL10/ABCA13/ABCC1/SLCO2A1/RFT1/ABCA1/PITPNM2/ABCA7/SLC27A1/SLC22A9/ATP11C/ABCA12/TNFAIP8L3/SLC10A6/ABCD1/SLC27A6/ATP8B2/GRAMD1A/ABCA2/PITPNA/ABCA4/PITPNB/PRELID1/…
GO_MYELOID_CELL_HOMEOSTASIS	GO_MYELOID_CELL_HOMEOSTASIS	144	0.556751	2.00876	0.000103648	0.000474338	0.000184641	8714	tags=42%, list=19%, signal=34%	JAK3/PIK3CD/HCLS1/MAFB/SPI1/CCR2/FCER1G/INHBA/AMPD3/HMOX1/IL6/NCKAP1L/PTPN2/FOXP3/ZFP36/IKZF1/ZBTB7A/PTBP3/DMTN/BAX/AXL/SRF/JMJD6/HSPA1A/DYRK3/G6PD/KLF2/HOXB6/ETS1/LYN/BAK1/MERTK/DNASE2/ANXA1/GATA3/STAT3/CXCR2/NFE2L1/ADGRF5/HCAR2/TRIM58/ACVR1B/HSPA1B/ZFPM1/PKNOX1/ZFP36L1/RPS17/GPI/INPP5D/RBFOX2/TRIM10/EPAS1/MAEA/P4HTM/KLF13/ARNT/ALAS2/RB1/LDB1/BCL6
GO_REGULATION_OF_CELL_SHAPE	GO_REGULATION_OF_CELL_SHAPE	144	0.631781	2.27947	0.000103648	0.000474338	0.000184641	7178	tags=49%, list=15%, signal=41%	FBLIM1/FMNL1/ICAM1/HCK/PARVB/FES/PLXND1/ITGB2/RHOG/CCL2/FN1/EPB41L3/CORO1A/FGR/MYH9/CDC42EP5/CCL7/CSF1R/HEXB/CCL13/RHOH/PTK2B/FGD2/SH3KBP1/FGD3/CDC42EP2/PLXNA1/CDC42EP3/ARAP1/ARHGAP15/PARVA/DMTN/SEMA4A/PLXNB2/WDR1/CCL24/FGD5/BAMBI/PLEKHO1/TPM1/RHOV/MSN/CCL3/LST1/ALDOA/CYFIP1/RHOF/ARHGAP18/RHOD/CDC42EP1/PDPN/DLC1/ANXA1/BAIAP2/GAS2/CCL11/RND3/COCH/CDC42SE1/BVES/DAPK3/KDR/DIAPH1/S100A13/SYNE3/PALMD/…
GO_REGULATION_OF_G_PROTEIN_COUPLED_RECEPTOR_SIGNALING_PATHWAY	GO_REGULATION_OF_G_PROTEIN_COUPLED_RECEPTOR_SIGNALING_PATHWAY	144	0.557712	2.01223	0.000103648	0.000474338	0.000184641	11832	tags=56%, list=26%, signal=42%	RGS4/CCL5/SNCA/ACPP/CXCL8/MET/RASGRP4/ARRB2/PLEK/ARRB1/CAV2/DNM1/GRK2/OPRL1/GRK5/C3/DGKQ/RGS16/HTR1B/CHGA/CALCR/GRK6/CNGB1/APLP1/GNAI2/RGS2/PPP1R9B/RGS18/GRP/PHF24/SSTR4/GUCA1C/RGS3/ADM/MRAP2/GUCY2D/ADCYAP1/RAMP3/APLNR/RGS14/ADA/HOMER2/RPH3AL/RGS10/FZD2/YWHAB/RGS1/GIT2/KLK5/NECAB2/ADRB2/GPER1/DNM2/APELA/GUCA1A/ATP2B4/KLK6/PPEF1/ALK/CNTN2/DTNBP1/FNTB/OPRM1/ROCK2/HTR2B/ARRDC3/PTGDR2/PALM/GPR27/USP2…
GO_SYMPORTER_ACTIVITY	GO_SYMPORTER_ACTIVITY	144	0.455505	1.64347	0.000103648	0.000474338	0.000184641	10361	tags=41%, list=22%, signal=32%	SLC16A3/SLC6A6/SLC22A18/SLC20A1/SLC46A2/SLC36A1/SLC12A5/SLC16A5/SLC10A3/SLC45A4/SLC2A6/SLC12A7/SLC16A13/MFSD12/SLC15A3/SLC6A17/SLC6A15/SLC2A9/SLC6A7/SLC16A11/SLC1A5/SLC17A7/SLC32A1/SLC13A5/SLC45A3/SLC17A6/SLC25A22/SLC12A8/SLC24A2/SLC24A1/SLC5A3/SLC4A11/SLC22A4/SLC45A1/SLC15A1/SLC4A7/SLC10A6/SLC38A2/SLC16A12/SLC38A1/SLC2A13/SLC12A9/SLC25A3/SLC16A6/SLC2A12/SLC6A20/SLC16A7/SLC5A5/MFSD4B/SLC33A1/SLC6…
GO_ADULT_BEHAVIOR	GO_ADULT_BEHAVIOR	143	0.495212	1.78596	0.000103681	0.000474338	0.000184641	8573	tags=38%, list=19%, signal=31%	NTAN1/SNCA/NRXN3/CXCL12/ARRB2/INPP5F/CSTB/MAFG/KALRN/SHANK3/SHANK1/SNCG/GRIN1/AGRP/TRH/LEP/NTSR1/NPC1/CRHBP/FADD/GABRG2/GIP/EN1/CHRNB4/PTEN/ABHD12/UNC79/DRD1/HOMER2/DBH/SDK1/CARTPT/LGI4/NR4A2/GDNF/CHRNB2/CHL1/OPRK1/ARCN1/CRHR1/CNTNAP2/DAB1/APP/NPY/KLHL1/EPS8/GRIN2D/ALK/CNTN2/CHRNA3/BTBD9/PAFAH1B1/OPRM1/CEND1/SPTBN2
GO_APICAL_JUNCTION_COMPLEX	GO_APICAL_JUNCTION_COMPLEX	143	0.496888	1.79201	0.000103681	0.000474338	0.000184641	9823	tags=46%, list=21%, signal=36%	JAML/SYNPO/CLDN23/KIFC3/VASP/NECTIN2/CLDN7/WNK4/SH3BP1/TACSTD2/RAP2B/FRMD4A/MICALL2/CYTH1/MXRA8/RAB13/CLMP/MPP7/TGFBR1/CLDN11/PRKCZ/CLDN16/F11R/YBX3/FRMD4B/LIN7A/JUP/CLDN1/PLXDC1/ARHGAP17/CLDN14/NECTIN4/FZD5/CLDN2/BVES/NHS/NECTIN3/CTNNB1/NECTIN1/CDH5/CCND1/CAMSAP3/EPB41L4B/DLG3/SHROOM4/FRMPD2/ANK3/USP53/SHROOM1/PMP22/RHOA/CYTH3/CXADR/UBN1/AOC1/CLDN34/MAPK15/SHROOM2/AMOTL1/ARHGEF2/CTNNA1/MTDH/CLDN…
GO_CARBOHYDRATE_TRANSPORT	GO_CARBOHYDRATE_TRANSPORT	143	0.469515	1.69329	0.000103681	0.000474338	0.000184641	13352	tags=48%, list=29%, signal=34%	AQP3/AQP9/SLC2A3/SLC35C1/RTN2/PRKCB/SLC45A4/SLC2A6/CREBL2/IL1B/MFSD12/SLC2A5/SLC37A2/C3/FABP5/IRS1/SLC2A9/IGF1/SLC35D2/SLC50A1/ITLN1/LEP/RNASEL/FFAR4/GRB10/MEF2A/PPBP/GIP/SLC35A2/DRD1/SLC45A3/RFT1/SLC5A3/EDNRA/SLC45A1/SELENOS/SLC37A1/INSR/SESN2/ENPP1/PPARD/TNF/SLC2A12/HK2/RAP1A/MFSD4B/GPC3/IRS2/CAPN10/NFE2L2/SLC35B4/SLC2A2/SLC37A3/RAB4B/AKT1/OSTN/SLC2A14/SLC5A11/SLC35B1/OSBPL8/SLC26A6/SMPD3/PRKCI…
GO_CHANNEL_REGULATOR_ACTIVITY	GO_CHANNEL_REGULATOR_ACTIVITY	143	0.513818	1.85307	0.000103681	0.000474338	0.000184641	9621	tags=45%, list=21%, signal=36%	KCNAB2/FXYD5/YWHAH/PRKCB/ITPR1/VAMP8/KCNE1/WNK4/SCN1B/INAFM2/CAV1/KCNE4/INAFM1/PRKCZ/LYNX1/STX1A/TSPAN13/KCNE3/KCNV1/FGF13/KCNMB1/CACNG3/KCNS1/FLNA/FKBP1B/TMPRSS3/CACNG2/GEM/SCN3B/PLN/CACNG8/FXYD7/STIM1/BSND/GRM2/KCNS3/CABP4/GRM7/CHP1/KCNE1B/SCN2B/LRRC38/ADRB2/VTI1B/STIMATE/HPCAL4/CNIH3/CACNB3/ATP2B4/SNF8/NPY/PKP2/FXYD1/RRAD/PRKG1/KCNAB1/FXYD2/RASA1/SLC30A1/GNB2/CACNG5/MCUB/PTPN3/PACSIN3
GO_FC_RECEPTOR_MEDIATED_STIMULATORY_SIGNALING_PATHWAY	GO_FC_RECEPTOR_MEDIATED_STIMULATORY_SIGNALING_PATHWAY	143	0.768106	2.77014	0.000103681	0.000474338	0.000184641	5696	tags=66%, list=12%, signal=58%	MYO1G/ARPC1B/HCK/WAS/CD247/FCER1G/PLPP4/FCGR2A/PRKCD/ARPC2/VAV1/FGR/SYK/CD3G/FCGR3A/FCGR2B/PLCG2/LIMK1/WIPF1/NCKAP1L/PAK1/FCGR1A/GRB2/MYO1C/CD47/IGHV1OR15-1/IGHG2/ACTB/IGHV3-7/IGHV3-30/IGKV2-28/IGHG1/IGHG3/IGLV3-1/IGKC/IGLV2-11/IGLC3/IGLC1/PTPRJ/IGLC2/PTPRC/ACTG1/IGKV2-30/IGHV3-23/IGKV1-5/IGLV1-40/IGKV1-16/IGKV2D-30/IGKV1D-39/IGKV3-15/IGKV3-20/IGLV2-14/CSK/IGHV2-5/IGHV4-59/IGHV3-33/IGLV2-23/IGLV1…
GO_HUMORAL_IMMUNE_RESPONSE_MEDIATED_BY_CIRCULATING_IMMUNOGLOBULIN	GO_HUMORAL_IMMUNE_RESPONSE_MEDIATED_BY_CIRCULATING_IMMUNOGLOBULIN	143	0.771921	2.7839	0.000103681	0.000474338	0.000184641	7024	tags=75%, list=15%, signal=64%	BCL3/CFI/C7/CD55/PTPN6/C1QA/TRBC2/C1QC/TRBC1/C1QB/CR1/C4BPB/SERPING1/FCGR2B/C1RL/C1S/C1R/IGHA2/C2/IGHV1OR15-1/IGHA1/IGHG2/IGHV3-7/IGHV3-30/IGKV2-28/IGHG1/IGHG3/IGLV3-1/IGKC/IGLV2-11/IGLC3/IGHM/IGLC1/IGLC2/PTPRC/IGKV2-30/IGHV3-23/IGKV1-5/IGLV1-40/IGHV3-15/IGKV1-16/IGHV1-69D/IGHV2-26/IGLL5/IGKV2D-30/IGKV1D-39/IGKV3-15/IGKV3-20/IGLV2-14/C3/IGHV2-5/IGHV4-59/IGHV1-18/IGHV3-33/IGLV2-23/IGLV1-51/IGHV5-1…
GO_POSITIVE_REGULATION_OF_EPITHELIAL_CELL_MIGRATION	GO_POSITIVE_REGULATION_OF_EPITHELIAL_CELL_MIGRATION	143	0.629569	2.27051	0.000103681	0.000474338	0.000184641	8799	tags=53%, list=19%, signal=43%	CD40/INSL3/SMOC2/VEGFC/GRN/P2RX4/ITGA3/THBS1/CCR6/PFN1/TGFB1/MAP2K3/PLK2/HMOX1/TGFBR2/PPM1F/ZC3H12A/MET/ADGRA2/HDAC7/ITGB3/SRPX2/NRP1/MMP9/LGMN/PTK2B/IQSEC1/DOCK5/HBEGF/HSPB1/NOS3/FOXC2/MAP3K3/STAT5A/FGFR1/HAS2/PTGS2/ANGPT1/NRP2/FOXP1/ANXA3/JUN/ETS1/CIB1/ENPP2/PDGFB/JCAD/ANXA1/TEK/GATA3/RTN4/ARF6/CALR/TAC1/ADAM9/CTSH/FGF7/KDR/RAB11A/GPI/SPARC/EPB41L4B/HYAL1/SRC/MAP4K4/TMSB4X/FGF18/RREB1/SCARB1/FG…
GO_RESPONSE_TO_FIBROBLAST_GROWTH_FACTOR	GO_RESPONSE_TO_FIBROBLAST_GROWTH_FACTOR	143	0.54231	1.95582	0.000103681	0.000474338	0.000184641	8356	tags=40%, list=18%, signal=33%	COL1A1/CCL5/FAM20C/SMOC2/THBS1/WNT4/CCL2/RUNX2/SNCA/CXCL8/STAR/GRB2/ZFP36/EGR3/CD44/CCN2/IER2/NPTN/FGFR1/HYAL2/CXCL13/SULF2/SULF1/MAPK3/FLRT2/IQGAP1/POSTN/GATA3/FGFRL1/SPRY1/ELK1/KIF16B/DLL4/CREB3L1/POLR2L/GPC1/GCLM/KCNC1/FGF7/TNC/SHOC2/ZFP36L1/SPRY4/SPRED2/CTNNB1/HYAL1/RBFOX2/SETX/POLR2A/FGF5/FGF18/SPRY2/NDST1/FGF1/ZFP36L2/HNRNPF/POLR2E
GO_TETRAPYRROLE_BINDING	GO_TETRAPYRROLE_BINDING	143	0.480675	1.73353	0.000103681	0.000474338	0.000184641	9461	tags=38%, list=20%, signal=31%	CYGB/CYP1B1/STEAP4/TBXAS1/HMOX1/GUCY1B1/PXDN/FLVCR2/CYBA/NOS3/CYP2S1/MPO/THAP4/CYBB/HEBP1/LPO/TDO2/TCN2/PTGS2/CYP7B1/CYP27A1/PTGIS/CYP26A1/CYB561D2/GUCY1A1/CYP11A1/CYP4X1/IDO1/LOXHD1/CBLIF/BACH1/PTGES2/TCN1/CYB5D2/CYP26B1/HBA1/CYB5R4/CAT/CYP1A1/IDO2/SRC/CYP2C18/HBA2/NR1D1/PTGS1/CYP4Z1/CYP19A1/CYP26C1/CYP7A1/CYP2R1/MT-CO1/NGB/CYP4A22/CYP4A11/HEBP2
GO_LEARNING	GO_LEARNING	142	0.572429	2.06323	0.000103756	0.000474338	0.000184641	7932	tags=45%, list=17%, signal=37%	STRA6/HRH2/SYNPO/FOSL1/NRXN3/NRGN/NPTX2/SLC12A5/PDE1B/PRKAR2B/TLR2/ITGB1/LGMN/RIN1/DKK1/KALRN/GABRA5/SHANK3/SHANK1/SNAP25/NPTN/SRF/HRH1/PTGS2/FOS/GRIN1/ADCY3/FGF13/DLG4/TH/VDAC1/JUN/NTSR1/ACTR2/JPH4/DRD5/EN1/GRIN2A/NEUROD2/JPH3/RGS14/TAC1/RIC8A/PPP3CB/DRD1/DBH/SLC8A2/SLC24A2/MAPK8IP2/CHRNB2/OPRK1/TBR1/CRHR1/CRH/INSR/CNTNAP2/MAP1A/APP/GRM5/EPHB2/NPS/CNTN2/TACR2/SYNJ1
GO_MAMMARY_GLAND_DEVELOPMENT	GO_MAMMARY_GLAND_DEVELOPMENT	142	0.499518	1.80043	0.000103756	0.000474338	0.000184641	8894	tags=39%, list=19%, signal=32%	VDR/CEBPB/STAT6/WNT4/TGFB1/TGFBR2/TNFRSF11A/WNT2/CSF1R/AREG/MGMT/CAV1/TNFSF11/KALRN/LEF1/BAX/XBP1/STAT5A/WNT7B/GPX1/PML/PGR/LBH/NRG1/CAPN1/ZBTB7B/ELF3/APRT/GATA3/CCL11/RTN4/NEURL1/CSF1/PAM/GPAT4/SLC29A1/WNT3A/CSN3/EPHA2/HOXB9/ESR1/TGFB3/CCND1/SRC/RREB1/TBX2/ETV5/BSX/CYP19A1/HK2/PRLR/XDH/GOT2/OXTR/IRS2/ROBO1
GO_NEGATIVE_REGULATION_OF_ION_TRANSPORT	GO_NEGATIVE_REGULATION_OF_ION_TRANSPORT	142	0.580023	2.0906	0.000103756	0.000474338	0.000184641	6614	tags=41%, list=14%, signal=35%	RGS4/LILRB2/STC1/ICAM1/THBS1/TGFB1/HAMP/SNCA/DYSF/LILRB1/PLA2R1/KCNE1/WNK4/MMP9/PTK2B/CAV1/NOS3/TWIST1/SERPINE2/OPRL1/ANO9/KCNE4/KCNE3/PTGS2/HTR1B/BIN1/GSTO1/HECW1/TRH/LEP/RGS2/NTSR1/CALM3/CLIC2/FKBP1B/VIP/GEM/ADCYAP1/PLN/PTEN/MAOB/CAB39/PXK/GPR35/ARL6IP5/ADORA1/HECW2/PKD2/NPY5R/GRM7/KCNE1B/HRH3/SPINK1/TCAF2/CRHR1/UBQLN1/CACNB3/ANK3
GO_PHOSPHATIDYLINOSITOL_3_KINASE_SIGNALING	GO_PHOSPHATIDYLINOSITOL_3_KINASE_SIGNALING	142	0.587372	2.11709	0.000103756	0.000474338	0.000184641	9216	tags=47%, list=20%, signal=38%	IER3/CCL5/PTPN6/PIK3CD/HCLS1/NKX3-1/CD28/FLT3/PRR5/FGR/PIK3R5/HCST/PDGFRB/PIK3AP1/HGF/PIK3R6/NCF1/CSF3/TWIST1/OSM/MYDGF/SERPINE2/DCN/SELP/FGFR1/IL18/PIP5K1C/ANGPT1/NTRK1/IRS1/KLF4/MAPK3/IGF1/FLT1/LEP/LYN/PDGFB/PEAR1/TEK/GATA3/UNC5B/PTEN/BECN1/PIP4K2A/PPP1R16B/EPOR/PIK3CG/PIK3IP1/ZFP36L1/KDR/PIP5K1B/CAT/GPER1/INSR/SRC/PPARD/IGF1R/TNF/TYRO3/HTR2B/NLRC3/PLEKHA1/IRS2/LTK/MYOC/FBXL2/SEMA4D
GO_POSITIVE_REGULATION_OF_LEUKOCYTE_DIFFERENTIATION	GO_POSITIVE_REGULATION_OF_LEUKOCYTE_DIFFERENTIATION	142	0.710073	2.55934	0.000103756	0.000474338	0.000184641	5610	tags=57%, list=12%, signal=50%	IL4R/LILRB2/RUNX1/CD27/IL7R/LIF/IL1RL2/HCLS1/NFKBIZ/IL2RA/FES/TNFSF9/TGFB1/GAS6/DCSTAMP/TGFBR2/CD4/TRIB1/SYK/GPR68/CD74/RUNX3/ADAM8/CCR1/NCKAP1L/TESPA1/SASH3/IL15/TESC/IL12RB1/NLRP3/TYROBP/FOXP3/LILRB4/HLX/PIK3R6/TNFSF4/ROR2/EGR3/TNFSF11/PPARGC1B/PTPRC/VNN1/MMP14/IL34/LEF1/XBP1/PRKCZ/AXL/CD86/IL18/LGALS9/VSIR/EVI2B/FOS/CYLD/SOCS1/SHH/KLF10/ZAP70/IL23A/BTK/JUN/ATP6AP1/PF4/FADD/ZBTB7B/ANXA1/CCL19/Z…
GO_REGULATION_OF_CALCIUM_ION_TRANSMEMBRANE_TRANSPORT	GO_REGULATION_OF_CALCIUM_ION_TRANSMEMBRANE_TRANSPORT	142	0.603526	2.17531	0.000103756	0.000474338	0.000184641	7109	tags=48%, list=15%, signal=41%	PTPN6/THY1/UBASH3B/TGFB1/SNCA/CORO1A/DYSF/P2RY6/PLCG2/STAC3/CACNA1C/BDKRB1/FKBP1A/CRACR2A/SLC9A1/PTK2B/CYBA/CEMIP/SELENON/OPRL1/BAX/CACNB2/TSPAN13/KCNE3/PRNP/AHNAK/JPH1/BIN1/CALCR/HAP1/GSTO1/G6PD/EHD3/NTSR1/CXCL9/LYN/CALM3/JPH4/CLIC2/FKBP1B/PRKACA/STAC2/GEM/PLN/RAMP3/JPH3/APLNR/MYO5A/STIM1/DRD1/CX3CL1/XCL1/PIK3CG/FGF14/GPR35/RYR2/PKD2/DIAPH1/CACNA2D1/CRHR1/GPER1/STIMATE/UBQLN1/HPCA/CACNB3/PSEN2/J…
GO_REGULATION_OF_DENDRITE_DEVELOPMENT	GO_REGULATION_OF_DENDRITE_DEVELOPMENT	142	0.501115	1.80619	0.000103756	0.000474338	0.000184641	10814	tags=47%, list=23%, signal=36%	PLK2/YWHAH/LZTS1/ARHGAP44/KALRN/SHANK3/SHANK1/SDC2/RAB17/NGEF/VLDLR/ITPKA/GRIN1/HECW1/ARF1/IQGAP1/CYFIP1/CAMK1/CFL1/ACTR2/CUL7/CARM1/ARF6/PTEN/NEURL1/BMP5/PACSIN1/SDK1/DNM3/CUX1/ID1/TRPC6/TIAM1/HECW2/EFNA1/SIPA1L1/IL2/CHRNB2/PAK3/CAPRIN2/SRCIN1/ARMCX5-GPRASP2/ADAM10/RHOA/LLPH/LPAR1/NFATC4/BCL11A/CAMK2B/CHRNA3/MEF2C/PAFAH1B1/EEF2K/FSTL4/CAMK1D/SEMA4D/CDKL5/CPEB3/RAB21/PPP3CA/STK11/OBSL1/ILK/NEDD4L…
GO_REGULATION_OF_POSTSYNAPTIC_MEMBRANE_POTENTIAL	GO_REGULATION_OF_POSTSYNAPTIC_MEMBRANE_POTENTIAL	142	0.52364	1.88738	0.000103756	0.000474338	0.000184641	8483	tags=43%, list=18%, signal=35%	RGS4/P2RX4/SNCA/GABRD/ARRB2/PTK2B/P2RX5/GABRA5/SHANK3/SHANK1/PRKCZ/STX1A/GABRB2/GRIN1/DLG4/CELF4/SLC17A7/CHRM1/NTSR1/GRIN3A/P2RX6/GABRG2/CHRNE/GABRA1/S1PR2/RIMS2/CHRNB4/GRIN2A/ADCYAP1/SSH1/PTEN/CHRNA9/GABRA6/KCNA1/GRIN2B/FGF14/SLC29A1/ADORA1/CHRNA2/MAPK8IP2/GABRG3/CHRNB2/ADRB2/GRID1/GRIA1/GABRA3/CACNB3/GABRA4/APP/ADORA2A/STX1B/IGSF9B/GABRB3/GRM5/GABRA2/GRIN2D/CHRNA3/MEF2C/OPRM1/RIMS1/NPAS4
GO_REGULATION_OF_VIRAL_LIFE_CYCLE	GO_REGULATION_OF_VIRAL_LIFE_CYCLE	142	0.541817	1.95289	0.000103756	0.000474338	0.000184641	4772	tags=33%, list=10%, signal=30%	CCL5/IFITM2/GSN/CD28/ISG20/FCN1/CD4/ANXA2/ANXA2P2/NECTIN2/PTX3/CXCL8/ZC3H12A/CD74/ADARB1/P4HB/LGALS1/APOBEC3C/HS3ST5/CAV2/TNIP1/CCL8/RESF1/HMGA2/IFI16/SLPI/LAMP3/TRIM38/PPIB/STOM/LGALS9/PML/IFITM3/APOBEC3D/TRIM15/APOBEC3H/IFITM1/RNASEL/CHMP4C/PABPC1/TRIM32/APOBEC3A/LTF/APOBEC3G/FCN3/TRIM8/CHMP4B
GO_CARDIAC_CONDUCTION	GO_CARDIAC_CONDUCTION	141	0.565177	2.03532	0.000103907	0.000474338	0.000184641	9193	tags=52%, list=20%, signal=42%	KCNK6/DSC2/CACNA2D4/GJA5/KCNQ1/CACNA1C/ITPR1/ATP2A3/KCNE1/SCN1B/KCNK15/SLC9A1/ITPR3/ATP1B3/CAV1/KCNK1/KCNE4/ATP1A1/CACNB2/KCNE3/BIN1/KCNK3/CACNA1F/EHD3/CACNG3/RNF207/FLNA/CALM3/FKBP1B/MEF2A/JUP/PRKACA/NPR1/CACNG2/KCNJ12/SCN3B/PLN/CACNG8/FXYD7/DSG2/STIM1/TRPM4/KCNJ5/SLC8A2/CACNA2D3/RYR2/CACNA2D1/CORIN/RYR3/DSP/KCNE1B/SCN2B/KCNJ2/ATP2B3/CACNB3/HCN4/ATP2B4/NPR2/PKP2/KCND3/FXYD1/CACNA1G/CXADR/ATP1A3/…
GO_NEPHRON_DEVELOPMENT	GO_NEPHRON_DEVELOPMENT	141	0.463208	1.66811	0.000103907	0.000474338	0.000184641	9105	tags=39%, list=20%, signal=31%	LIF/ITGA3/WNT4/TGFB1/ACTA2/WNK4/TACSTD2/FMN1/BASP1/PDGFRB/IL6R/EGR1/WNT7B/PODXL/ANGPT1/CALB1/SULF2/SULF1/WWTR1/SHH/PECAM1/CD34/ENPEP/IQGAP1/NOTCH3/PAX8/IRX3/PDGFB/GPR4/CFLAR/ADAMTS16/TEK/GATA3/SEC61A1/HEYL/SERPINB7/KIF26B/GREM1/WT1/GDNF/PKD2/CTNNB1/MYC/NID1/MYO1E/NPHS1/ANGPT2/FGF1/MEF2C/PTPRO/LAMA5/SIX2/GPC3/TCF21/MTSS1
GO_POSITIVE_REGULATION_OF_CELLULAR_PROTEIN_CATABOLIC_PROCESS	GO_POSITIVE_REGULATION_OF_CELLULAR_PROTEIN_CATABOLIC_PROCESS	141	0.487058	1.754	0.000103907	0.000474338	0.000184641	11903	tags=47%, list=26%, signal=35%	CTSC/DAB2/PLK3/PLK2/TNFAIP3/PYHIN1/SH3RF2/TRIB1/RNF144B/PTK2B/CAV1/EDEM1/PRICKLE1/RNF128/GBA/HSPA1A/CD81/RNF217/SMAD7/EDEM2/MSN/HERPUD1/LRP1/BCAP31/CSNK1D/VCP/PTEN/CBFA2T3/DDRGK1/CEBPA/SMURF1/NKD2/NUPR1/RNF19B/HSPA1B/FAM122A/UBQLN1/LDLR/RNF144A/TREM2/MAPK9/ECSCR/FBXO22/DACT1/RFPL1/TMTC3/BBS7/STUB1/PSMC2/PSMC3/NFE2L2/SOCS5/PSMC1/LRP2/BAG6/PSMC5/ARIH1/AKT1/DAB2IP/UBQLN2/MDM2/RACK1/RBX1/EGF/CSNK1A1/…
GO_REGULATION_OF_PRODUCTION_OF_MOLECULAR_MEDIATOR_OF_IMMUNE_RESPONSE	GO_REGULATION_OF_PRODUCTION_OF_MOLECULAR_MEDIATOR_OF_IMMUNE_RESPONSE	141	0.660403	2.37825	0.000103907	0.000474338	0.000184641	6322	tags=51%, list=14%, signal=44%	IL1R1/IL4R/JAK3/CD40/IL27RA/TNFRSF1B/IL18R1/STAT6/NOD2/SPON2/TNFSF13/CCR2/SEMA7A/FCER1G/CLCF1/CD96/TGFB1/HMOX1/CD28/LILRB1/IL6/FCGR2B/HK1/CD74/CD244/IL10/SASH3/NLRP3/FOXP3/RBP4/TNFSF4/PTPRC/IL1B/XBP1/PRKCZ/TNFRSF14/STX4/IL18/ANGPT1/SMAD7/MAPK3/MZB1/CD40LG/CD226/KIR2DL4/BTK/IRAK3/APOA1/FFAR2/GATA3/FFAR3/TNFRSF4/HLA-E/TRPM4/TBX21/XCL1/FZD5/TRAF2/CD22/FCRL3/EXOSC3/KLK7/IL2/HLA-F/KLK5/GPI/TICAM1/CD36…
GO_TUMOR_NECROSIS_FACTOR_SUPERFAMILY_CYTOKINE_PRODUCTION	GO_TUMOR_NECROSIS_FACTOR_SUPERFAMILY_CYTOKINE_PRODUCTION	141	0.705363	2.54016	0.000103907	0.000474338	0.000184641	6600	tags=60%, list=14%, signal=52%	BCL3/TNFRSF8/CD14/PTPN6/NOD2/SPON2/CCR2/PYCARD/FCER1G/THBS1/GAS6/TNFAIP3/LY96/LILRB1/LILRA5/ACP5/CD2/SLAMF1/ZC3H12A/ERRFI1/TSPO/CARD9/C5AR2/ADAM8/IL10/ARRB2/MAPKAPK2/TLR2/SASH3/CD47/TYROBP/FOXP3/CYBA/PTPN22/ZFP36/HSPB1/TWIST1/PTPRJ/GPNMB/PTAFR/PTPRC/HAVCR2/CYBB/AXL/CD86/ANGPT1/LGALS9/VSIR/MC1R/POMC/NOD1/CLEC4A/IGF1/TLR1/FOXP1/CD34/MMP8/CCL3/LEP/IL23A/IRAK3/C1QTNF4/PF4/FADD/SPN/CD274/CCL19/ARG2/RA…
GO_ADHERENS_JUNCTION_ORGANIZATION	GO_ADHERENS_JUNCTION_ORGANIZATION	140	0.587424	2.11522	0.000103928	0.000474338	0.000184641	8930	tags=54%, list=19%, signal=43%	THY1/KIFC3/THBS1/WNT4/APOD/PPM1F/NECTIN2/NRP1/SLC9A1/FMN1/CADM3/ACVRL1/PTK2B/IQSEC1/PTPRJ/LIMS1/S100A10/DMTN/CDH19/CDH13/DUSP3/MMP14/ACTN1/CSK/PIP5K1C/NUMB/SMAD7/PHLDB2/SDC4/IQGAP1/PVR/LRP1/RHOD/CDH11/DLC1/JUP/CDH17/TEK/ARF6/CDH9/PTEN/VCL/CTTN/GREM1/NECTIN4/DAPK3/KDR/NUMBL/ANG/DSP/NECTIN3/CTNNB1/NECTIN1/CDH5/CAMSAP3/CDH8/DUSP22/SRC/MAP4K4/COL16A1/PKP2/RHOA/RAC1/CDH26/CADM1/RASSF8/EPHA3/SLK/LAMA5/…
GO_AMINO_ACID_TRANSPORT	GO_AMINO_ACID_TRANSPORT	140	0.55983	2.01586	0.000103928	0.000474338	0.000184641	9853	tags=51%, list=21%, signal=40%	RGS4/SLC6A6/SNCA/SLC11A1/SLC7A7/KMO/SLC36A1/LRRC8E/SLC7A8/NFKBIE/SNAP25/AVPR1A/STX1A/SLC6A17/SLC16A10/STXBP1/SLC6A15/SYT1/TRH/SLC7A4/SLC6A7/SLC7A14/GLS/LEP/RGS2/SLC38A7/SLC1A5/SLC17A7/NTSR1/SLC32A1/CPLX1/SLC43A2/PDPN/SLC38A10/GLS2/TRPC4/SLC7A2/SLC17A6/SLC25A22/SLC38A6/NFE2L1/RAB3A/GRM2/SYT4/LRRC8C/ARL6IP5/ADORA1/PPFIA2/SLC38A8/SLC7A10/NPY5R/GRM7/HRH3/SLC38A2/SLC16A12/SLC43A1/SLC38A1/ADORA2A/AVP/S…
GO_CELLULAR_RESPONSE_TO_CARBOHYDRATE_STIMULUS	GO_CELLULAR_RESPONSE_TO_CARBOHYDRATE_STIMULUS	140	0.533616	1.92146	0.000103928	0.000474338	0.000184641	8040	tags=41%, list=17%, signal=34%	PTPRN/PIM3/ICAM1/GAS6/SERPINF1/MAPK13/GPR68/PRKCB/VSNL1/LGALS1/ARRB1/STAR/ANO1/CLEC7A/CYBA/UCP2/PTPRN2/SLC2A5/RAB11FIP5/XBP1/COLEC12/STX4/SRF/MAP2K4/AACS/TH/LEP/LRP1/PDK3/FKBP1B/MLXIPL/PRKACA/C2CD2L/PPP3CB/TRPM4/SIDT2/GCLM/SLC29A1/ERN1/TIAM1/ENY2/ZFP36L1/OPRK1/CRH/GPER1/ADCY5/MAP4K4/POLG/IGF1R/PCK2/CDK16/NR1D1/GATA4/RAP1A/CYP7A1/PDX1/PRKCE
GO_ENDOTHELIAL_CELL_PROLIFERATION	GO_ENDOTHELIAL_CELL_PROLIFERATION	140	0.643455	2.31698	0.000103928	0.000474338	0.000184641	8497	tags=51%, list=18%, signal=42%	ECM1/LRG1/LOXL2/VEGFC/THBS1/CCL2/HMOX1/DYSF/WNT2/CXCL12/IL10/SCG2/TNFSF12/ITGB3/NRP1/ACVRL1/CAV2/CYBA/PPARG/CAV1/EGR3/MYDGF/CDH13/CCL26/MMP14/XBP1/TGFBR1/STAT5A/FGFR1/EGFL7/CCL24/SULF1/NRP2/ITGA4/FLT1/CD34/LEP/JUN/APOA1/PDGFB/VIP/JCAD/TEK/CCL11/STAT3/CCR3/APLNR/DLL4/PPP1R16B/NR2F2/CNMD/NGFR/ERN1/KDR/PDCL3/EPHA2/ANG/PTPRM/SPARC/APELA/VEGFD/F3/TNF/ARNT/SCARB1/VASH1/XDH/MEF2C/ALDH1A2/HTR2B/RPTOR
GO_MEMBRANE_LIPID_BIOSYNTHETIC_PROCESS	GO_MEMBRANE_LIPID_BIOSYNTHETIC_PROCESS	140	0.497611	1.79182	0.000103928	0.000474338	0.000184641	13574	tags=50%, list=29%, signal=35%	GBGT1/ALDH3B1/PRKCD/A4GALT/ST8SIA4/SPHK1/ST6GALNAC6/CCN1/SGMS2/B3GALT4/GAL3ST4/UGCG/PIGT/TNFRSF1A/HACD1/GBA/PLPP2/GPAA1/CERS2/ALOXE3/CSNK1G2/SMPD1/ST8SIA3/HACD4/SPTLC2/ACER2/CLN8/ELOVL1/PIGB/ELOVL7/ORMDL2/LARGE1/PIGP/ST3GAL2/ELOVL6/ELOVL4/SPTLC3/CERS3/PIGS/TNF/ST3GAL5/NSMAF/ELOVL3/B3GNT5/ALOX12B/B4GALT6/ST6GALNAC5/B4GALT5/PRKD2/SPTLC1/B4GALT3/ACER3/DEGS1/PIGV/PIGQ/PIGO/RACK1/DPM2/ST8SIA5/ALDH3B2/…
GO_NEGATIVE_REGULATION_OF_IMMUNE_RESPONSE	GO_NEGATIVE_REGULATION_OF_IMMUNE_RESPONSE	140	0.718448	2.58701	0.000103928	0.000474338	0.000184641	8127	tags=62%, list=18%, signal=51%	IL4R/JAK3/SLAMF8/IL27RA/COL3A1/CD59/STAT6/CD55/IL7R/PTPN6/IL2RA/GRN/CCR2/CD96/TGFB1/TNFAIP3/HMOX1/CR1/VSIG4/LILRB1/C4BPB/SERPING1/FCGR2B/ZC3H12A/IL10/ARRB2/PTPN2/CD300A/SERPINB9/FCRLB/FOXP3/CLEC4G/PPARG/HLX/TNFSF4/LOXL3/IFI16/ACOD1/PTPRC/HAVCR2/NR1H3/ABR/NLRP6/A2M/SAMSN1/CD84/TNFRSF14/ANGPT1/LGALS9/GPX1/SMAD7/MMP12/KIR2DL4/LGALS3/IRAK3/APOA1/LYN/CLEC12B/IL1RL1/ZBTB7B/ANXA1/ARG2/ADCYAP1/PPP3CB/HLA…
GO_NEGATIVE_REGULATION_OF_LYMPHOCYTE_ACTIVATION	GO_NEGATIVE_REGULATION_OF_LYMPHOCYTE_ACTIVATION	140	0.70288	2.53095	0.000103928	0.000474338	0.000184641	6955	tags=57%, list=15%, signal=49%	IL4R/JAK3/LILRB2/RUNX1/CEBPB/TBC1D10C/PTPN6/SLA2/IL2RA/INHBA/TGFB1/TNFAIP3/LRRC32/VSIG4/LILRB1/FCGR2B/ZC3H12A/CD74/RUNX3/IL10/MNDA/CTLA4/PTPN2/CD300A/TYROBP/FOXP3/PTPN22/CLEC4G/HLX/TNFSF4/LOXL3/GPNMB/HAVCR2/DUSP3/TNFAIP8L2/SAMSN1/AXL/TNFRSF14/CD86/PRNP/LGALS9/VSIR/TNFRSF13B/SMAD7/LAX1/PLA2G2D/SOCS1/SHH/GAL/SDC4/LST1/LGALS3/BTK/TIGIT/PRKAR1A/LYN/MERTK/ZBTB7B/SPN/ANXA1/CD274/ARG2/IDO1/TBX21/XCL1/IR…
GO_REGULATION_OF_NEUROTRANSMITTER_TRANSPORT	GO_REGULATION_OF_NEUROTRANSMITTER_TRANSPORT	140	0.542855	1.95473	0.000103928	0.000474338	0.000184641	8486	tags=47%, list=18%, signal=39%	RGS4/SNCA/LILRB1/MCTP1/PRKCB/KMO/MCTP2/VAMP8/NCS1/SYT12/SYN1/TNFSF11/CAMK2A/CPLX2/SNCG/CACNB2/STX1A/HTR1B/STXBP1/SYT1/TRH/TOR1A/KCNC4/RGS2/NTSR1/GRIN3A/CPLX1/CALM3/FLOT1/HTR2C/SYT7/RIMS2/CHRNB4/ADORA2B/DRD1/MAOB/RAB3A/NAPB/SYT4/UNC13A/ARL6IP5/PPFIA2/GDNF/CHRNB2/RAP1B/VPS18/HRH3/CRH/GPER1/CPLX3/ADORA2A/STX1B/HTR1A/PRKCG/DTNBP1/CACNA1D/RAP1A/TACR2/BACE1/ATP2A2/CHRNA3/MEF2C/APBA1/RIMS3/RIMS1/ADCY1
GO_TOLL_LIKE_RECEPTOR_SIGNALING_PATHWAY	GO_TOLL_LIKE_RECEPTOR_SIGNALING_PATHWAY	140	0.658437	2.37092	0.000103928	0.000474338	0.000184641	8342	tags=55%, list=18%, signal=45%	CTSB/CTSL/CD14/S100A9/S100A8/ITGB2/TNFAIP3/LY96/ITGAM/IKBKE/BIRC3/TLR8/ARRB2/MAPKAPK2/TLR2/CTSS/CD300A/TICAM2/LGMN/CTSK/TNIP1/CYBA/PTPN22/PIK3AP1/CAV1/MYD88/TLR5/IRF4/ACOD1/TNIP3/HAVCR2/HSP90B1/NR1H3/NLRP6/CD300LF/COLEC12/TNIP2/TLR1/BTK/IRAK3/TRAF3/CNPY3/LYN/FLOT1/RFTN1/FADD/TLR6/TLR7/IKBKG/RTN4/RPS6KA3/UNC93B1/LTF/IRF1/IRAK1/LILRA2/FCRL3/CASP8/UBE2D1/GFI1/IRAK2/RAB7B/TICAM1/CD36/ESR1/UBC/UBQLN1/…
GO_VOLTAGE_GATED_CATION_CHANNEL_ACTIVITY	GO_VOLTAGE_GATED_CATION_CHANNEL_ACTIVITY	140	0.623301	2.24441	0.000103928	0.000474338	0.000184641	9193	tags=56%, list=20%, signal=45%	KCNK6/KCNAB2/GAS6/CACNA2D4/ANXA2/KCNQ1/ANXA2P2/CATSPER1/CACNA1C/KCNE1/NCS1/PTK2B/KCNH6/KCNG2/KCNMA1/KCNQ3/KCNK1/KCNC3/SNAP25/KCNE4/CACNB2/KCNJ15/KCNE3/HTR1B/GRIN1/KCNC2/KCNK3/CACNA1F/KCNV1/KCNC4/CACNG3/HCN1/KCNS1/GRIN3A/KCNS2/HCN2/CACNA1H/KCNG3/CACNG2/GRIN2A/KCNJ12/CACNA1B/CACNG8/KCNJ1/KCNJ5/KCNA1/CALHM1/GRIN2B/CACNA1I/KCNT1/CACNA2D3/KCNC1/CACNA1A/KCNH3/KCNS3/PKD2/CACNA2D1/TPCN2/KCNE1B/KCNJ2/LRRC…
GO_CALCIUM_ION_TRANSMEMBRANE_TRANSPORTER_ACTIVITY	GO_CALCIUM_ION_TRANSMEMBRANE_TRANSPORTER_ACTIVITY	139	0.637765	2.29503	0.000104004	0.000474338	0.000184641	9193	tags=57%, list=20%, signal=46%	TRPV2/TRPM2/P2RX4/GAS6/CACNA2D4/ANXA2/ANXA2P2/TRPV4/CATSPER1/CACNA1C/ITPR1/ATP2A3/NCS1/ITPR3/TRPM8/ORAI2/TMEM37/CACNB2/SLC8B1/HTR1B/JPH1/GRIN1/CACNA1F/CACNG3/MCOLN1/GRIN3A/JPH4/FKBP1B/CACNA1H/CLCA3P/PKD1L3/CACNG2/PKD2L1/GRIN2A/TRPC4/CACNA1B/CACNG8/SEC61A1/TRPM6/JPH3/CHRNA9/ORAI3/TRPM4/CALHM1/GRIN2B/SLC8A2/CACNA1I/SLC24A2/PANX1/PDE2A/FAM155A/CACNA2D3/SLC24A1/CACNA1A/TRPC6/RYR2/TRPA1/TRPV6/PKD2/CAC…
GO_DENDRITE_MORPHOGENESIS	GO_DENDRITE_MORPHOGENESIS	139	0.508373	1.82941	0.000104004	0.000474338	0.000184641	10722	tags=45%, list=23%, signal=34%	HPRT1/YWHAH/LZTS1/ARHGAP44/NRP1/ITGB1/KALRN/CAMK2A/SHANK3/SHANK1/SEMA3A/SDC2/NGEF/VLDLR/ITPKA/GRIN1/HECW1/DLG4/CFL1/ACTR2/CUL7/MEF2A/PTEN/ZNF365/PICALM/DNM3/CUX1/ID1/TRPC6/TIAM1/HECW2/EFNA1/MAPK8IP2/SIPA1L1/DOCK10/CHRNB2/PAK3/CAPRIN2/RBFOX2/SRCIN1/ARMCX5-GPRASP2/KLF7/ADAM10/MINK1/EPHB2/DTNBP1/NFATC4/CAMK2B/CHRNA3/PAFAH1B1/TRAK2/EEF2K/SEMA4D/CDKL5/RAB21/PPP3CA/STK11/OBSL1/ILK/NEDD4L/CUX2/TRAK1
GO_ERBB_SIGNALING_PATHWAY	GO_ERBB_SIGNALING_PATHWAY	139	0.528865	1.90315	0.000104004	0.000474338	0.000184641	10896	tags=50%, list=24%, signal=39%	PLAUR/MVP/RHBDF2/TGFB1/DOK1/EREG/SHC1/ERRFI1/MATK/ZFYVE28/PTPN2/MMP9/AREG/SHKBP1/GRB2/LGMN/PTK2B/HBEGF/SH3KBP1/NCF1/PTPRJ/ARAP1/FASLG/CDH13/DUSP3/PTPRR/HAP1/NCK2/IQGAP1/ITGA1/NRG1/GPRC5A/EFEMP1/EPN1/RTN4/SPRY1/CBLC/NEURL1/KIF16B/CDC37/PTPN12/ZGPAT/HGS/ADORA1/PTPN18/GPER1/TGFA/SRC/APP/EPS8/SPRY2/BTC/BCAR1/REPS2/STUB1/RHBDF1/ABL1/MYOC/GAREM1/ADRA2A/PTPN3/SOCS5/SH3GL2/SHC3/MVB12B/AKT1/DAB2IP/RAB7A/C…
GO_MORPHOGENESIS_OF_A_POLARIZED_EPITHELIUM	GO_MORPHOGENESIS_OF_A_POLARIZED_EPITHELIUM	139	0.460117	1.65575	0.000104004	0.000474338	0.000184641	11056	tags=43%, list=24%, signal=33%	DAB2/CTHRC1/PFN1/SFRP2/ARRB2/SH3BP1/ROR2/DKK1/PRICKLE1/AP2M1/WDR1/AP2S1/AP2A2/MSN/PSMD1/FZD6/PRICKLE2/TRAF3IP1/RSPO3/ARHGEF19/AP2A1/GPC4/FZD5/SMURF1/FZD1/FZD2/GPC6/TIAM1/PSMB6/PSMB10/AJAP1/CAMSAP3/DLG3/PSMD9/DACT1/RHOA/RAC1/FZD7/PSME4/FZD4/LAMA5/PAFAH1B1/PSMB7/PSMC2/ABL1/PSMD2/PSMC3/GPC3/CELSR1/PSMA1/PSMC1/PSMC5/PSMA8/BRSK1/PSMF1/PSMD11/TCF15/PSMD4/CLTC/PSMD13
GO_POSITIVE_REGULATION_OF_CYSTEINE_TYPE_ENDOPEPTIDASE_ACTIVITY	GO_POSITIVE_REGULATION_OF_CYSTEINE_TYPE_ENDOPEPTIDASE_ACTIVITY	139	0.635549	2.28706	0.000104004	0.000474338	0.000184641	9109	tags=55%, list=20%, signal=45%	TNFRSF10A/S100A9/S100A8/PYCARD/TNFRSF10B/NKX3-1/GSN/LCK/SNCA/PPM1F/CIDEB/TRADD/ARRB1/NLRP12/CCN1/LGMN/CASP4/NLRC4/NLRP3/PPARG/CASP5/IFI16/FASLG/CCN2/FAS/PMAIP1/RPS27L/BAX/PERP/TNFSF15/LGALS9/GRIN1/NLRP2/NOD1/PML/TNFSF10/BAK1/BBC3/DLC1/BCAP31/MEFV/FADD/VCP/CASP10/GRIN2A/ACER2/GRIN2B/CTSH/NGFR/TRAF2/IFT57/WNT3A/ARL6IP5/CASP8/CYFIP2/GPER1/MYC/DAP/SOX7/F3/GRAMD4/AIM2/TNF/NGF/RHOA/RIPK1/RFPL1/TBC1D10A…
GO_LIGAND_GATED_ION_CHANNEL_ACTIVITY	GO_LIGAND_GATED_ION_CHANNEL_ACTIVITY	138	0.558238	2.00736	0.000104123	0.000474338	0.000184641	9234	tags=48%, list=20%, signal=38%	KCNK6/TRPM2/P2RX4/GABRD/ITPR1/ITPR3/PTK2B/ASIC2/P2RX5/GABRA5/KCNK1/KCNJ15/GABRB2/JPH1/GRIN1/CNGB1/HCN1/SLC17A7/MCOLN1/GRIN3A/HCN2/P2RX6/JPH4/FKBP1B/SCNN1A/GABRG2/CHRNE/GABRA1/CHRNB4/GRIN2A/KCNJ12/KCNJ1/JPH3/CHRNA9/GABRA6/KCNJ5/GRIN2B/HTR3B/RYR2/CHRNA2/TRPA1/PKD2/GABRG3/TPCN2/RYR3/CHRNB2/KCNJ2/HTR3A/RASA3/GRID1/GRIN3B/GRIA1/GABRA3/HCN4/GABRA4/GABRB3/KCNA10/ZACN/GABRA2/GRIN2D/CHRNA3/HTR3C/SHROOM2/T…
GO_POSITIVE_REGULATION_OF_JNK_CASCADE	GO_POSITIVE_REGULATION_OF_JNK_CASCADE	138	0.621654	2.23539	0.000104123	0.000474338	0.000184641	7795	tags=49%, list=17%, signal=41%	CCR7/CD27/NOD2/PYCARD/ARHGEF5/MLKL/SH3RF2/SYK/TRPV4/TNFRSF11A/FCGR2B/SLAMF1/CARD9/PTPN1/PAK1/GADD45B/EDA2R/PTK2B/FGD2/NCF1/ROR2/DBNL/DKK1/TNFSF11/MAP3K21/IL1B/CCN2/MAP4K1/SEMA3A/MAP3K11/WNT7B/MAP3K9/IL1RN/MAP2K4/NOD1/CD40LG/MMP8/ZNF622/TPD52L1/HRAS/TLR6/ERN2/CCL19/IL36B/SDCBP/FZD5/TRAF2/MAP3K6/ERN1/TIAM1/IL36RN/TLR4/MAP3K20/FZD8/DUSP22/MAP4K2/GADD45A/MAP3K10/APP/SERPINF2/TNF/RIPK1/FZD7/MINK1/MDFI…
GO_REGULATION_OF_PEPTIDYL_SERINE_PHOSPHORYLATION	GO_REGULATION_OF_PEPTIDYL_SERINE_PHOSPHORYLATION	138	0.557781	2.00572	0.000104123	0.000474338	0.000184641	10858	tags=53%, list=23%, signal=41%	LIF/HCLS1/IL11/TGFB1/GAS6/BDKRB2/SNCA/IL6/PPM1F/SFRP2/ARRB2/PAK1/ARRB1/INPP5F/HGF/CAV1/CSF3/TXN/DKK1/OSM/CD44/CREBL2/DMTN/BAX/SH2D3C/PTGS2/ANGPT1/CALCR/SMAD7/NCK2/INPP5J/TCL1A/TNKS1BP1/CAMK1/BAK1/MLXIPL/EIF4G1/RAMP3/PLCL2/MAPKAP1/IFNA10/WNT3A/IFNA13/IFNA6/SH2D3A/CAPRIN2/MIF/ATP2B4/IFNA4/APP/IFNW1/TNF/IFNA7/IFNA14/SPRY2/AVP/IFNE/PDE4D/RPTOR/HSP90AB1/PRKD2/ARAF/TCL1B/HRC/IFNA8/IRGM/IFNG/RIPK2/NOS1/…
GO_REGULATION_OF_RHO_PROTEIN_SIGNAL_TRANSDUCTION	GO_REGULATION_OF_RHO_PROTEIN_SIGNAL_TRANSDUCTION	138	0.587524	2.11267	0.000104123	0.000474338	0.000184641	8894	tags=50%, list=19%, signal=41%	COL3A1/ITGA3/ARHGEF5/P2RY10/VAV1/ARHGDIB/PLEKHG5/MET/ARRB1/NRP1/ITGB1/ARHGDIA/PDGFRB/FGD2/FGD3/P2RY8/KALRN/EPS8L2/ABR/GPR174/RASGRF2/AKAP13/NGEF/GPR65/FGD5/ABL2/APOA1/OBSCN/FLOT1/GPR4/DLC1/EPS8L1/GPR18/LPAR6/ARHGEF19/ITSN2/ABCA1/ABRA/F2RL2/PLEKHG4/CDC42SE1/RASIP1/GPR35/MYO9B/TIAM1/RASGRF1/VAV2/ARHGEF11/RIT2/GPR55/ARHGEF1/ARHGEF17/ITSN1/KANK2/PLEKHG2/EPS8/F2RL3/RAC1/MCF2L2/ARHGEF3/LPAR1/ARHGEF15/R…
GO_SODIUM_ION_TRANSMEMBRANE_TRANSPORT	GO_SODIUM_ION_TRANSMEMBRANE_TRANSPORT	138	0.496796	1.78642	0.000104123	0.000474338	0.000184641	10467	tags=43%, list=23%, signal=33%	TRPM2/FXYD5/SLC20A1/YWHAH/WNK4/SCN1B/SLC9A1/TESC/SCN9A/ATP1B3/ASIC2/SLC9A7/KCNK1/GLRX/ATP1A1/SLC8B1/STOM/HECW1/ARF1/HCN1/SLC17A7/HCN2/SCNN1A/PKD2L1/SCN3B/SLC9A9/FXYD7/TRPM4/SLC8A2/SLC24A2/SLC24A1/SLC4A11/HECW2/SCN8A/SLC9A4/PKD2/CHP1/ACTN4/SCN2B/DNM2/SCN2A/HCN4/ATP2B4/ANK3/FXYD1/CNNM4/ATP1A3/PRKCE/ANO6/SHROOM2/FXYD2/SLC17A3/SCN7A/PTPN3/SCN5A/SLC12A3/NOS1/NEDD4L/OSR1
GO_VACUOLAR_TRANSPORT	GO_VACUOLAR_TRANSPORT	138	0.48238	1.73458	0.000104123	0.000474338	0.000184641	9089	tags=36%, list=20%, signal=29%	GRN/NAGPA/DENND3/RILP/HGSNAT/ATP6V0D1/HSPA1A/BIN1/ARF1/PSAP/EHD3/CACNG3/ARSB/CHMP4C/LRP1/NPC1/VCP/CACNG2/LAMP1/CACNG8/ATP6V0D2/BECN1/M6PR/HOOK1/GAK/SMURF1/CHMP4B/HGS/CHMP1B/IGF2R/RAB7B/CHMP3/VPS18/VPS37C/ADRB2/LEPROT/VTI1B/SNF8/CHMP7/LEPROTL1/VTI1A/VPS37A/AP3D1/TMEM50A/CHMP4A/UBXN6/TRAK2/SCARB2/CACNG5/SPTBN5
GO_ADENYLATE_CYCLASE_ACTIVATING_G_PROTEIN_COUPLED_RECEPTOR_SIGNALING_PATHWAY	GO_ADENYLATE_CYCLASE_ACTIVATING_G_PROTEIN_COUPLED_RECEPTOR_SIGNALING_PATHWAY	135	0.581995	2.0888	0.000104254	0.000474338	0.000184641	9474	tags=53%, list=20%, signal=42%	S1PR4/PTGER2/ADGRE2/TBXA2R/ADGRE1/ADRB3/UCN2/PTGIR/PTGER4/ADRA1B/OPRL1/ADGRG3/AKAP13/RXFP1/CHGA/MC1R/CALCR/GPR65/ADCY7/ADGRE3/ADCY3/APLP1/GNAI2/PTGER1/SSTR4/PTH1R/ADCY9/CXCL9/ADGRE5/VIP/PF4/ADM/DRD5/MRAP2/ADGRD1/GALR2/ADCYAP1/ADORA2B/PLN/RAMP3/DRD1/ABCA1/GPR26/GPR3/ADRA2B/ADRA2C/RIT2/ADCY4/ADRB2/CRHR1/GPER1/ADCY5/GNAL/ATP2B4/MC4R/ADORA2A/GNG2/PTHLH/PTGFR/ADGRL4/GPR78/PDE4D/OPRM1/ADCY1/GNAQ/ARRDC3…
GO_CELLULAR_RESPONSE_TO_ANTIBIOTIC	GO_CELLULAR_RESPONSE_TO_ANTIBIOTIC	135	0.574601	2.06226	0.000104254	0.000474338	0.000184641	9860	tags=47%, list=21%, signal=37%	CYP1B1/STAT6/TRPM2/SPI1/PRKCD/AHR/TNFAIP3/MAPK13/SPHK1/IL6/CCL7/ZC3H12A/MET/RIPK3/IL10/HSPA5/STAR/SLC9A1/LCN2/HGF/TXN/IL18RAP/EGR1/CYBB/AXL/ADCY7/NQO1/ADCY3/KLF4/PSAP/KCNMB1/KLF2/MAP1LC3A/CRIP1/ETS1/ACTR2/PDGFB/ANXA1/PTEN/BECN1/IL18BP/TRPC6/GNAI1/ADCY5/SETX/SRC/STK26/RIPK1/STK25/SIRPA/PRKCE/MEF2C/ABL1/ADCY1/PLEKHA1/EFNA5/DNMT3A/LARP1/NFE2L2/HSF1/KDM6B/JAGN1/PAWR
GO_NEGATIVE_REGULATION_OF_INFLAMMATORY_RESPONSE	GO_NEGATIVE_REGULATION_OF_INFLAMMATORY_RESPONSE	135	0.666853	2.39335	0.000104254	0.000474338	0.000184641	8491	tags=58%, list=18%, signal=47%	SOCS3/SLAMF8/TNFRSF1B/METRNL/IL2RA/GRN/PYCARD/PRKCD/TNFAIP3/SERPINF1/APOD/SIGLEC10/ACP5/FCGR2B/ZC3H12A/IL10/IL1R2/PTGER4/PTPN2/NLRP12/NLRP3/CD200R1/FOXP3/PPARG/HGF/FNDC4/NFKB1/CCN3/ACOD1/PTPRC/NR1H3/ABR/NLRP6/CHID1/TNFAIP8L2/TNFRSF1A/GBA/GPX1/ADCY7/SAA1/KLF4/IGF1/CNR2/TNFAIP6/FFAR4/APOA1/ETS1/PTGIS/MEFV/TEK/GATA3/ADCYAP1/LRFN5/ADA/CX3CL1/OTULIN/ADORA1/IL22RA2/IL2/KRT1/NPY5R/SELENOS/ABCD1/CDH5/GPE…
GO_NEURON_PROJECTION_TERMINUS	GO_NEURON_PROJECTION_TERMINUS	135	0.62041	2.22667	0.000104254	0.000474338	0.000184641	7932	tags=52%, list=17%, signal=43%	PTPRN/KCNAB2/P2RX4/SNCA/PRKCB/NCS1/ACTB/FSTL3/PTPN9/MME/PENK/PTPRN2/AP1S1/ACTG1/CPLX2/ATP6V0D1/HTR1B/CALB1/GRIN1/KCNC2/PNOC/SYT1/CNGB1/KCNC4/DLG4/TH/AAK1/CRHR2/CYFIP1/CHRM1/NTSR1/SLC32A1/PDYN/MOB2/CPLX1/CRHBP/SYT7/BLVRB/ADCYAP1/ELK1/PACSIN1/KCNA1/UNC13C/ATCAY/RGS10/CHRM3/RAB3A/KCNC1/TPRG1L/SYT4/GLUL/UNC13A/ADORA1/CABP4/ADRA2C/OPRK1/GPER1/GOT1/CPLX3/ITSN1/CDH8/NTS/POLG/BSN/MICAL1/VTI1A/AP3D1/PRKCG…
GO_POSITIVE_REGULATION_OF_INFLAMMATORY_RESPONSE	GO_POSITIVE_REGULATION_OF_INFLAMMATORY_RESPONSE	135	0.741975	2.66297	0.000104254	0.000474338	0.000184641	7024	tags=65%, list=15%, signal=55%	TGM2/CCR7/CEBPB/NOD2/S100A9/S100A8/NFKBIZ/C1QA/SERPINE1/GRN/CCR2/ITGB2/FCER1G/GPSM3/CD28/MAPK13/SNCA/ITGAM/IL6/LILRA5/TRPV4/IL17RA/CD6/TNFRSF11A/TRADD/CCL18/ADAM8/VAMP8/PTGER4/FABP4/TLR2/NLRP12/IL15/CD47/F12/TNIP1/OSMR/TNFSF4/MYD88/TNFSF11/OSM/S100A12/IL1B/TSLP/TNFRSF1A/C3/IL18/HYAL2/PTGS2/CCL14/CCL24/MMP8/CCL3/IL23A/BTK/ETS1/IL1RL1/TLR6/TLR7/FFAR2/IDO1/ADORA2B/FFAR3/TAC1/HLA-E/MGST2/PLA2G7/CX3CL…
GO_POSITIVE_REGULATION_OF_LIPID_METABOLIC_PROCESS	GO_POSITIVE_REGULATION_OF_LIPID_METABOLIC_PROCESS	135	0.624004	2.23957	0.000104254	0.000474338	0.000184641	8777	tags=52%, list=19%, signal=42%	CCR7/NOD2/PRKCD/WNT4/TGFB1/FLT3/FGR/FPR2/STAR/CCN1/PTK2B/PPARG/PDGFRB/TWIST1/RAB38/CREBL2/FABP3/IL1B/NR1H3/CCDC3/DGKZ/TNFRSF1A/ABCG1/EPHA8/AVPR1A/LDLRAP1/PTGS2/CD81/IRS1/FLT1/PNPLA2/EEF1A2/APOA1/LYN/PDGFB/MLXIPL/ADM/HTR2C/ANXA1/CCL19/TEK/APOC1/AADAC/SLC45A3/APOC2/ADGRF5/CTDNEP1/LPGAT1/SLC27A1/TNFAIP8L3/VAV2/ABCD1/CAPN2/LDLR/AMBRA1/SRC/NR1D1/TNF/NSMAF/POR/CPT1A/AVP/SCARB1/APOA2/FGF1/CYP7A1/SREBF1/…
GO_REGULATION_OF_PROTEIN_DEPHOSPHORYLATION	GO_REGULATION_OF_PROTEIN_DEPHOSPHORYLATION	135	0.501337	1.79931	0.000104254	0.000474338	0.000184641	6241	tags=31%, list=13%, signal=27%	LILRB2/PRKCD/TGFB1/PTPA/SH3RF2/RCAN2/FKBP1A/NCKAP1L/CD300A/NUAK1/PPP1R15A/PDGFRB/PTPRC/HSP90B1/GBA/PPP1R3B/IGFBP3/PPP6R1/PPP1R7/GNAI2/LGALS3/PPP1R14C/ITGA1/PPP1R9B/PPP4R4/SMPD1/CALM3/MGAT5/FKBP1B/DLC1/PHACTR2/SWAP70/PPP1R16B/B3GAT3/ELFN1/YWHAB/FCRL3/ADORA1/SHOC2/FAM122A/PPP2R2C/PPP1R37
GO_REGULATION_OF_RECEPTOR_SIGNALING_PATHWAY_VIA_STAT	GO_REGULATION_OF_RECEPTOR_SIGNALING_PATHWAY_VIA_STAT	135	0.633582	2.27394	0.000104254	0.000474338	0.000184641	7053	tags=47%, list=15%, signal=40%	JAK3/SOCS3/BCL3/CD40/CYP1B1/TNFRSF18/IL7R/LIF/CCL5/HCLS1/CLCF1/IL10RA/FLT3/IL10RB/IL6/CSF1R/IL10/PTPN2/IL15/CD300A/INPP5F/PTK2B/CAV1/IL6R/IL31RA/OSM/PTPRC/TSLP/TNFRSF1A/IL18/IGF1/SOCS1/PECAM1/LEP/IL23A/CSF2/LYN/MGAT5/CRLF2/IL24/STAT3/CTF1/AKR1B1/NF2/CNTF/IFNA10/HGS/IFNA13/IL22RA2/IFNA6/IL21/IL2/ADIPOR1/LEPROT/CSHL1/DAB1/IL12B/IFNA4/PIBF1/IFNW1/CRLF3/TNF/IFNA7
GO_REGULATION_OF_T_CELL_DIFFERENTIATION	GO_REGULATION_OF_T_CELL_DIFFERENTIATION	135	0.698009	2.50517	0.000104254	0.000474338	0.000184641	5610	tags=53%, list=12%, signal=47%	IL4R/JAK3/LILRB2/TNFRSF18/RUNX1/CD27/IL7R/IL1RL2/NFKBIZ/IL2RA/CCR2/TNFSF9/TGFB1/CD28/TGFBR2/CR1/SYK/SLC46A2/CD2/ZC3H12A/CD74/RUNX3/ADAM8/NCKAP1L/HLA-DOA/CTLA4/TESPA1/PTPN2/SASH3/IL15/IL12RB1/NLRP3/FOXP3/LILRB4/HLX/PIK3R6/TNFSF4/EGR3/LOXL3/IRF4/PTPRC/VNN1/NFATC2/XBP1/ZNF683/PRKCZ/CD86/IL18/PRDM1/LGALS9/VSIR/CYLD/SMAD7/SOCS1/SHH/ZAP70/IL23A/IL27/ZBTB7B/ANXA1/CARD11/CCL19/RARA/GATA3/ADA/TBX21/IRF1/I…
GO_CALCIUM_ION_TRANSMEMBRANE_IMPORT_INTO_CYTOSOL	GO_CALCIUM_ION_TRANSMEMBRANE_IMPORT_INTO_CYTOSOL	136	0.633897	2.27594	0.000104275	0.000474338	0.000184641	9162	tags=59%, list=20%, signal=47%	CCR7/TRPM2/PTPN6/THY1/CCR5/LCK/UBASH3B/TGFB1/SNCA/CORO1A/PLCB2/P2RY6/PLCG2/CACNA1C/ITPR1/BDKRB1/FKBP1A/ITPR3/PTK2B/CYBA/CEMIP/FASLG/PTPRC/SELENON/BAX/SLC8B1/PRNP/JPH1/CALCR/HAP1/GSTO1/GRIN1/CCL3/ERO1A/MCOLN1/NTSR1/CXCL9/LYN/CALM3/JPH4/CLIC2/FKBP1B/PRKACA/HTR2C/CCL19/GRIN2A/PLN/RAMP3/JPH3/APLNR/MYO5A/DRD1/CX3CL1/XCL1/GRIN2B/FAM155A/RYR2/TRPA1/TRPV6/PKD2/DIAPH1/CACNA2D1/TPCN2/RYR3/PLCH2/RASA3/GPER1…
GO_DETECTION_OF_ABIOTIC_STIMULUS	GO_DETECTION_OF_ABIOTIC_STIMULUS	136	0.490258	1.76022	0.000104275	0.000474338	0.000184641	10199	tags=43%, list=22%, signal=33%	PITPNM1/CACNA2D4/OPN4/CXCL12/ARRB2/ARRB1/ANO1/OPN3/TRPM8/PIEZO1/GNGT2/ASIC2/SERPINE2/ATP8A2/NTRK1/CACNA1F/CNGB1/RCVRN/PCP2/PHF24/NTSR1/GUCA1C/JUP/PKD1L3/PKD2L1/GUCY2D/CDS1/CHRNA9/TAC1/KCNA1/MMP24/PDZD7/ADORA1/TRPA1/CABP4/LXN/NR2F6/PKD2/BEST1/GPR52/ELOVL4/GUCA1A/CACNB3/COL11A1/ABCA4/NPFFR2/PPEF1/PIEZO2/FNTB/BACE1/GNAQ/WHRN/GNA11/DRGX/OPN1SW/ANO3/PDC/CNGA1
GO_DIGESTION	GO_DIGESTION	136	0.468113	1.68071	0.000104275	0.000474338	0.000184641	9294	tags=36%, list=20%, signal=29%	VDR/HRH2/NOD2/TYMP/SOAT2/HAMP/KCNQ1/UCN2/DCANP1/WNK4/KCNN4/RBP4/SNX10/NR1H3/SLC2A5/OPRL1/TIFAB/F11R/CCKBR/SERPINA3/SST/PTGER1/LEP/CHRM1/CHIT1/APOA1/TAC1/AKR1C2/CHRM3/PNLIP/PRSS2/SLC9A4/CLPS/TFF1/GKN1/CD36/OPRK1/CRH/TLR4/LDLR/SCARB1/APOA2/MUC6/OXTR/PIR/AKR1C1/CCK/PTGER3/ADRA2A
GO_I_BAND	GO_I_BAND	136	0.518065	1.86006	0.000104275	0.000474338	0.000184641	8665	tags=42%, list=19%, signal=34%	FHL2/MYL9/PARVB/MYBPC2/SYNPO/ANK1/KRT8/PDLIM1/IGSF22/CACNA1C/KCNE1/AHNAK2/FKBP1A/PAK1/HSPB1/PARVA/TRIM54/ACTN1/ANKRD1/FLNB/DES/JPH1/BIN1/BAG3/FBXO32/FLNC/KRT19/ALDOA/OBSCN/NRAP/FLNA/FKBP1B/JUP/FHL3/SCN3B/C10orf71/PPP3CB/MYL3/MYBPC3/SORBS2/RYR2/SCN8A/RYR3/ACTN4/CTNNB1/SYNPO2/ATP2B4/ANK3/SYNC/PSEN2/FBXO22/CACNA1D/DNAJB6/STUB1/ACTC1/PALLD/TRIM63
GO_INSULIN_RECEPTOR_SIGNALING_PATHWAY	GO_INSULIN_RECEPTOR_SIGNALING_PATHWAY	136	0.509985	1.83105	0.000104275	0.000474338	0.000184641	9100	tags=42%, list=20%, signal=34%	SOCS3/ATP6V1B2/SLA2/PRKCD/PRKCB/TCIRG1/SHC1/PTPN1/AP3S1/PAK1/PTPN2/GRB2/NDEL1/CAV2/ATP6V0C/ATP6V1H/IL1B/FOXC2/ATP6V1E1/PRKCZ/BAIAP2L1/ATP6V0D1/IRS1/MZB1/RARRES2/PTPRE/SOCS1/GNAI2/LEP/CISH/ATP6AP1/INSRR/GRB10/PDK4/IGF2/ZBTB7B/BAIAP2/FFAR3/ATP6V0D2/ATP6V0A1/IGFBP1/ATP6V0E1/ADIPOR1/INSR/ENPP1/SRC/IGF1R/EIF4EBP1/ATP6V1A/ATP6V1G1/SREBF1/BCAR1/ATP6V1C1/IRS2/SIK2/GPR21/ATP6V1C2
GO_RAS_GUANYL_NUCLEOTIDE_EXCHANGE_FACTOR_ACTIVITY	GO_RAS_GUANYL_NUCLEOTIDE_EXCHANGE_FACTOR_ACTIVITY	136	0.529261	1.90026	0.000104275	0.000474338	0.000184641	13301	tags=56%, list=29%, signal=40%	SH3BP5/ARHGEF5/DENND1C/VAV1/TRAPPC1/PLEKHG5/DENND2D/DOCK2/RASGRP4/DENND3/RIN3/RAB3IL1/FGD2/FGD3/KALRN/EPS8L2/ABR/RASGRF2/AKAP13/DOCK11/NGEF/FGD5/DENND1A/OBSCN/EPS8L1/RASGEF1A/RASGEF1B/RGL1/ARHGEF19/ITSN2/RAPGEF5/PLEKHG4/SBF1/MADD/TIAM1/RAPGEF1/SERGEF/RASGRF1/VAV2/RIN2/ARHGEF11/SMCR8/ARHGEF1/ARHGEF17/ITSN1/RIC1/PLEKHG2/EPS8/MCF2L2/ARHGEF3/RAP1A/ARHGEF15/SH3BP5L/SPATA13/ARHGEF2/RGL3/DOCK1/RAB3GAP1/…
GO_REGULATION_OF_MUSCLE_ORGAN_DEVELOPMENT	GO_REGULATION_OF_MUSCLE_ORGAN_DEVELOPMENT	136	0.46355	1.66432	0.000104275	0.000474338	0.000184641	7495	tags=32%, list=16%, signal=27%	RGS4/TGFB1/HAMP/TGFBR2/WNT2/DCANP1/ARRB2/PAK1/RBP4/DKK1/TWIST1/PIM1/LEF1/TGFBR1/TIFAB/FGFR1/MAPK11/GATA6/LOX/WNT10B/G6PD/IGF1/YBX3/SHH/EFNB2/RGS2/NRG1/FLOT1/SOX17/MYOCD/MRTFB/PTEN/GREM1/CTDP1/GPC1/WNT3A/CYP26B1/CTNNB1/TLL2/FBXO22/RIPK1/FZD7/TBX2/CXADR
GO_REGULATION_OF_RESPONSE_TO_BIOTIC_STIMULUS	GO_REGULATION_OF_RESPONSE_TO_BIOTIC_STIMULUS	136	0.567732	2.03838	0.000104275	0.000474338	0.000184641	8387	tags=45%, list=18%, signal=37%	CXCL6/CD55/IL2RA/TMEM173/GRN/PYCARD/TNFAIP3/LY96/LILRB1/TRIB1/NECTIN2/BIRC3/ZC3H12A/SIGIRR/CRTAM/IL15/IL12RB1/CYBA/ACOD1/HAVCR2/IL1B/TRIM38/CD180/NOD1/MAPK3/FOXP1/CD226/TRIM15/MMP12/LY86/IL23A/PVR/TRAF3/IL27/CD274/ARG2/RNF125/TRAF3IP1/NPLOC4/LTF/APOBEC3G/CX3CL1/LILRA2/TRIM44/KLK7/KLK5/CD36/KLRK1/OPTN/TSPAN32/MIF/AIM2/IL12B/APOBEC3F/NLRP10/SIGLEC16/NLRX1/CARD16/MUL1/LRSAM1/CGAS
GO_REGULATION_OF_TUBE_SIZE	GO_REGULATION_OF_TUBE_SIZE	136	0.552633	1.98417	0.000104275	0.000474338	0.000184641	8770	tags=48%, list=19%, signal=39%	HTR7/ICAM1/HRH2/TBXA2R/HMOX1/BDKRB2/GJA5/ACTA2/ADRB3/PLOD3/SCPEP1/DOCK5/ASIC2/CAV1/NOS3/PTAFR/ADRA1B/KCNMA1/AVPR1A/HRH1/PTGS2/HTR1B/CHGA/GPX1/P2RY2/SOD2/ACE/KCNMB1/LEP/RGS2/ITGA1/VIP/ADM/ECE1/DRD5/GUCY1A1/NPR1/ADCYAP1/ADORA2B/TRPM4/DRD1/DBH/CHRM3/GCLM/EDNRA/UTS2/ADORA1/ADRA2B/ADRA2C/PTPRM/ADRB2/CRP/GPER1/NTS/PPARD/ADORA2A/SERPINF2/RHOA/HTR1A/AVP/PRKG1/ROCK2/HTR2B/OXTR/COMP
GO_SARCOLEMMA	GO_SARCOLEMMA	136	0.558271	2.00441	0.000104275	0.000474338	0.000184641	8383	tags=48%, list=18%, signal=39%	COL6A3/COL6A2/COL6A1/ANK1/KRT8/DYSF/RTN2/ANXA2/BGN/STAC3/CACNA1C/AHNAK2/SCN1B/SLC9A1/POPDC3/ITGB1/CAV2/CAV1/SLC2A5/ATP1A1/CACNB2/SLC8B1/DES/AHNAK/BIN1/FLNC/KRT19/SGCE/OBSCN/CIB1/FLOT1/LAMA2/ANXA1/POPDC2/STAC2/LAMP1/CACNG8/PPP3CB/KCNJ5/VCL/BVES/RYR2/CLCN1/CACNA2D1/RYR3/STBD1/PLEC/KCNJ2/SLC27A6/SLC38A2/TGFB3/PPP3R1/SCN2A/CACNB3/ATP2B4/ANK3/SYNC/PRX/KCND3/FXYD1/DTNBP1/CACNA1D/GOT2/BSG/OPRM1
GO_VITAMIN_BINDING	GO_VITAMIN_BINDING	136	0.466008	1.67315	0.000104275	0.000474338	0.000184641	10346	tags=46%, list=22%, signal=36%	VDR/STRA6/P4HA2/KYNU/FOLR2/P4HA3/OPN4/PLOD3/RBP4/P3H1/EGLN2/PYGL/PLOD1/TCN2/PDXK/CALB1/CRABP2/P3H3/RBP1/SPTLC2/ADH4/TPK1/SDS/DBH/OGDHL/PAM/CBLIF/GAD2/MOCOS/ACCS/TCN1/ALKBH3/RBP7/FOLR3/SEC14L2/SPTLC3/GOT1/SHMT1/THNSL2/SDSL/P4HTM/P4HA1/MTHFS/P3H2/FTCD/RTBDN/SLC19A1/ALAS2/GOT2/ALDH1A2/PDXDC1/OGDH/RBP5/SPTLC1/OGFOD2/HLCS/OGFOD3/PLOD2/LRAT/PHYKPL/GAD1/PYGB
GO_ACTIN_FILAMENT_BASED_MOVEMENT	GO_ACTIN_FILAMENT_BASED_MOVEMENT	137	0.601599	2.16102	0.000104286	0.000474338	0.000184641	8339	tags=52%, list=18%, signal=43%	STC1/TNNT1/DSC2/MYBPC2/WAS/GJA5/MYH9/KCNQ1/CACNA1C/WIPF1/TPM4/KCNE1/EMP2/TPM2/SCN1B/TPM3/SLC9A1/MYO1C/MYO1B/CAV1/MYO7A/PARVA/KCNE4/ATP1A1/CACNB2/KCNE3/DES/BIN1/TNNT2/SUN2/TPM1/SHTN1/FGF13/RNF207/TNNI2/FLNA/PDPN/JUP/TNNT3/SCN3B/PLN/MYO5A/DSG2/TRPM4/KCNJ5/VIM/MYL3/MYBPC3/MYO9B/ADORA1/RYR2/CACNA2D1/DSP/KCNE1B/ACTN4/SCN2B/KCNJ2/MYH4/ACTA1/TNNC2/HCN4/PKP2/MYO1E/KCND3/GATA4/CACNA1G/CACNA1D/MYL4/ATP2A2/…
GO_GROWTH_FACTOR_BINDING	GO_GROWTH_FACTOR_BINDING	137	0.661828	2.37737	0.000104286	0.000474338	0.000184641	6878	tags=55%, list=15%, signal=47%	IGFBP6/IL1R1/FURIN/COL1A1/COL5A1/LTBP2/IL2RB/COL3A1/ENG/COL6A1/COL1A2/IL2RA/IGFBP4/IL2RG/RHBDF2/THBS1/IL10RA/LRRC32/TGFBR2/NRROS/SHC1/IL1R2/ITGB3/SRPX2/HTRA3/NRP1/CSF3R/PXDN/ACVRL1/CCN1/PDGFRB/OSMR/IL6R/CCN3/DUSP1/CCN2/A2M/TGFBR1/HTRA4/VASN/FGFR1/HYAL2/IL1RN/CXCL13/SEC61B/NTRK1/HAP1/NRP2/ESM1/IGFBP3/FLT1/COL4A1/PDGFB/IGFBP7/CCN4/IGFBP2/TEK/FGFRL1/ACVR1/CRIM1/GPC1/NKD2/NGFR/ACVR1B/IL36RN/IGFBP1/KD…
GO_INTERLEUKIN_6_PRODUCTION	GO_INTERLEUKIN_6_PRODUCTION	137	0.691344	2.4834	0.000104286	0.000474338	0.000184641	7024	tags=60%, list=15%, signal=51%	LILRB2/CEBPB/PTPN6/NOD2/IL1RL2/SPON2/PYCARD/FCER1G/GAS6/TNFAIP3/MAPK13/IL6/LILRA5/AIF1/TRPV4/EREG/TLR8/SLAMF1/ZC3H12A/CARD9/C5AR2/IL10/ARRB2/NCKAP1L/MAPKAPK2/ARRB1/TLR2/NLRP12/CD47/CD200R1/TYROBP/FOXP3/CYBA/PTPN22/HGF/TNFSF4/MYD88/IL18RAP/IL6R/TWIST1/PTAFR/HAVCR2/IL1B/TSLP/XBP1/CSK/GBA/IL18/HYAL2/IL1RN/LGALS9/NOD1/TLR1/MMP8/KLF2/LEP/IRAK3/PAEP/C1QTNF4/TLR6/TLR7/STAT3/ADCYAP1/ADORA2B/IL36B/CX3CL1/…
GO_NEGATIVE_REGULATION_OF_CYTOSKELETON_ORGANIZATION	GO_NEGATIVE_REGULATION_OF_CYTOSKELETON_ORGANIZATION	137	0.460136	1.65287	0.000104286	0.000474338	0.000184641	6642	tags=30%, list=14%, signal=26%	TWF2/WAS/TMSB10/GSN/PRKCD/PFN1/MYADM/SNCA/CORO1A/MET/CARMIL2/TACSTD2/SCIN/GMFG/ARAP1/CAPZB/SHANK3/DMTN/CORO1B/TRIM54/SHANK1/CAPG/VILL/EML2/PHLDB2/SLIT2/FGF13/INPP5J/TMEFF2/CIB1/PICK1/DLC1/STMN2/SWAP70/TRIOBP/CAPZA1/TUBB4A/PLEKHH2/CAMSAP3/TMSB4X/NUBP1
GO_POSITIVE_REGULATION_OF_B_CELL_ACTIVATION	GO_POSITIVE_REGULATION_OF_B_CELL_ACTIVATION	137	0.72526	2.60523	0.000104286	0.000474338	0.000184641	6322	tags=65%, list=14%, signal=56%	CD40/CD27/STAT6/NOD2/TNFSF13/CLCF1/TRBC2/TGFB1/TRBC1/CD28/IL6/SYK/CD74/NCKAP1L/IGHA2/SASH3/GPR183/IGHV1OR15-1/IGHA1/IGHG2/IGHV3-7/IGHV3-30/IGHG1/TNFSF4/BST1/IGHG3/IGKC/IGLC3/IGHM/IGLC1/IGLC2/PTPRC/IGHV3-23/MMP14/IGHV3-15/NFATC2/IGHV1-69D/XBP1/IGHV2-26/IGLL5/IGHV2-5/IGHV4-59/IGHV1-18/IGHV3-33/IGHV5-10-1/IGHV4-39/CD81/TNIP2/IGHV3-21/IGHV5-51/IGHG4/IGHV4-31/IGHV4-61/IGHV3-74/BTK/IGHV3-11/IGHV3-72/IG…
GO_PROTEIN_PHOSPHATASE_BINDING	GO_PROTEIN_PHOSPHATASE_BINDING	137	0.55395	1.98986	0.000104286	0.000474338	0.000184641	7153	tags=38%, list=15%, signal=32%	JAK3/LILRB2/STAT6/CD33/MVP/PXN/ANK1/LCK/PTPA/SPHK1/FCRL6/LILRB1/SH3RF2/KCNQ1/IKBKE/CSF1R/MET/PTPN1/SLC9A1/KCNN4/GRB2/SKAP1/PPARG/PPP1R15A/PDLIM4/HSP90B1/CSK/PPP6R1/DLG4/LGALS3/IQGAP1/ITGA1/PPP1R9B/TRAF3/GRIN3A/CLEC12B/JUP/VCP/STAT3/PPP3CB/TRAF2/CD22/FCRL3/SHOC2/ROS1/CTNNB1/PPP1CA/DLG3/ATP2B4/PPP1R3F/EIF4EBP1/ANKLE2
[truncated: 3,533 more rows]
