# Supplementary material for: Novel exosome-related risk signature as prognostic biomarkers in glioblastoma
Source: Front Immunol. 2023 Feb 14;14:1071023. doi: 10.3389/fimmu.2023.1071023 (PMC9971586; doi:10.3389/fimmu.2023.1071023)
Supplement: Supplementary file 1 [file DataSheet_1.zip › 123/Supplementary Table 5.xlsx]

## Sheet: clustergsea_result_KEGG
Supplementary Table 5 : KEGG pathways enrichment analysis
ID	Description	setSize	enrichmentScore	NES	pvalue	p.adjust	qvalues	rank	leading_edge	core_enrichment
KEGG_PATHWAYS_IN_CANCER	KEGG_PATHWAYS_IN_CANCER	325	0.544237	2.04817	0.000100281	0.000342803	0.000114462	7795	tags=38%, list=17%, signal=32%	RUNX1/RAC2/LAMB1/RASSF5/PIK3CD/VEGFC/SPI1/ITGA3/NKX3-1/WNT4/TGFB1/FN1/MMP1/TGFBR2/FLT3/IL6/PIK3R5/WNT2/CSF1R/BIRC3/PRKCB/PLCG2/RALB/CXCL8/MET/TPM3/CSF3R/MMP9/GRB2/ITGB1/CDKN1A/PPARG/PDGFRB/HGF/LAMA4/LAMC1/MAP2K1/EGLN2/NFKB1/FASLG/HSP90B1/FAS/LEF1/BAX/LAMB3/TGFBR1/STAT5A/CCNA1/WNT7B/NFKB2/FGFR1/LAMC2/PTGS2/NTRK1/FOS/WNT10B/COL4A2/PML/MAPK3/IGF1/SHH/FGF13/PLD1/RASSF1/FZD9/MMP2/JUN/TRAF3/TRAF1/LAMC3…
KEGG_NEUROACTIVE_LIGAND_RECEPTOR_INTERACTION	KEGG_NEUROACTIVE_LIGAND_RECEPTOR_INTERACTION	272	0.556497	2.08035	0.000100523	0.000342803	0.000114462	9474	tags=50%, list=20%, signal=40%	HTR7/S1PR4/HRH2/PTGER2/C5AR1/P2RX4/TBXA2R/P2RY10/BDKRB2/MCHR1/GABRD/P2RY6/FPR2/ADRB3/FPR1/C3AR1/PTGIR/TSPO/BDKRB1/FPR3/PTGER4/GZMA/P2RY8/P2RX5/PTAFR/GABRA5/ADRA1B/OPRL1/LHB/AVPR1A/RXFP1/HRH1/HTR1B/GABRB2/SSTR3/PTGDR/MC1R/CALCR/P2RY2/GRIN1/CCKBR/LPAR3/ADORA3/CNR2/CRHR2/PTGER1/LEP/HTR5A/SSTR4/CHRM1/NTSR1/GRIN3A/PTH1R/P2RX6/GLP2R/DRD5/HTR2C/GABRG2/CHRNE/GABRA1/S1PR2/CHRNB4/GRIN2A/GALR2/ADORA2B/NPY1R…
KEGG_MAPK_SIGNALING_PATHWAY	KEGG_MAPK_SIGNALING_PATHWAY	267	0.589037	2.20056	0.000100573	0.000342803	0.000114462	8167	tags=46%, list=18%, signal=38%	IL1R1/RAC2/CD14/MAP3K8/DUSP5/TGFB1/MAP2K3/CACNA2D4/MAPK13/TGFBR2/RPS6KA1/RELB/PRKCB/PTPN7/CACNA1C/RASGRP4/IL1R2/ARRB2/RRAS/PAK1/MAPKAPK2/GADD45B/ARRB1/GRB2/PDGFRB/HSPB1/RPS6KA4/MAP2K1/DUSP2/NFKB1/FASLG/DUSP1/IL1B/MAP4K1/DUSP6/DUSP3/FAS/NFATC2/PTPRR/MAP3K3/RASGRF2/TGFBR1/MAP3K11/TNFRSF1A/CACNB2/NFKB2/SRF/FGFR1/MAPK11/HSPA6/FLNB/HSPA1A/BDNF/MAP2K4/NTRK1/FOS/MKNK1/FLNC/CACNA1F/MAPK3/PLA2G2D/PTPN5/FG…
KEGG_CYTOKINE_CYTOKINE_RECEPTOR_INTERACTION	KEGG_CYTOKINE_CYTOKINE_RECEPTOR_INTERACTION	263	0.724246	2.70436	0.000100624	0.000342803	0.000114462	6776	tags=64%, list=15%, signal=55%	IL1R1/IL4R/CD40/TNFRSF6B/TNFRSF18/TNFRSF8/CCR7/TNFRSF1B/CXCL6/CXCL1/IL2RB/TNFRSF10D/IL18R1/TNFRSF10A/CD27/LTB/IL7R/LIF/CCL5/IFNGR2/CXCR3/IL2RA/IL21R/CD70/VEGFC/TNFSF13/IL2RG/CCR2/TNFRSF10B/INHBA/CLCF1/CCR5/IL13RA1/TNFSF9/IL11/CCR6/CCR4/CCL2/CXCL5/TGFB1/CSF2RB/CCR8/IL10RA/PLEKHO2/TGFBR2/FLT3/IL10RB/CXCR6/TNFRSF10C/IL6/TNFSF14/IL17RA/CCL7/TNFRSF11A/CSF1R/CXCL12/IL15RA/CCL18/CXCL14/CXCL8/MET/CXCL2/C…
KEGG_REGULATION_OF_ACTIN_CYTOSKELETON	KEGG_REGULATION_OF_ACTIN_CYTOSKELETON	213	0.595457	2.20119	0.000101368	0.000342803	0.000114462	7249	tags=43%, list=16%, signal=37%	ARPC1B/RAC2/CD14/ITGA5/MYL9/PIK3CD/WAS/ITGB2/ITGA3/PXN/GSN/PFN1/FN1/ARPC2/BDKRB2/VAV1/ITGAM/MYH9/ITGB7/MYL12A/PIK3R5/LIMK1/ITGB5/BDKRB1/NCKAP1L/RRAS/ITGB3/PAK1/SCIN/SLC9A1/ITGB1/ACTB/PDGFRB/FGD3/MAP2K1/ARPC5L/ACTG1/ITGA8/ACTN1/CSK/FGFR1/MYLPF/PIP5K1C/SSH3/LIMK2/MAPK3/ITGA4/ITGAL/MSN/FGF13/IQGAP1/CYFIP1/ITGA1/CHRM1/INSRR/CFL1/PAK6/PDGFB/HRAS/ARPC5/ARPC3/BAIAP2/SSH1/ITGA9/ITGAX/MYL12B/PIP4K2A/VCL/P…
KEGG_FOCAL_ADHESION	KEGG_FOCAL_ADHESION	199	0.664336	2.44756	0.000101595	0.000342803	0.000114462	7355	tags=52%, list=16%, signal=44%	COL1A1/COL6A3/COL5A1/COL6A2/RAC2/ITGA5/COL3A1/COL6A1/COL1A2/LAMB1/MYL9/PIK3CD/VEGFC/PARVB/ITGA3/PXN/THBS1/FN1/VASP/PARVG/VAV1/ITGB7/MYL12A/PIK3R5/BIRC3/PRKCB/ITGB5/SHC1/MET/ITGB3/PAK1/SPP1/GRB2/ITGB1/ACTB/CAV2/PDGFRB/HGF/LAMA4/CAV1/LAMC1/MAP2K1/PARVA/ACTG1/ITGA8/COL5A3/ZYX/ACTN1/LAMB3/TLN1/FLNB/LAMC2/MYLPF/PIP5K1C/VWF/COL4A2/IBSP/FLNC/MAPK3/ITGA4/IGF1/THBS2/FLT1/ITGA1/JUN/LAMC3/COL4A1/FLNA/PAK6/P…
KEGG_CHEMOKINE_SIGNALING_PATHWAY	KEGG_CHEMOKINE_SIGNALING_PATHWAY	187	0.704945	2.58858	0.000101958	0.000342803	0.000114462	5903	tags=54%, list=13%, signal=47%	JAK3/CCR7/RAC2/CXCL6/ITK/CXCL1/CCL5/CXCR3/PIK3CD/HCK/CCR2/WAS/PXN/CCR5/PRKCD/CCR6/CCR4/CCL2/CXCL5/CCR8/VAV1/CXCR6/FGR/GNG10/PLCB2/CCL7/PIK3R5/PRKCB/CXCL12/CCL18/CXCL14/DOCK2/CXCL8/SHC1/CXCL2/CCL20/CCR1/ARRB2/CCL13/PAK1/ARRB1/CXCL3/GRB2/XCR1/PTK2B/CCL8/GNGT2/PF4V1/NCF1/MAP2K1/NFKB1/CCL23/GRK2/CCL26/GRK5/PRKCZ/XCL2/GNG3/CSK/CXCL13/CXCL16/CCL14/CCL24/ADCY7/CCL4/GRK6/ADCY3/MAPK3/GNAI2/CCL3/ELMO1/ADCY…
KEGG_ENDOCYTOSIS	KEGG_ENDOCYTOSIS	181	0.582215	2.13348	0.000102229	0.000342803	0.000114462	6730	tags=44%, list=15%, signal=37%	IL2RB/IL2RA/DAB2/IL2RG/CCR5/CSF1R/ADRB3/MET/EHD4/SMAP2/ARRB2/RAB11FIP1/ARRB1/PSD/PSD4/IQSEC1/DNM1/SH3KBP1/ACAP1/ARAP1/GRK2/IQSEC3/RAB11FIP5/GRK5/CLTB/AP2M1/PRKCZ/HSPA6/LDLRAP1/PIP5K1C/HSPA1A/NTRK1/AP2S1/GRK6/AP2A2/AC034102.1/EHD3/PSD3/FLT1/PLD1/IQSEC2/CHMP4C/EPN1/CXCR1/HRAS/SH3GLB2/EPN3/EHD2/ARF6/CBLC/CXCR4/HLA-E/CXCR2/AP2A1/SMURF1/DNM3/CLTA/CHMP4B/WWP1/GRK3/HGS/CHMP1B/HSPA1B/KDR/PIP5K1B/GIT2/HLA…
KEGG_CALCIUM_SIGNALING_PATHWAY	KEGG_CALCIUM_SIGNALING_PATHWAY	176	0.587101	2.14897	0.000102312	0.000342803	0.000114462	9291	tags=54%, list=20%, signal=43%	HTR7/GNA15/HRH2/P2RX4/TBXA2R/BDKRB2/SPHK1/PLCB2/PRKCB/PLCG2/ADRB3/CACNA1C/ITPR1/ATP2A3/PDE1B/BDKRB1/ITPR3/PTK2B/PDGFRB/BST1/NOS3/P2RX5/CAMK2A/PTAFR/GNA14/ADRA1B/AVPR1A/HRH1/ITPKA/ADCY7/GRIN1/CACNA1F/ADCY3/CCKBR/PTGER1/VDAC1/HTR5A/CHRM1/NTSR1/ADCY9/CALM3/P2RX6/CACNA1H/DRD5/PRKACA/HTR2C/GRIN2A/ADORA2B/PLN/CACNA1B/PPP3CB/DRD1/SLC8A2/SLC25A6/CACNA1I/CHRM3/EDNRA/CACNA1A/CAMK4/RYR2/CHP1/RYR3/ADCY4/MYLK…
KEGG_JAK_STAT_SIGNALING_PATHWAY	KEGG_JAK_STAT_SIGNALING_PATHWAY	155	0.619267	2.24802	0.000103018	0.000342803	0.000114462	7652	tags=47%, list=17%, signal=39%	IL4R/JAK3/SOCS3/IL2RB/STAT6/IL7R/LIF/PTPN6/IFNGR2/PIK3CD/IL2RA/IL21R/IL2RG/STAT4/CLCF1/IL13RA1/IL11/CSF2RB/IL10RA/IL10RB/IL6/PIK3R5/IL15RA/IL10/IL15/CSF3R/GRB2/IL12RB1/IL3RA/OSMR/CSF3/IL6R/OSM/PIM1/TSLP/STAT5A/IFNAR2/IL12RB2/SOCS1/LEP/IL23A/CISH/CSF2/IFNAR1/CRLF2/IL24/STAT3/BCL2L1/CTF1/SPRY1/CBLC/CNTF/EPOR/PIK3CG/IL7/IFNA10/CSF2RA/IFNA13/IL22RA2/IFNA6/IL21/IL2/SPRY4/SPRED2/CCND1/MYC/IL12B/IFNA4/I…
KEGG_INSULIN_SIGNALING_PATHWAY	KEGG_INSULIN_SIGNALING_PATHWAY	136	0.476523	1.71293	0.000103896	0.000342803	0.000114462	12113	tags=45%, list=26%, signal=33%	HK3/SOCS3/PIK3CD/FBP1/PIK3R5/SHC1/HK1/PTPN1/PRKAR2B/GRB2/MAP2K1/PYGL/PRKCZ/PRKAR1B/MKNK1/IRS1/MAPK3/PPP1R3B/SOCS1/EIF4E1B/PRKAR1A/CALM3/FLOT1/HRAS/PRKACA/CBLC/ELK1/TRIP10/PIK3CG/RAPGEF1/PPP1CA/INPP5D/INSR/PCK2/EIF4EBP1/MKNK2/MAPK9/HK2/SREBF1/EIF4E2/PPP1R3D/PHKG2/PKLR/RPTOR/IRS2/SHC4/ARAF/IKBKB/SHC3/RPS6KB2/MAP2K2/PYGB/FLOT2/AKT1/CBLB/PDPK1/CALML6/CALML3/GCK/GYS1/PRKX
KEGG_NATURAL_KILLER_CELL_MEDIATED_CYTOTOXICITY	KEGG_NATURAL_KILLER_CELL_MEDIATED_CYTOTOXICITY	132	0.693288	2.48753	0.000104026	0.000342803	0.000114462	8187	tags=61%, list=18%, signal=50%	GZMB/RAC2/PRF1/TNFRSF10D/TNFRSF10A/ICAM1/PTPN6/IFNGR2/PIK3CD/ITGB2/CD247/FCER1G/TNFRSF10B/LCK/SH2D1B/VAV1/TNFRSF10C/SYK/PIK3R5/FCGR3A/SH2D1A/PRKCB/PLCG2/SHC1/CD244/LCP2/PAK1/HCST/GRB2/PTK2B/RAET1L/ULBP2/TYROBP/FCGR3B/MAP2K1/FASLG/FAS/NFATC2/KLRD1/IFNAR2/MAPK3/NCR1/SH3BP2/ITGAL/ZAP70/KIR2DL4/TNFSF10/CSF2/IFNAR1/HRAS/NCR3/KLRC1/PPP3CB/HLA-E/CD48/LAT/ULBP3/PIK3CG/KIR3DL1/IFNA10/IFNA13/IFNA6/ICAM2/CH…
KEGG_TIGHT_JUNCTION	KEGG_TIGHT_JUNCTION	132	0.488716	1.75352	0.000104026	0.000342803	0.000114462	6478	tags=30%, list=14%, signal=26%	MYL9/HCLS1/CLDN23/PRKCD/EPB41L3/MYH9/MYL12A/PRKCB/CLDN7/RRAS/ACTB/MYH13/ACTG1/RAB13/ACTN1/PRKCH/CLDN11/PRKCZ/MYLPF/CLDN16/F11R/YBX3/GNAI2/MYH11/HRAS/CLDN1/CLDN14/PTEN/MYL12B/CTTN/EXOC3/EPB41L1/CLDN2/GNAI1/ACTN4/CTNNB1/MYH4/PPP2R2C/MAP3K20/SRC
KEGG_CELL_ADHESION_MOLECULES_CAMS	KEGG_CELL_ADHESION_MOLECULES_CAMS	131	0.673303	2.41419	0.000104178	0.000342803	0.000114462	6887	tags=56%, list=15%, signal=48%	CD40/ICAM1/ITGB2/CLDN23/CD28/ITGAM/CD4/NRXN3/ICOS/ITGB7/NECTIN2/CD6/CD276/CD2/CLDN7/PDCD1/ICOSLG/HLA-DMA/L1CAM/CD8A/HLA-DOA/CTLA4/HLA-DPB1/ITGB1/CADM3/HLA-DRB1/SELE/HLA-DQA1/SDC1/CD8B/PTPRC/HLA-DRA/ITGA8/SELP/HLA-DMB/CLDN11/SDC2/CD86/ICAM3/CLDN16/F11R/ITGA4/CD40LG/CD226/ITGAL/PECAM1/CD34/SDC4/PVR/SELL/HLA-DPA1/SPN/SELPLG/CLDN1/HLA-DQB1/CD274/CLDN14/ITGA9/HLA-DRB5/HLA-E/HLA-DQA2/CD22/CLDN2/CNTNAP1…
KEGG_AXON_GUIDANCE	KEGG_AXON_GUIDANCE	129	0.570411	2.04295	0.000104275	0.000342803	0.000114462	10149	tags=53%, list=22%, signal=42%	RAC2/SEMA6B/FES/SEMA7A/CXCL12/LIMK1/MET/L1CAM/PAK1/EPHB6/NRP1/ITGB1/SEMA4F/PLXNA1/SEMA3C/SEMA3F/SLIT3/SEMA4A/PLXNB2/NFATC2/SEMA3A/EPHA8/NGEF/LIMK2/NCK2/SLIT2/MAPK3/EPHA1/EFNB2/GNAI2/EPHA6/NTNG1/CFL1/RHOD/RGS3/PAK6/HRAS/UNC5B/CXCR4/PPP3CB/ABLIM3/UNC5C/UNC5A/SEMA4C/EFNA1/GNAI1/LRRC4C/EPHA2/CHP1/PAK3/PPP3R1/SRGAP2/SEMA4B/RHOA/RAC1/EPHB2/EPHA3/NFATC4/CHP2/ABL1/ROCK2/EFNA5/RASA1/ROBO1/SEMA4D/EFNB1/PPP…
KEGG_NEUROTROPHIN_SIGNALING_PATHWAY	KEGG_NEUROTROPHIN_SIGNALING_PATHWAY	125	0.564367	2.01678	0.000104373	0.000342803	0.000114462	10336	tags=47%, list=22%, signal=37%	SH2B3/PIK3CD/PRKCD/MAPK13/RPS6KA1/ARHGDIB/PIK3R5/YWHAH/PLCG2/SHC1/MAPKAPK2/GRB2/ARHGDIA/RPS6KA4/CAMK2A/MAP2K1/NFKB1/FASLG/NFKBIE/YWHAZ/YWHAG/BAX/MAP3K3/CSK/MAPK11/BDNF/NTRK1/IRS1/MAPK3/IRAK3/JUN/CALM3/HRAS/RPS6KA2/RPS6KA3/IRAK1/PIK3CG/NGFR/YWHAB/CAMK4/RAPGEF1/IRAK2/RAP1B/PRDM4/MAPK9/NGF/RHOA/RAC1/RAP1A/CAMK2B/ABL1/IRS2/SHC4/IKBKB/IRAK4/SHC3/NFKBIA/MAP2K2/RIPK2
KEGG_LYSOSOME	KEGG_LYSOSOME	121	0.713733	2.54326	0.000104778	0.000342803	0.000114462	6225	tags=57%, list=13%, signal=49%	CTSB/CTSC/CTSZ/CTSL/CTSD/NAGPA/CD68/MAN2B1/NAGA/SLC11A1/ACP2/ACP5/FUCA1/HEXB/TCIRG1/GAA/LAPTM5/NPC2/AP3S1/CTSW/CTSS/SUMF1/PLA2G15/LGMN/AP1B1/CTSK/TPP1/GNS/IDS/CTSA/ATP6V0C/HEXA/AP1S1/ATP6V1H/HGSNAT/ARSA/CLTB/LAMP3/GLB1/GBA/ATP6V0D1/CD63/SGSH/MANBA/GLA/PSAP/ARSB/MCOLN1/ATP6AP1/NPC1/SMPD1/GUSB/DNASE2/ENTPD4/GM2A/GALC/LAMP1/ATP6V0D2/M6PR/CLTA/CTSH/ATP6V0A1/NAGLU/CTSG/LIPA/GGA2/IGF2R/GALNS/HYAL1
KEGG_LEUKOCYTE_TRANSENDOTHELIAL_MIGRATION	KEGG_LEUKOCYTE_TRANSENDOTHELIAL_MIGRATION	116	0.675815	2.39537	0.000105363	0.000342803	0.000114462	5982	tags=50%, list=13%, signal=44%	RAC2/ITK/ICAM1/MYL9/RASSF5/PIK3CD/SIPA1/THY1/ITGB2/NCF4/PXN/CLDN23/VASP/MAPK13/VAV1/ITGAM/NCF2/MYL12A/PIK3R5/PRKCB/CXCL12/PLCG2/CLDN7/MMP9/ITGB1/RHOH/PTK2B/TXK/ACTB/CYBA/NCF1/ACTG1/CYBB/ACTN1/CLDN11/MAPK11/MYLPF/CLDN16/F11R/ITGA4/ITGAL/MSN/PECAM1/GNAI2/MMP2/CLDN1/CLDN14/CXCR4/MYL12B/VCL/PIK3CG/CLDN2/GNAI1/VAV2/RAP1B/ACTN4/CTNNB1/CDH5
KEGG_VASCULAR_SMOOTH_MUSCLE_CONTRACTION	KEGG_VASCULAR_SMOOTH_MUSCLE_CONTRACTION	114	0.603158	2.13416	0.000105507	0.000342803	0.000114462	12244	tags=61%, list=26%, signal=45%	MYL9/PRKCD/PLCB2/PRKCB/GUCY1B1/ACTA2/CACNA1C/ITPR1/PTGIR/ITPR3/ACTG2/MAP2K1/ADRA1B/KCNMA1/PRKCH/AVPR1A/ADCY7/CACNA1F/ADCY3/MAPK3/PLA2G2D/KCNMB1/ADCY9/MYH11/CALM3/PRKACA/GUCY1A1/NPR1/ADORA2B/RAMP3/EDNRA/CALD1/PLA2G2A/PLA2G2C/ARHGEF11/PPP1CA/ADCY4/MYLK/ADCY5/ARHGEF1/NPR2/ADORA2A/RHOA/PRKCG/CACNA1D/PRKG1/PRKCE/ROCK2/ADCY1/GNAQ/PLCB3/ARAF/GNA11/CYP4A22/CYP4A11/MYL6/PLA2G12A/MAP2K2/GNA12/PLA2G3/MRVI1/…
KEGG_T_CELL_RECEPTOR_SIGNALING_PATHWAY	KEGG_T_CELL_RECEPTOR_SIGNALING_PATHWAY	108	0.661891	2.32968	0.000105932	0.000342803	0.000114462	7178	tags=50%, list=15%, signal=42%	MAP3K8/ITK/TEC/PTPN6/PIK3CD/CD247/CD3E/LCK/CD28/GRAP2/MAPK13/VAV1/CD4/ICOS/CD3D/CD3G/PIK3R5/PDCD1/IL10/CD8A/LCP2/PAK1/CTLA4/GRB2/MAP2K1/CD8B/NFKB1/NFKBIE/PTPRC/NFATC2/MAPK11/FOS/NCK2/MAPK3/CD40LG/ZAP70/JUN/CSF2/PAK6/HRAS/CARD11/IKBKG/CBLC/PPP3CB/LAT/PIK3CG/IL2/CHP1/VAV2/PAK3/PPP3R1/TNF/MAPK9/RHOA
KEGG_TOLL_LIKE_RECEPTOR_SIGNALING_PATHWAY	KEGG_TOLL_LIKE_RECEPTOR_SIGNALING_PATHWAY	102	0.68484	2.39822	0.000106315	0.000342803	0.000114462	7520	tags=57%, list=16%, signal=48%	CD40/CD14/MAP3K8/CCL5/PIK3CD/MAP2K3/MAPK13/LY96/IL6/IKBKE/PIK3R5/TLR8/CXCL8/TLR2/SPP1/TICAM2/CTSK/MYD88/TLR5/MAP2K1/NFKB1/IRF5/IL1B/CD86/IFNAR2/MAPK11/MAP2K4/FOS/CCL4/TOLLIP/MAPK3/TLR1/CCL3/JUN/TRAF3/CXCL9/IFNAR1/FADD/TLR6/TLR7/IKBKG/IRAK1/PIK3CG/IFNA10/IFNA13/CASP8/IFNA6/TICAM1/TLR4/CD80/IL12B/IFNA4/TNF/IFNA7/MAPK9/RAC1/RIPK1/IFNA14
KEGG_GNRH_SIGNALING_PATHWAY	KEGG_GNRH_SIGNALING_PATHWAY	100	0.57166	1.99671	0.000106678	0.000342803	0.000114462	12566	tags=58%, list=27%, signal=42%	PRKCD/MAP2K3/MAPK13/PLCB2/PRKCB/CACNA1C/ITPR1/ITPR3/GRB2/PTK2B/HBEGF/CAMK2A/MAP2K1/MMP14/MAP3K3/LHB/MAPK11/MAP2K4/ADCY7/CACNA1F/ADCY3/MAPK3/PLA2G2D/PLD1/MMP2/JUN/ADCY9/CALM3/HRAS/PRKACA/ELK1/PLA2G2A/PLA2G2C/ADCY4/ADCY5/SRC/MAPK9/CACNA1D/CAMK2B/ADCY1/GNAQ/PLCB3/GNA11/PLA2G12A/MAP2K2/PLA2G3/CAMK2D/ITPR2/PLA2G2F/CALML6/PLA2G5/PRKCA/CALML3/PRKX/MAP2K7/MAP3K4/MAPK7/MAPK12
KEGG_MELANOGENESIS	KEGG_MELANOGENESIS	100	0.512755	1.79096	0.000106678	0.000342803	0.000114462	8929	tags=44%, list=19%, signal=36%	WNT4/PLCB2/WNT2/PRKCB/CAMK2A/MAP2K1/LEF1/WNT7B/MC1R/WNT10B/ADCY7/POMC/ADCY3/MAPK3/CREB3L2/GNAI2/FZD9/ADCY9/CALM3/HRAS/PRKACA/FZD6/MITF/CREB3L1/FZD5/FZD1/FZD2/WNT3A/CREB3L3/WNT9A/GNAI1/CTNNB1/ADCY4/ADCY5/FZD8/FZD7/PRKCG/TYRP1/FZD4/FZD10/CAMK2B/ADCY1/GNAQ/PLCB3
KEGG_FC_GAMMA_R_MEDIATED_PHAGOCYTOSIS	KEGG_FC_GAMMA_R_MEDIATED_PHAGOCYTOSIS	96	0.698011	2.43012	0.000106838	0.000342803	0.000114462	6266	tags=51%, list=14%, signal=44%	ARPC1B/RAC2/PIK3CD/HCK/WAS/GSN/FCGR2A/PRKCD/VASP/ARPC2/SPHK1/VAV1/FCGR2C/SYK/PIK3R5/FCGR3A/PRKCB/FCGR2B/PLCG2/LIMK1/DOCK2/PAK1/SCIN/FCGR1A/DNM1/NCF1/MAP2K1/ARPC5L/PTPRC/PLPP2/PIP5K1C/LIMK2/MAPK3/PLD1/CFL1/LYN/ARPC5/ARPC3/ARF6/AMPH/LAT/DNM3/PIK3CG/ARPC1A/ARPC4/PIP5K1B/VAV2/INPP5D/DNM2
KEGG_DILATED_CARDIOMYOPATHY	KEGG_DILATED_CARDIOMYOPATHY	90	0.626364	2.16679	0.000107619	0.000342803	0.000114462	8486	tags=56%, list=18%, signal=45%	ITGA5/ITGA3/TGFB1/CACNA2D4/ITGB7/ITGB5/CACNA1C/TPM4/TPM2/ITGB3/TPM3/ITGB1/ACTB/LMNA/ACTG1/ITGA8/CACNB2/DES/ADCY7/TNNT2/CACNA1F/ADCY3/TPM1/ITGA4/IGF1/CACNG3/ITGA1/ADCY9/LAMA2/PRKACA/CACNG2/PLN/ITGA9/CACNG8/MYL3/MYBPC3/CACNA2D3/RYR2/CACNA2D1/ADCY4/TGFB3/ADCY5/ITGA11/ITGA10/CACNB3/TNF/CACNA1D/ATP2A2/ACTC1/ADCY1
KEGG_GAP_JUNCTION	KEGG_GAP_JUNCTION	90	0.548141	1.8962	0.000107619	0.000342803	0.000114462	9200	tags=49%, list=20%, signal=39%	PLCB2/PRKCB/GUCY1B1/ITPR1/TUBA4A/ITPR3/GRB2/PDGFRB/TUBB3/MAP2K1/ADCY7/ADCY3/MAPK3/GNAI2/TUBA1C/ADCY9/PDGFB/CSNK1D/HRAS/PRKACA/HTR2C/GUCY1A1/TUBA8/DRD1/TUBB6/TUBB1/TUBB4A/GNAI1/ADCY4/TUBB7P/ADCY5/GJD2/SRC/PRKCG/GRM5/LPAR1/PRKG1/TUBAL3/HTR2B/ADCY1/GNAQ/PLCB3/TUBB4B/GNA11
KEGG_APOPTOSIS	KEGG_APOPTOSIS	87	0.671919	2.31689	0.000107921	0.000342803	0.000114462	7255	tags=54%, list=16%, signal=46%	IL1R1/TNFRSF10D/TNFRSF10A/PIK3CD/TNFRSF10B/CSF2RB/TNFRSF10C/PIK3R5/BIRC3/TRADD/PRKAR2B/IL3RA/MYD88/NFKB1/FASLG/IL1B/FAS/BAX/TNFRSF1A/PRKAR1B/NTRK1/ENDOD1/TNFSF10/IRAK3/PRKAR1A/CAPN1/FADD/PRKACA/CFLAR/IKBKG/CASP10/BCL2L1/PPP3CB/IRAK1/IL1RAP/PIK3CG/TRAF2/CASP8/IRAK2/CHP1/IL1A/PPP3R1/CAPN2/CASP7/TNF/NGF/RIPK1
KEGG_ERBB_SIGNALING_PATHWAY	KEGG_ERBB_SIGNALING_PATHWAY	87	0.539004	1.85857	0.000107921	0.000342803	0.000114462	12125	tags=55%, list=26%, signal=41%	PIK3CD/PIK3R5/PRKCB/EREG/PLCG2/SHC1/PAK1/AREG/GRB2/CDKN1A/HBEGF/CAMK2A/MAP2K1/STAT5A/MAP2K4/NCK2/MAPK3/JUN/NRG1/ABL2/PAK6/HRAS/CBLC/ELK1/PIK3CG/PAK3/MYC/TGFA/SRC/EIF4EBP1/MAPK9/PRKCG/BTC/CAMK2B/ABL1/SHC4/ARAF/SHC3/RPS6KB2/PAK4/MAP2K2/AKT1/CBLB/CAMK2D/EGF/PRKCA/PAK2/MAP2K7
KEGG_ECM_RECEPTOR_INTERACTION	KEGG_ECM_RECEPTOR_INTERACTION	84	0.721139	2.47694	0.000108413	0.000342803	0.000114462	6451	tags=57%, list=14%, signal=49%	COL1A1/COL6A3/COL5A1/COL6A2/ITGA5/COL3A1/COL6A1/COL1A2/LAMB1/ITGA3/THBS1/FN1/ITGB7/ITGB5/ITGB3/HSPG2/SPP1/ITGB1/CD47/SV2B/LAMA4/LAMC1/SDC1/CD44/ITGA8/COL5A3/LAMB3/SDC2/LAMC2/VWF/COL4A2/IBSP/ITGA4/THBS2/SDC4/ITGA1/LAMC3/COL4A1/LAMA2/SV2C/ITGA9/COL5A2/TNC/CD36/COL6A6/ITGA11/ITGA10/GP9
KEGG_SMALL_CELL_LUNG_CANCER	KEGG_SMALL_CELL_LUNG_CANCER	84	0.522232	1.79374	0.000108413	0.000342803	0.000114462	6514	tags=36%, list=14%, signal=31%	LAMB1/PIK3CD/ITGA3/FN1/PIK3R5/BIRC3/ITGB1/LAMA4/LAMC1/NFKB1/LAMB3/LAMC2/PTGS2/COL4A2/TRAF3/TRAF1/LAMC3/COL4A1/FHIT/LAMA2/IKBKG/BCL2L1/PTEN/RXRA/PIK3CG/RARB/TRAF2/CCND1/MYC/MAX
KEGG_HEMATOPOIETIC_CELL_LINEAGE	KEGG_HEMATOPOIETIC_CELL_LINEAGE	85	0.76784	2.63867	0.000108436	0.000342803	0.000114462	6705	tags=71%, list=14%, signal=60%	IL1R1/IL4R/CD7/CD1D/CD14/ITGA5/ANPEP/CD59/CD55/IL7R/CD1C/IL2RA/CD33/ITGA3/CD3E/IL11/CD5/ITGAM/FLT3/CR1/CD4/IL6/CD3D/CD3G/CSF1R/CD2/CD1E/IL1R2/CD8A/ITGB3/CD37/CSF3R/FCGR1A/HLA-DRB1/IL3RA/CSF3/MME/IL6R/CD8B/CD44/HLA-DRA/IL1B/FCER2/ITGA4/CD34/ITGA1/CSF2/CD1B/HLA-DRB5/CSF1/EPOR/CD22/IL7/CSF2RA/MS4A1/IL1A/CD36/GP9/CD1A/CR2
KEGG_HYPERTROPHIC_CARDIOMYOPATHY_HCM	KEGG_HYPERTROPHIC_CARDIOMYOPATHY_HCM	83	0.619532	2.12461	0.000108578	0.000342803	0.000114462	6529	tags=48%, list=14%, signal=41%	ITGA5/ITGA3/TGFB1/CACNA2D4/IL6/ITGB7/ITGB5/CACNA1C/TPM4/TPM2/ITGB3/TPM3/ITGB1/ACTB/LMNA/ACTG1/ITGA8/CACNB2/DES/TNNT2/CACNA1F/TPM1/ACE/ITGA4/IGF1/CACNG3/ITGA1/LAMA2/CACNG2/ITGA9/CACNG8/MYL3/MYBPC3/CACNA2D3/RYR2/CACNA2D1/TGFB3/ITGA11/ITGA10/CACNB3
KEGG_ANTIGEN_PROCESSING_AND_PRESENTATION	KEGG_ANTIGEN_PROCESSING_AND_PRESENTATION	81	0.670125	2.2891	0.000109051	0.000342803	0.000114462	7607	tags=53%, list=16%, signal=44%	CTSB/CTSL/IFI30/CD4/CD74/HLA-DMA/CD8A/HLA-DOA/HSPA5/CTSS/HLA-DPB1/HLA-DRB1/LGMN/HLA-DQA1/CIITA/CD8B/HLA-DRA/HLA-DMB/KLRD1/HSPA6/HSPA1A/TAPBP/KIR2DL4/HLA-DPA1/PDIA3/HLA-DQB1/CALR/HLA-DRB5/KLRC1/HLA-E/HLA-DQA2/KIR3DL1/IFNA10/IFNA13/HSPA1B/IFNA6/HLA-F/KIR3DL2/HSPA4/IFNA4/IFNA7/IFNA14/HLA-B
KEGG_FC_EPSILON_RI_SIGNALING_PATHWAY	KEGG_FC_EPSILON_RI_SIGNALING_PATHWAY	79	0.572646	1.95255	0.000109051	0.000342803	0.000114462	7249	tags=41%, list=16%, signal=34%	RAC2/PIK3CD/FCER1G/PRKCD/MAP2K3/MAPK13/VAV1/SYK/PIK3R5/PRKCB/PLCG2/LCP2/GRB2/MAP2K1/MAPK11/MAP2K4/MAPK3/PLA2G2D/BTK/CSF2/LYN/HRAS/LAT/PIK3CG/PLA2G2A/PLA2G2C/FCER1A/VAV2/INPP5D/TNF/MAPK9/RAC1
KEGG_GLYCEROPHOSPHOLIPID_METABOLISM	KEGG_GLYCEROPHOSPHOLIPID_METABOLISM	77	0.526172	1.78814	0.000109481	0.000342803	0.000114462	5121	tags=34%, list=11%, signal=30%	GPAT3/PLA2G15/DGKA/AGPAT2/DGKZ/PISD/PLPP2/DGKQ/ACHE/DGKE/CDIPT/LPCAT4/PLA2G2D/PLD1/GPAT2/PCYT1A/CDS1/MBOAT7/LYPLA2/LPCAT1/PGS1/GPAT4/LPCAT2/LPGAT1/PLA2G2A/PLA2G2C
KEGG_VEGF_SIGNALING_PATHWAY	KEGG_VEGF_SIGNALING_PATHWAY	76	0.584624	1.98201	0.000109926	0.000342803	0.000114462	8041	tags=42%, list=17%, signal=35%	RAC2/SH2D2A/PIK3CD/PXN/MAPK13/SPHK1/PIK3R5/PRKCB/PLCG2/MAPKAPK2/HSPB1/NOS3/MAP2K1/NFATC2/MAPK11/PTGS2/MAPK3/PLA2G2D/HRAS/PPP3CB/PIK3CG/PLA2G2A/PLA2G2C/KDR/CHP1/PPP3R1/SRC/RAC1/PRKCG/MAPKAPK3/NFATC4/CHP2
KEGG_B_CELL_RECEPTOR_SIGNALING_PATHWAY	KEGG_B_CELL_RECEPTOR_SIGNALING_PATHWAY	75	0.67445	2.28308	0.000110132	0.000342803	0.000114462	10289	tags=65%, list=22%, signal=51%	LILRB3/RAC2/PTPN6/PIK3CD/VAV1/CD72/SYK/PIK3R5/PRKCB/FCGR2B/PLCG2/GRB2/PIK3AP1/MAP2K1/NFKB1/NFKBIE/NFATC2/FOS/CD81/CD79A/DAPP1/MAPK3/IFITM1/BTK/JUN/LYN/CD79B/HRAS/CARD11/IKBKG/PPP3CB/PIK3CG/CD22/CHP1/VAV2/INPP5D/PPP3R1/BLNK/CR2/RAC1/NFATC4/CHP2/BCL10/CD19/IKBKB/MALT1/PPP3CA/NFKBIA/MAP2K2
KEGG_PHOSPHATIDYLINOSITOL_SIGNALING_SYSTEM	KEGG_PHOSPHATIDYLINOSITOL_SIGNALING_SYSTEM	75	0.559562	1.89417	0.000110132	0.000342803	0.000114462	7932	tags=39%, list=17%, signal=32%	PIK3CD/PLCB2/PIK3R5/PRKCB/PLCG2/ITPR1/ITPR3/DGKA/SYNJ2/DGKZ/IMPA2/DGKQ/PIP5K1C/ITPKA/DGKE/CDIPT/INPP5J/CALM3/PI4KA/CDS1/PTEN/IPPK/PIP4K2A/PIK3CG/PIP5K1B/INPP5D/PRKCG/INPP5A/SYNJ1
KEGG_ARRHYTHMOGENIC_RIGHT_VENTRICULAR_CARDIOMYOPATHY_ARVC	KEGG_ARRHYTHMOGENIC_RIGHT_VENTRICULAR_CARDIOMYOPATHY_ARVC	74	0.624652	2.10952	0.000110522	0.000342803	0.000114462	6781	tags=50%, list=15%, signal=43%	ITGA5/DSC2/ITGA3/CACNA2D4/ITGB7/ITGB5/CACNA1C/ITGB3/ITGB1/ACTB/LMNA/ACTG1/LEF1/ITGA8/ACTN1/CACNB2/DES/CACNA1F/ITGA4/CACNG3/ITGA1/JUP/LAMA2/CACNG2/ITGA9/CACNG8/DSG2/CACNA2D3/RYR2/CACNA2D1/DSP/ACTN4/CTNNB1/ITGA11/ITGA10/CACNB3/PKP2
KEGG_ADHERENS_JUNCTION	KEGG_ADHERENS_JUNCTION	73	0.590217	1.9891	0.000110828	0.000342803	0.000114462	7249	tags=44%, list=16%, signal=37%	RAC2/PTPN6/WAS/SNAI1/TGFBR2/NECTIN2/MET/PTPN1/ACTB/PTPRJ/ACTG1/SNAI2/LEF1/ACTN1/TGFBR1/FGFR1/MAPK3/LMO7/IQGAP1/BAIAP2/VCL/NECTIN4/NECTIN3/PTPRM/ACTN4/CTNNB1/NECTIN1/INSR/SRC/IGF1R/RHOA/RAC1
KEGG_CHRONIC_MYELOID_LEUKEMIA	KEGG_CHRONIC_MYELOID_LEUKEMIA	73	0.552072	1.86055	0.000110828	0.000342803	0.000114462	11070	tags=45%, list=24%, signal=34%	RUNX1/PIK3CD/TGFB1/TGFBR2/PIK3R5/SHC1/GRB2/CDKN1A/MAP2K1/NFKB1/TGFBR1/STAT5A/MAPK3/HRAS/IKBKG/BCL2L1/CBLC/PIK3CG/TGFB3/CCND1/MYC/ABL1/RB1/SHC4/ARAF/IKBKB/SHC3/NFKBIA/MAP2K2/AKT1/CTBP1/CBLB/MDM2
KEGG_LEISHMANIA_INFECTION	KEGG_LEISHMANIA_INFECTION	70	0.744548	2.49793	0.000111185	0.000342803	0.000114462	4647	tags=61%, list=10%, signal=55%	PTPN6/IFNGR2/ITGB2/NCF4/FCGR2A/TGFB1/MAPK13/ITGAM/CR1/FCGR2C/NCF2/FCGR3A/PRKCB/IL10/HLA-DMA/HLA-DOA/TLR2/FCGR1A/HLA-DPB1/ITGB1/HLA-DRB1/CYBA/FCGR3B/HLA-DQA1/NCF1/MYD88/NFKB1/HLA-DRA/IL1B/HLA-DMB/C3/MAPK11/PTGS2/FOS/MAPK3/ITGA4/JUN/HLA-DPA1/HLA-DQB1/ELK1/HLA-DRB5/IRAK1/HLA-DQA2
KEGG_LONG_TERM_DEPRESSION	KEGG_LONG_TERM_DEPRESSION	70	0.57055	1.91417	0.000111185	0.000342803	0.000114462	11826	tags=54%, list=26%, signal=40%	PLCB2/PRKCB/GUCY1B1/ITPR1/ITPR3/MAP2K1/MAPK3/PLA2G2D/IGF1/GNAI2/LYN/HRAS/GUCY1A1/CACNA1A/PLA2G2A/PLA2G2C/GNAI1/CRHR1/CRH/GRIA1/IGF1R/PRKCG/GRM5/PRKG1/GNAQ/PLCB3/ARAF/GNA11/PLA2G12A/MAP2K2/NOS1/GNA12/PLA2G3/PPP1R17/ITPR2/PLA2G2F/PLA2G5/PRKCA
KEGG_RENAL_CELL_CARCINOMA	KEGG_RENAL_CELL_CARCINOMA	70	0.595745	1.9987	0.000111185	0.000342803	0.000114462	12048	tags=51%, list=26%, signal=38%	PIK3CD/VEGFC/TGFB1/PIK3R5/MET/PAK1/GRB2/HGF/MAP2K1/EGLN2/MAPK3/JUN/ETS1/PAK6/PDGFB/HRAS/PIK3CG/ELOC/RAPGEF1/RAP1B/PAK3/TGFB3/VEGFD/TGFA/EPAS1/RAC1/ARNT/RAP1A/ARAF/FLCN/PAK4/MAP2K2/AKT1/RBX1/EP300/PAK2
KEGG_COMPLEMENT_AND_COAGULATION_CASCADES	KEGG_COMPLEMENT_AND_COAGULATION_CASCADES	69	0.750302	2.51386	0.00011121	0.000342803	0.000114462	6962	tags=62%, list=15%, signal=53%	THBD/PLAUR/CFI/C7/CD59/CD55/F13A1/C5AR1/C1QA/SERPINE1/SERPINA1/PLAU/C1QC/C1QB/BDKRB2/CR1/C4BPB/SERPING1/C3AR1/C1S/C1R/PROS1/BDKRB1/CFD/C2/F12/SERPINA5/PLAT/A2M/CFB/C3/CFH/VWF/SERPIND1/F5/CD46/F3/CR2/C4A/C4B/TFPI/C4BPA/SERPINF2
KEGG_LONG_TERM_POTENTIATION	KEGG_LONG_TERM_POTENTIATION	69	0.57309	1.92011	0.00011121	0.000342803	0.000114462	12113	tags=62%, list=26%, signal=46%	RPS6KA1/PLCB2/PRKCB/CACNA1C/ITPR1/ITPR3/CAMK2A/MAP2K1/GRIN1/MAPK3/CALM3/HRAS/PRKACA/RPS6KA2/GRIN2A/RPS6KA3/PPP3CB/GRIN2B/CAMK4/CHP1/RAP1B/PPP1CA/PPP3R1/GRIA1/PRKCG/GRM5/GRIN2D/RAP1A/CHP2/CAMK2B/ADCY1/GNAQ/PLCB3/ARAF/PPP3CA/MAP2K2/CAMK2D/ITPR2/CALML6/PRKCA/CALML3/EP300/PRKX
KEGG_PPAR_SIGNALING_PATHWAY	KEGG_PPAR_SIGNALING_PATHWAY	69	0.554634	1.85828	0.00011121	0.000342803	0.000114462	8129	tags=43%, list=18%, signal=36%	ACSL1/MMP1/PLTP/ANGPTL4/FABP4/ME1/ACSL4/PPARG/FABP3/NR1H3/FABP5/CYP27A1/SLC27A4/SLC27A2/APOA1/ACSL5/RXRA/SLC27A1/FABP6/CD36/SLC27A6/UBC/PPARD/PCK2/CPT1A/APOA2/ACOX2/OLR1/CYP7A1/GK
KEGG_EPITHELIAL_CELL_SIGNALING_IN_HELICOBACTER_PYLORI_INFECTION	KEGG_EPITHELIAL_CELL_SIGNALING_IN_HELICOBACTER_PYLORI_INFECTION	68	0.638715	2.13445	0.000111607	0.000342803	0.000114462	7463	tags=51%, list=16%, signal=43%	CXCL1/CCL5/ATP6V1B2/MAPK13/TCIRG1/PLCG2/CXCL8/MET/PAK1/HBEGF/ATP6V0C/NFKB1/ATP6V1H/ATP6V1E1/CSK/MAPK11/ATP6V0D1/MAP2K4/F11R/NOD1/JUN/ATP6AP1/CXCR1/LYN/IKBKG/ATP6V0D2/CXCR2/ATP6V0A1/ATP6V0E1/SRC/ATP6V1A/MAPK9/ADAM10/RAC1/ATP6V1G1
KEGG_VIRAL_MYOCARDITIS	KEGG_VIRAL_MYOCARDITIS	68	0.686895	2.29545	0.000111607	0.000342803	0.000114462	7607	tags=59%, list=16%, signal=49%	CD40/RAC2/PRF1/CD55/ICAM1/ITGB2/CD28/MYH9/HLA-DMA/HLA-DOA/HLA-DPB1/HLA-DRB1/ACTB/MYH13/CAV1/HLA-DQA1/HLA-DRA/ACTG1/HLA-DMB/CD86/CD40LG/ITGAL/ABL2/HLA-DPA1/MYH11/LAMA2/HLA-DQB1/EIF4G1/HLA-DRB5/HLA-E/HLA-DQA2/CASP8/EIF4G2/HLA-F/MYH4/CCND1/CD80/RAC1/CXADR/HLA-B
KEGG_ADIPOCYTOKINE_SIGNALING_PATHWAY	KEGG_ADIPOCYTOKINE_SIGNALING_PATHWAY	67	0.543026	1.81078	0.000111782	0.000342803	0.000114462	9992	tags=46%, list=22%, signal=36%	SOCS3/TNFRSF1B/ACSL1/TRADD/ACSL4/NFKB1/NFKBIE/TNFRSF1A/POMC/IRS1/CAMKK1/AGRP/LEP/IKBKG/ACSL5/STAT3/CAMKK2/RXRA/TRAF2/ADIPOR1/CD36/NPY/PCK2/TNF/MAPK9/CPT1A/IRS2/LEPR/IKBKB/STK11/NFKBIA
KEGG_GLIOMA	KEGG_GLIOMA	64	0.547148	1.81252	0.000112259	0.000342803	0.000114462	12263	tags=55%, list=26%, signal=40%	PIK3CD/PIK3R5/PRKCB/PLCG2/SHC1/GRB2/CDKN1A/PDGFRB/CAMK2A/MAP2K1/MAPK3/IGF1/CALM3/PDGFB/HRAS/PTEN/PIK3CG/CCND1/TGFA/IGF1R/PRKCG/CAMK2B/RB1/SHC4/ARAF/SHC3/MAP2K2/AKT1/MDM2/CAMK2D/CALML6/EGF/PRKCA/CALML3/PDGFA
KEGG_NOD_LIKE_RECEPTOR_SIGNALING_PATHWAY	KEGG_NOD_LIKE_RECEPTOR_SIGNALING_PATHWAY	62	0.75509	2.4927	0.000112651	0.000342803	0.000114462	4101	tags=53%, list=9%, signal=49%	CXCL1/CCL5/NOD2/PYCARD/CCL2/TNFAIP3/MAPK13/IL6/CCL7/BIRC3/CXCL8/CARD9/CXCL2/CCL13/NLRC4/NLRP3/CCL8/PSTPIP1/NFKB1/CASP5/HSP90B1/IL1B/PYDC1/MAPK11/IL18/CARD6/NAIP/NOD1/MAPK3/MEFV/IKBKG/CCL11/SUGT1
KEGG_ACUTE_MYELOID_LEUKEMIA	KEGG_ACUTE_MYELOID_LEUKEMIA	57	0.627579	2.04839	0.000113649	0.000342803	0.000114462	10672	tags=56%, list=23%, signal=43%	RUNX1/PIK3CD/SPI1/FLT3/PIK3R5/GRB2/MAP2K1/NFKB1/PIM1/LEF1/STAT5A/CCNA1/PML/MAPK3/JUP/HRAS/IKBKG/RARA/STAT3/CEBPA/PIK3CG/CCND1/MYC/PPARD/EIF4EBP1/PIM2/ARAF/IKBKB/RPS6KB2/TCF7/MAP2K2/AKT1
KEGG_PATHOGENIC_ESCHERICHIA_COLI_INFECTION	KEGG_PATHOGENIC_ESCHERICHIA_COLI_INFECTION	56	0.667998	2.17454	0.000113804	0.000342803	0.000114462	9009	tags=64%, list=19%, signal=52%	ARPC1B/CD14/KRT18/HCLS1/WAS/ARPC2/LY96/TUBA4A/ITGB1/ACTB/TLR5/TUBB3/ARPC5L/ACTG1/YWHAZ/NCK2/TUBA1C/ARPC5/CLDN1/ARPC3/TUBA8/CTTN/TUBB6/TUBB1/ARPC1A/TUBB4A/ARPC4/CTNNB1/TUBB7P/TLR4/RHOA/TUBAL3/ABL1/ROCK2/ARHGEF2/TUBB4B
KEGG_VIBRIO_CHOLERAE_INFECTION	KEGG_VIBRIO_CHOLERAE_INFECTION	54	0.640238	2.07366	0.000114653	0.000342803	0.000114462	8272	tags=56%, list=18%, signal=46%	ATP6V1B2/KCNQ1/PRKCB/TCIRG1/PLCG2/ACTB/ATP6V0C/ATP6V1H/ACTG1/ATP6V1E1/PDIA4/ATP6V0D1/SEC61B/ADCY3/ARF1/ERO1A/ATP6AP1/KDELR3/ADCY9/PRKACA/SEC61A1/ATP6V0D2/ATP6V0A1/KDELR2/ATP6V0E1/ATP6V1A/PRKCG/ATP6V1G1/KDELR1/ATP6V1C1
KEGG_AMYOTROPHIC_LATERAL_SCLEROSIS_ALS	KEGG_AMYOTROPHIC_LATERAL_SCLEROSIS_ALS	53	0.61242	1.97951	0.000114784	0.000342803	0.000114462	11112	tags=60%, list=24%, signal=46%	TNFRSF1B/MAP2K3/MAPK13/NEFL/BAX/TNFRSF1A/MAPK11/NEFM/NEFH/DERL1/GPX1/GRIN1/GRIN2A/BCL2L1/PPP3CB/GRIN2B/PRPH2/CHP1/CAT/PPP3R1/GRIA1/TNF/RAC1/GRIN2D/CHP2/CCS/CASP1/TOMM40L/PPP3CA/NOS1/PRPH/SOD1
KEGG_AUTOIMMUNE_THYROID_DISEASE	KEGG_AUTOIMMUNE_THYROID_DISEASE	50	0.683329	2.18755	0.000115888	0.000342803	0.000114462	7607	tags=64%, list=16%, signal=54%	CD40/GZMB/PRF1/CD28/IL10/HLA-DMA/HLA-DOA/CTLA4/HLA-DPB1/HLA-DRB1/HLA-DQA1/FASLG/HLA-DRA/FAS/HLA-DMB/CD86/CD40LG/HLA-DPA1/HLA-DQB1/HLA-DRB5/HLA-E/HLA-DQA2/IFNA10/IFNA13/IFNA6/IL2/HLA-F/CD80/IFNA4/IFNA7/IFNA14/HLA-B
KEGG_TYPE_II_DIABETES_MELLITUS	KEGG_TYPE_II_DIABETES_MELLITUS	47	0.644198	2.04169	0.000116782	0.000342803	0.000114462	9413	tags=57%, list=20%, signal=46%	HK3/SOCS3/PIK3CD/PRKCD/PIK3R5/CACNA1C/HK1/PKM/PRKCZ/IRS1/MAPK3/SOCS1/CACNA1B/PIK3CG/CACNA1A/INSR/TNF/MAPK9/CACNA1G/CACNA1E/HK2/CACNA1D/PDX1/PRKCE/PKLR/IRS2/IKBKB
KEGG_INTESTINAL_IMMUNE_NETWORK_FOR_IGA_PRODUCTION	KEGG_INTESTINAL_IMMUNE_NETWORK_FOR_IGA_PRODUCTION	46	0.751091	2.37177	0.00011711	0.000342803	0.000114462	6566	tags=67%, list=14%, signal=58%	CD40/TNFSF13/TGFB1/CD28/IL6/ICOS/ITGB7/CXCL12/IL15RA/IL10/ICOSLG/HLA-DMA/HLA-DOA/IL15/HLA-DPB1/HLA-DRB1/HLA-DQA1/HLA-DRA/HLA-DMB/CD86/TNFRSF13B/ITGA4/CD40LG/HLA-DPA1/HLA-DQB1/HLA-DRB5/CXCR4/HLA-DQA2/IL2/CD80/CCR9
KEGG_N_GLYCAN_BIOSYNTHESIS	KEGG_N_GLYCAN_BIOSYNTHESIS	46	0.665836	2.10256	0.00011711	0.000342803	0.000114462	7516	tags=57%, list=16%, signal=47%	MAN1A1/MGAT1/B4GALT1/MAN1C1/MGAT4B/ALG2/TUSC3/MAN2A1/ST6GAL1/MGAT4A/MAN1B1/ALG12/MGAT5/MGAT3/RFT1/ALG3/RPN2/MOGS/MGAT2/GANAB/ALG1/DDOST/MGAT5B/DPAGT1/RPN1/STT3B
KEGG_AMINO_SUGAR_AND_NUCLEOTIDE_SUGAR_METABOLISM	KEGG_AMINO_SUGAR_AND_NUCLEOTIDE_SUGAR_METABOLISM	44	0.653158	2.04763	0.000118106	0.000342803	0.000114462	7838	tags=61%, list=17%, signal=51%	HK3/NANS/HEXB/HK1/UGP2/HEXA/CYB5R3/GFPT2/NAGK/PMM2/UAP1/NPL/RENBP/CHIT1/GMPPA/CYB5R1/GMPPB/GALE/GMDS/UXS1/CMAS/TSTA3/GPI/UGDH/AMDHD2/HK2/GALK1
KEGG_TYPE_I_DIABETES_MELLITUS	KEGG_TYPE_I_DIABETES_MELLITUS	41	0.719464	2.23145	0.000118779	0.000342803	0.000114462	7607	tags=71%, list=16%, signal=59%	PTPRN/GZMB/PRF1/CD28/HLA-DMA/HLA-DOA/HLA-DPB1/HLA-DRB1/HLA-DQA1/PTPRN2/FASLG/HLA-DRA/IL1B/FAS/HLA-DMB/CD86/HLA-DPA1/HLA-DQB1/HLA-DRB5/HLA-E/HLA-DQA2/GAD2/IL2/HLA-F/IL1A/CD80/IL12B/TNF/HLA-B
KEGG_GRAFT_VERSUS_HOST_DISEASE	KEGG_GRAFT_VERSUS_HOST_DISEASE	37	0.761749	2.3224	0.000120613	0.000342803	0.000114462	7607	tags=81%, list=16%, signal=68%	GZMB/PRF1/CD28/IL6/HLA-DMA/HLA-DOA/HLA-DPB1/HLA-DRB1/HLA-DQA1/FASLG/HLA-DRA/IL1B/FAS/HLA-DMB/KLRD1/CD86/HLA-DPA1/HLA-DQB1/HLA-DRB5/KLRC1/HLA-E/HLA-DQA2/KIR3DL1/IL2/HLA-F/IL1A/KIR3DL2/CD80/TNF/HLA-B
KEGG_ALLOGRAFT_REJECTION	KEGG_ALLOGRAFT_REJECTION	35	0.729667	2.20142	0.00012164	0.000342803	0.000114462	7607	tags=77%, list=16%, signal=65%	CD40/GZMB/PRF1/CD28/IL10/HLA-DMA/HLA-DOA/HLA-DPB1/HLA-DRB1/HLA-DQA1/FASLG/HLA-DRA/FAS/HLA-DMB/CD86/CD40LG/HLA-DPA1/HLA-DQB1/HLA-DRB5/HLA-E/HLA-DQA2/IL2/HLA-F/CD80/IL12B/TNF/HLA-B
KEGG_PRIMARY_IMMUNODEFICIENCY	KEGG_PRIMARY_IMMUNODEFICIENCY	35	0.797541	2.40619	0.00012164	0.000342803	0.000114462	4184	tags=60%, list=9%, signal=55%	JAK3/CD40/IL7R/IL2RG/CD3E/LCK/CD4/ICOS/CD3D/CD8A/CIITA/CD8B/PTPRC/AIRE/TNFRSF13B/CD79A/CD40LG/ZAP70/BTK/IKBKG/ADA
KEGG_PRION_DISEASES	KEGG_PRION_DISEASES	35	0.737635	2.22546	0.00012164	0.000342803	0.000114462	4045	tags=49%, list=9%, signal=44%	C7/CCL5/C1QA/C1QC/C1QB/IL6/HSPA5/LAMC1/MAP2K1/EGR1/IL1B/BAX/PRNP/HSPA1A/MAPK3/PRKACA/ELK1
KEGG_O_GLYCAN_BIOSYNTHESIS	KEGG_O_GLYCAN_BIOSYNTHESIS	30	0.701382	2.05979	0.000124131	0.000343113	0.000114565	6240	tags=57%, list=13%, signal=49%	ST3GAL1/GALNT12/GALNT2/GALNT6/GALNT9/GCNT1/GALNTL6/GALNT17/GALNT18/GALNT5/GALNT11/GALNTL5/GALNT7/C1GALT1C1/ST3GAL2/GALNT16/GALNT10
KEGG_ASTHMA	KEGG_ASTHMA	28	0.714727	2.06946	0.000125439	0.000343113	0.000114565	5672	tags=64%, list=12%, signal=56%	CD40/FCER1G/IL10/HLA-DMA/HLA-DOA/HLA-DPB1/HLA-DRB1/RNASE3/HLA-DQA1/HLA-DRA/HLA-DMB/CD40LG/HLA-DPA1/HLA-DQB1/CCL11/HLA-DRB5/HLA-DQA2/FCER1A
KEGG_GLYCOSPHINGOLIPID_BIOSYNTHESIS_GANGLIO_SERIES	KEGG_GLYCOSPHINGOLIPID_BIOSYNTHESIS_GANGLIO_SERIES	15	0.73671	1.86684	0.000135925	0.00036625	0.000122291	8845	tags=73%, list=19%, signal=59%	ST3GAL1/HEXB/ST6GALNAC6/B3GALT4/HEXA/GLB1/ST6GALNAC4/ST3GAL2/ST3GAL5/ST6GALNAC5/SLC33A1
KEGG_GLYCOSPHINGOLIPID_BIOSYNTHESIS_GLOBO_SERIES	KEGG_GLYCOSPHINGOLIPID_BIOSYNTHESIS_GLOBO_SERIES	14	0.776274	1.93101	0.000137836	0.00036625	0.000122291	5486	tags=64%, list=12%, signal=57%	ST3GAL1/GBGT1/A4GALT/NAGA/HEXB/HEXA/GLA/FUT1/ST3GAL2
KEGG_ALZHEIMERS_DISEASE	KEGG_ALZHEIMERS_DISEASE	163	0.453891	1.65322	0.000205634	0.000538704	0.000179873	10461	tags=37%, list=23%, signal=29%	SNCA/BACE2/PLCB2/CACNA1C/ITPR1/ATP2A3/ITPR3/MME/IL1B/FAS/TNFRSF1A/GRIN1/CACNA1F/MAPK3/CAPN1/LRP1/CALM3/NDUFS6/FADD/GRIN2A/PPP3CB/GRIN2B/NDUFB8/ERN1/CASP8/MT-CYB/MT-ATP6/CHP1/RYR3/NDUFV3/NDUFA4L2/COX6B2/PPP3R1/CAPN2/MT-CO3/CASP7/UQCRB/APP/PSEN2/ATP5F1E/MT-ATP8/TNF/ADAM10/NDUFA10/GRIN2D/CACNA1D/CHP2/BACE1/ATP2A2/GNAQ/MT-CO1/GAPDH/PLCB3/NDUFA8/COX6C/ATF6/NDUFB2/PPP3CA/COX7C/NOS1/COX7A2L
KEGG_ARACHIDONIC_ACID_METABOLISM	KEGG_ARACHIDONIC_ACID_METABOLISM	58	0.564542	1.84636	0.000227739	0.000588325	0.000196441	11759	tags=53%, list=25%, signal=40%	PTGES/ALOX5/TBXAS1/GGT5/GPX3/ALOX15B/PTGS2/GPX1/PLA2G2D/LTC4S/PTGIS/PTGDS/LTA4H/GGT1/PTGES2/PLA2G2A/PLA2G2C/CYP2C18/GPX6/PTGS1/ALOX12B/CBR1/CYP4A22/CYP4A11/HPGDS/PLA2G12A/GPX4/GPX2/PLA2G3/PLA2G2F/PLA2G5
KEGG_GLYCOSAMINOGLYCAN_BIOSYNTHESIS_CHONDROITIN_SULFATE	KEGG_GLYCOSAMINOGLYCAN_BIOSYNTHESIS_CHONDROITIN_SULFATE	22	0.712354	1.96222	0.000258799	0.000654135	0.000218415	8154	tags=82%, list=18%, signal=67%	DSE/CHPF2/CHSY1/CHSY3/CSGALNACT1/B4GALT7/CHST15/CHST11/CHPF/CHST13/CHST12/CHST3/B3GALT6/B3GAT3/CSGALNACT2/XYLT2/CHST7/XYLT1
KEGG_GLYCOSAMINOGLYCAN_DEGRADATION	KEGG_GLYCOSAMINOGLYCAN_DEGRADATION	21	0.710513	1.93795	0.000260247	0.000654135	0.000218415	6225	tags=67%, list=13%, signal=58%	HEXB/GNS/IDS/HEXA/HGSNAT/GLB1/HYAL2/SGSH/ARSB/GUSB/HS3ST3A1/NAGLU/GALNS/HYAL1
KEGG_PANCREATIC_CANCER	KEGG_PANCREATIC_CANCER	70	0.504877	1.69384	0.000333556	0.000819431	0.000273608	7249	tags=33%, list=16%, signal=28%	RAC2/PIK3CD/VEGFC/TGFB1/TGFBR2/PIK3R5/RALB/MAP2K1/NFKB1/TGFBR1/MAPK3/PLD1/RALGDS/IKBKG/STAT3/BCL2L1/PIK3CG/TGFB3/CCND1/VEGFD/TGFA/MAPK9/RAC1
KEGG_P53_SIGNALING_PATHWAY	KEGG_P53_SIGNALING_PATHWAY	68	0.516518	1.72609	0.000334821	0.000819431	0.000273608	6465	tags=37%, list=14%, signal=32%	SERPINE1/TNFRSF10B/THBS1/GADD45B/CDKN1A/FAS/SHISA5/PMAIP1/STEAP3/BAX/PERP/SFN/DDB2/IGF1/IGFBP3/BBC3/PTEN/RRM2B/ZMAT3/CASP8/SERPINB5/CCND1/CCNG1/SESN2/GADD45A
KEGG_SPHINGOLIPID_METABOLISM	KEGG_SPHINGOLIPID_METABOLISM	39	0.593848	1.82834	0.000358766	0.000866629	0.000289367	13508	tags=64%, list=29%, signal=45%	SPHK1/SGMS2/UGCG/ARSA/GLB1/GBA/PLPP2/GLA/CERK/SMPD1/GALC/SPTLC2/ACER2/B4GALT6/SPTLC1/ACER3/NEU1/DEGS1/KDSR/GAL3ST1/SMPD3/SGPP1/SGPP2/SGPL1/ASAH1
KEGG_OTHER_GLYCAN_DEGRADATION	KEGG_OTHER_GLYCAN_DEGRADATION	16	0.740468	1.90201	0.000404367	0.00096426	0.000321966	4975	tags=56%, list=11%, signal=50%	MAN2B1/FUCA1/HEXB/HEXA/GLB1/GBA/MAN2B2/MANBA/FUCA2
KEGG_SYSTEMIC_LUPUS_ERYTHEMATOSUS	KEGG_SYSTEMIC_LUPUS_ERYTHEMATOSUS	133	0.443919	1.59274	0.000416493	0.000980604	0.000327423	7073	tags=32%, list=15%, signal=27%	CD40/C7/C1QA/FCGR2A/C1QC/C1QB/CD28/FCGR2C/FCGR3A/FCGR2B/C1S/C1R/IL10/HLA-DMA/HLA-DOA/FCGR1A/HLA-DPB1/HLA-DRB1/C2/FCGR3B/HLA-DQA1/HLA-DRA/ACTN1/HLA-DMB/C3/H2AFJ/CD86/CD40LG/HLA-DPA1/HLA-DQB1/GRIN2A/HLA-DRB5/GRIN2B/HLA-DQA2/CTSG/ACTN4/CD80/C4A/H3.Y/C4B/TNF/TRIM21
KEGG_RIG_I_LIKE_RECEPTOR_SIGNALING_PATHWAY	KEGG_RIG_I_LIKE_RECEPTOR_SIGNALING_PATHWAY	71	0.509489	1.71155	0.000444	0.0010323	0.000344685	10724	tags=48%, list=23%, signal=37%	TMEM173/MAPK13/IKBKE/TRADD/CXCL8/NFKB1/MAPK11/CYLD/TRAF3/FADD/IKBKG/CASP10/RNF125/TRAF2/IFNA10/IFNA13/CASP8/IFNA6/OTUD5/IL12B/IFNA4/IFNW1/TNF/IFNA7/MAPK9/RIPK1/NLRX1/IFNA14/IFNE/IKBKB/IFNA8/NFKBIA/IFNA17/TKFC
KEGG_WNT_SIGNALING_PATHWAY	KEGG_WNT_SIGNALING_PATHWAY	150	0.435786	1.57814	0.000515943	0.00118476	0.00039559	8929	tags=35%, list=19%, signal=28%	RAC2/FOSL1/WNT4/MMP7/PLCB2/WNT2/PRKCB/SFRP2/DKK2/DKK1/CAMK2A/PRICKLE1/LEF1/NFATC2/WNT7B/WNT10B/FZD9/JUN/PRKACA/SOX17/FZD6/PRICKLE2/PPP3CB/PORCN/FZD5/FZD1/NKD2/FZD2/WNT3A/WNT9A/DKK4/CHP1/CTNNB1/CCND1/PPP3R1/MYC/FZD8/PPARD/MAPK9/RHOA/RAC1/FZD7/PRKCG/FZD4/FZD10/FRAT1/NFATC4/CHP2/CAMK2B/ROCK2/CUL1/PLCB3
KEGG_PHENYLALANINE_METABOLISM	KEGG_PHENYLALANINE_METABOLISM	18	0.702626	1.85475	0.000529031	0.0012	0.000400678	8149	tags=50%, list=18%, signal=41%	ALDH3B1/ALDH1A3/IL4I1/AOC3/MAOB/GOT1/MIF/PRDX6/GOT2
KEGG_DNA_REPLICATION	KEGG_DNA_REPLICATION	36	-0.482212	-1.90908	0.000567537	0.00127183	0.000424663	13469	tags=69%, list=29%, signal=49%	POLA2/LIG1/POLE/MCM4/RFC2/POLE3/MCM7/POLD2/RFC1/RPA1/POLA1/RFC3/MCM3/POLD3/MCM2/PCNA/RNASEH2A/RFC4/POLE2/PRIM1/DNA2/RPA2/RFC5/PRIM2
KEGG_VALINE_LEUCINE_AND_ISOLEUCINE_DEGRADATION	KEGG_VALINE_LEUCINE_AND_ISOLEUCINE_DEGRADATION	44	-0.459995	-1.9037	0.000651466	0.00144253	0.00048166	4969	tags=45%, list=11%, signal=41%	ALDH9A1/HMGCS2/ACAT1/OXCT1/MCCC2/MCCC1/ACADM/HMGCS1/ACAD8/ALDH3A2/HADH/ACAT2/ABAT/ALDH6A1/HIBCH/MMUT/PCCB/DBT/BCKDHB
KEGG_CARDIAC_MUSCLE_CONTRACTION	KEGG_CARDIAC_MUSCLE_CONTRACTION	77	0.489034	1.66193	0.000766367	0.00167699	0.000559946	9512	tags=43%, list=21%, signal=34%	CACNA2D4/CACNA1C/TPM4/TPM2/TPM3/SLC9A1/ATP1B3/ATP1A1/CACNB2/TNNT2/CACNA1F/TPM1/CACNG3/CACNG2/CACNG8/MYL3/CACNA2D3/RYR2/MT-CYB/CACNA2D1/COX6B2/MT-CO3/UQCRB/CACNB3/ATP1A3/CACNA1D/ATP2A2/ACTC1/FXYD2/MT-CO1/CACNG5/CACNB1/COX6C
KEGG_COLORECTAL_CANCER	KEGG_COLORECTAL_CANCER	62	0.51207	1.69045	0.000901205	0.00194912	0.000650809	7249	tags=34%, list=16%, signal=29%	RAC2/PIK3CD/TGFB1/TGFBR2/PIK3R5/MAP2K1/LEF1/BAX/TGFBR1/FOS/MAPK3/JUN/RALGDS/PIK3CG/CTNNB1/TGFB3/CCND1/MYC/MAPK9/RHOA/RAC1
KEGG_GLUTATHIONE_METABOLISM	KEGG_GLUTATHIONE_METABOLISM	48	0.543516	1.72967	0.00116482	0.00249031	0.000831513	7776	tags=42%, list=17%, signal=35%	ANPEP/GGT5/GPX3/GSTO1/GPX1/G6PD/GSS/MGST1/SMS/MGST2/GGT1/RRM2B/GCLM/GGCT/GSTO2/GSTK1/GPX6/OPLAH/LAP3/IDH1
KEGG_CYTOSOLIC_DNA_SENSING_PATHWAY	KEGG_CYTOSOLIC_DNA_SENSING_PATHWAY	55	0.519621	1.6882	0.00136939	0.0028944	0.000966438	11235	tags=53%, list=24%, signal=40%	CCL5/TMEM173/PYCARD/IL6/IKBKE/RIPK3/NFKB1/IL1B/IL18/CCL4/IKBKG/POLR1D/CCL4L2/IFNA10/IFNA13/IFNA6/AIM2/IFNA4/IFNA7/RIPK1/IFNA14/CASP1/IKBKB/IFNA8/NFKBIA/POLR3D/POLR3A/IFNA17/POLR3H
KEGG_GLYCOSAMINOGLYCAN_BIOSYNTHESIS_HEPARAN_SULFATE	KEGG_GLYCOSAMINOGLYCAN_BIOSYNTHESIS_HEPARAN_SULFATE	26	0.627276	1.79259	0.00164183	0.00343124	0.00114569	9152	tags=65%, list=20%, signal=52%	HS3ST2/HS3ST5/B4GALT7/NDST2/HS6ST1/EXT2/HS3ST3A1/GLCE/B3GALT6/B3GAT3/HS6ST3/XYLT2/EXT1/HS6ST2/NDST1/XYLT1/HS3ST3B1
KEGG_TERPENOID_BACKBONE_BIOSYNTHESIS	KEGG_TERPENOID_BACKBONE_BIOSYNTHESIS	15	-0.66342	-2.0594	0.00189036	0.00382588	0.00127746	6762	tags=47%, list=15%, signal=40%	HMGCS2/HMGCR/ACAT1/HMGCS1/ACAT2/PDSS1
KEGG_ALDOSTERONE_REGULATED_SODIUM_REABSORPTION	KEGG_ALDOSTERONE_REGULATED_SODIUM_REABSORPTION	42	0.551916	1.72015	0.00189237	0.00382588	0.00127746	8752	tags=45%, list=19%, signal=37%	PIK3CD/HSD11B1/PIK3R5/PRKCB/ATP1B3/ATP1A1/SFN/IRS1/MAPK3/SLC9A3R2/IGF1/SCNN1A/KCNJ1/PIK3CG/INSR/PRKCG/ATP1A3/FXYD2/IRS2
KEGG_BLADDER_CANCER	KEGG_BLADDER_CANCER	42	0.55202	1.72047	0.00189237	0.00382588	0.00127746	6309	tags=38%, list=14%, signal=33%	TYMP/VEGFC/THBS1/MMP1/CXCL8/MMP9/CDKN1A/MAP2K1/MAPK3/RASSF1/MMP2/HRAS/DAPK3/CCND1/VEGFD/MYC
KEGG_FRUCTOSE_AND_MANNOSE_METABOLISM	KEGG_FRUCTOSE_AND_MANNOSE_METABOLISM	34	0.574627	1.72374	0.00195575	0.0039115	0.00130605	9609	tags=59%, list=21%, signal=47%	HK3/FBP1/HK1/PMM2/ALDOA/PFKL/GMPPA/AKR1B1/GMPPB/GMDS/PFKFB3/MTMR6/TSTA3/AKR1B10/TPI1/HK2/PFKP/ALDOB/PMM1/PFKFB4
KEGG_GLYCOSAMINOGLYCAN_BIOSYNTHESIS_KERATAN_SULFATE	KEGG_GLYCOSAMINOGLYCAN_BIOSYNTHESIS_KERATAN_SULFATE	15	0.696185	1.76415	0.0021748	0.00430333	0.00143688	6819	tags=60%, list=15%, signal=51%	ST3GAL1/B4GALT1/CHST1/CHST2/B3GNT2/B3GNT7/CHST4/ST3GAL2/CHST6
KEGG_CELL_CYCLE	KEGG_CELL_CYCLE	124	-0.319292	-1.59554	0.00238095	0.00466165	0.00155652	6724	tags=35%, list=15%, signal=30%	CDK2/YWHAQ/CDK4/ANAPC4/DBF4/CCNB2/MCM3/CCNA2/CDKN2A/E2F2/BUB1/PKMYT1/ORC2/TFDP2/CDC25A/CHEK1/ORC6/BUB1B/TTK/ORC3/CDC25C/ANAPC7/MCM2/RBL1/PCNA/MAD2L1/WEE2/CCNE2/ORC1/CDC14A/CDC23/YWHAE/CCND2/SMAD4/CDC7/CDK1/ORC4/E2F5/CDKN1B/SKP2/STAG2/CDKN2C
KEGG_SNARE_INTERACTIONS_IN_VESICULAR_TRANSPORT	KEGG_SNARE_INTERACTIONS_IN_VESICULAR_TRANSPORT	38	0.547405	1.67746	0.00287942	0.00557888	0.00186279	11185	tags=50%, list=24%, signal=38%	STX11/VAMP8/BET1L/SNAP25/STX4/STX1A/VAMP5/STX3/VTI1B/STX1B/VTI1A/VAMP3/SNAP29/YKT6/VAMP2/STX6/VAMP1/STX2/BET1
KEGG_INOSITOL_PHOSPHATE_METABOLISM	KEGG_INOSITOL_PHOSPHATE_METABOLISM	54	0.503754	1.6316	0.00309562	0.00593593	0.001982	9462	tags=39%, list=20%, signal=31%	PIK3CD/PLCB2/PLCG2/SYNJ2/IMPA2/PIP5K1C/ITPKA/CDIPT/INPP5J/PI4KA/PTEN/IPPK/PIP4K2A/PIK3CG/PIP5K1B/MINPP1/TPI1/INPP5A/SYNJ1/PLCB3/ISYNA1
KEGG_GALACTOSE_METABOLISM	KEGG_GALACTOSE_METABOLISM	26	0.612993	1.75177	0.00328366	0.00623225	0.00208094	8119	tags=50%, list=18%, signal=41%	HK3/B4GALT1/GAA/HK1/UGP2/GLB1/GLA/PFKL/AKR1B1/GALE/HK2/GALK1/PFKP
KEGG_HUNTINGTONS_DISEASE	KEGG_HUNTINGTONS_DISEASE	179	0.396527	1.45177	0.00368513	0.00692357	0.00231178	11982	tags=34%, list=26%, signal=25%	TGM2/PLCB2/ITPR1/PPARG/BAX/CLTB/AP2M1/BDNF/HAP1/GPX1/AP2S1/SOD2/GRIN1/AP2A2/CREB3L2/DLG4/VDAC1/BBC3/NDUFS6/DCTN1/DNAL4/GRIN2B/SLC25A6/AP2A1/CREB3L1/CLTA/POLR2L/NDUFB8/IFT57/CREB3L3/CASP8/MT-CYB/MT-ATP6/NDUFV3/NDUFA4L2/COX6B2/MT-CO3/UQCRB/POLR2A/ATP5F1E/MT-ATP8/GRM5/NDUFA10/POLR2E/GNAQ/MT-CO1/PLCB3/NDUFA8/COX6C/NDUFB2/COX7C/COX7A2L/CLTC/PPID/SOD1/NDUFS2/SP1/MT-CO2/HTT/EP300
KEGG_VASOPRESSIN_REGULATED_WATER_REABSORPTION	KEGG_VASOPRESSIN_REGULATED_WATER_REABSORPTION	44	0.530107	1.66187	0.0042518	0.00790835	0.00264059	5759	tags=34%, list=12%, signal=30%	AQP3/ARHGDIB/ARHGDIA/STX4/AC034102.1/ADCY3/CREB3L2/ADCY9/PRKACA/DYNC1I1/DCTN1/CREB3L1/CREB3L3/NSF/RAB11A
KEGG_GLYCOLYSIS_GLUCONEOGENESIS	KEGG_GLYCOLYSIS_GLUCONEOGENESIS	62	0.485584	1.60301	0.00450603	0.00829823	0.00277077	10061	tags=45%, list=22%, signal=35%	HK3/ALDH3B1/ALDH1A3/FBP1/HK1/PKM/ALDOA/LDHA/ACSS2/PFKL/GALM/ADH4/ADH1C/GPI/TPI1/PCK2/PGK1/ENO1/PGAM1/HK2/AKR1A1/PFKP/PKLR/GAPDH/ALDOB/ENO2/ADH1B/PGM2
KEGG_MTOR_SIGNALING_PATHWAY	KEGG_MTOR_SIGNALING_PATHWAY	52	0.498946	1.6077	0.00484038	0.00882658	0.00294719	10896	tags=42%, list=24%, signal=32%	PIK3CD/VEGFC/RPS6KA1/PIK3R5/MAPK3/IGF1/EIF4E1B/RPS6KA2/RPS6KA3/ULK1/CAB39/PIK3CG/VEGFD/EIF4EBP1/EIF4B/EIF4E2/RPTOR/RPS6KB2/STK11/AKT1/DDIT4/PDPK1
KEGG_MELANOMA	KEGG_MELANOMA	71	0.464037	1.55886	0.00577201	0.0104232	0.00348031	8957	tags=35%, list=19%, signal=28%	PIK3CD/PIK3R5/MET/CDKN1A/PDGFRB/HGF/MAP2K1/FGFR1/MAPK3/IGF1/FGF13/PDGFB/HRAS/MITF/PTEN/PIK3CG/FGF14/FGF7/CCND1/IGF1R/FGF5/FGF18/FGF1/RB1/ARAF
KEGG_DRUG_METABOLISM_OTHER_ENZYMES	KEGG_DRUG_METABOLISM_OTHER_ENZYMES	51	0.498363	1.60103	0.00601434	0.0106862	0.00356811	10543	tags=39%, list=23%, signal=30%	IMPDH1/TYMP/HPRT1/UPP1/DPYS/CES1/DPYD/NAT1/CDA/GUSB/CES2/UGT1A8/UCK2/XDH/TK1/UGT1A6/UGT1A10/UGT1A9/UGT1A5/ITPA
KEGG_PROSTATE_CANCER	KEGG_PROSTATE_CANCER	89	0.439574	1.51899	0.00603253	0.0106862	0.00356811	12263	tags=46%, list=26%, signal=34%	PIK3CD/NKX3-1/PIK3R5/GRB2/CDKN1A/PDGFRB/MAP2K1/NFKB1/HSP90B1/LEF1/FGFR1/MAPK3/IGF1/CREB3L2/INSRR/PDGFB/HRAS/IKBKG/PTEN/CREB3L1/PIK3CG/CREB3L3/CTNNB1/CCND1/TGFA/IGF1R/RB1/HSP90AB1/ARAF/IKBKB/NFKBIA/TCF7/MAP2K2/AKT1/KLK3/PDPK1/MDM2/EGF/GSTP1/EP300/PDGFA
KEGG_NON_SMALL_CELL_LUNG_CANCER	KEGG_NON_SMALL_CELL_LUNG_CANCER	54	0.480401	1.55597	0.00928686	0.0162958	0.00544116	11826	tags=46%, list=26%, signal=35%	RASSF5/PIK3CD/PIK3R5/PRKCB/PLCG2/GRB2/MAP2K1/MAPK3/RASSF1/HRAS/FHIT/RXRA/PIK3CG/RARB/CCND1/TGFA/PRKCG/RB1/ARAF/MAP2K2/STK4/AKT1/PDPK1/EGF/PRKCA
KEGG_ARGININE_AND_PROLINE_METABOLISM	KEGG_ARGININE_AND_PROLINE_METABOLISM	54	0.47797	1.54809	0.0104334	0.0181365	0.00605578	10353	tags=48%, list=22%, signal=37%	P4HA2/P4HA3/SAT1/NOS3/ASL/ASS1/NAGS/GLS/GLS2/SMS/ARG2/CKMT1B/AGMAT/CKMT1A/MAOB/GLUL/GOT1/P4HA1/LAP3/AOC1/GOT2/AMD1/ACY1/CKMT2/PYCR3/NOS1
KEGG_PROTEASOME	KEGG_PROTEASOME	46	0.497054	1.56958	0.0107741	0.0185554	0.00619563	15124	tags=61%, list=33%, signal=41%	POMP/PSMD1/PSMB6/PSMB10/PSME4/PSMB7/PSMC2/PSMD2/PSMC3/PSMA1/PSMC1/PSMC5/PSMA8/PSMF1/IFNG/PSMD11/PSMD4/PSMD13/PSMC1P4/PSMB2/PSMB4/PSMA7/PSMB5/PSMD6/PSMD8/SEM1/PSMA3/PSMD7
KEGG_TYROSINE_METABOLISM	KEGG_TYROSINE_METABOLISM	42	0.506885	1.5798	0.0111177	0.0189715	0.00633456	8524	tags=38%, list=18%, signal=31%	ALDH3B1/ALDH1A3/IL4I1/AOC3/FAH/TH/ADH4/DBH/ADH1C/MAOB/GOT1/MIF/AOX1/TYRP1/GOT2/COMT
KEGG_RENIN_ANGIOTENSIN_SYSTEM	KEGG_RENIN_ANGIOTENSIN_SYSTEM	17	0.624489	1.6236	0.0128824	0.021783	0.00727334	7549	tags=47%, list=16%, signal=39%	ANPEP/CTSA/MME/ACE/ENPEP/CTSG/MAS1/CPA3
KEGG_TRYPTOPHAN_METABOLISM	KEGG_TRYPTOPHAN_METABOLISM	40	0.505715	1.5632	0.0135957	0.022782	0.00760689	9093	tags=45%, list=20%, signal=36%	CYP1B1/KYNU/IL4I1/KMO/TDO2/HAAO/IDO1/TPH2/OGDHL/MAOB/CAT/CYP1A1/IDO2/AOX1/AOC1/HADHA/OGDH/WARS
KEGG_SULFUR_METABOLISM	KEGG_SULFUR_METABOLISM	13	0.666109	1.62844	0.0139431	0.0231149	0.00771805	7533	tags=54%, list=16%, signal=45%	PAPSS2/CHST11/SULT1E1/CHST13/CHST12/SULT1A4/SULT1A1
KEGG_THYROID_CANCER	KEGG_THYROID_CANCER	29	0.544154	1.58668	0.0141268	0.0231149	0.00771805	6309	tags=41%, list=14%, signal=36%	TPM3/PPARG/MAP2K1/LEF1/NTRK1/MAPK3/PAX8/HRAS/RXRA/CTNNB1/CCND1/MYC
KEGG_DORSO_VENTRAL_AXIS_FORMATION	KEGG_DORSO_VENTRAL_AXIS_FORMATION	24	0.576344	1.61885	0.0141672	0.0231149	0.00771805	3187	tags=29%, list=7%, signal=27%	ETS2/GRB2/MAP2K1/MAPK3/ETV6/NOTCH3/ETS1
KEGG_BASAL_CELL_CARCINOMA	KEGG_BASAL_CELL_CARCINOMA	55	0.467134	1.51768	0.0146069	0.023625	0.00788838	7795	tags=35%, list=17%, signal=29%	WNT4/WNT2/LEF1/WNT7B/WNT10B/SHH/FZD9/FZD6/FZD5/FZD1/FZD2/WNT3A/WNT9A/CTNNB1/FZD8/FZD7/FZD4/SUFU/FZD10
KEGG_ETHER_LIPID_METABOLISM	KEGG_ETHER_LIPID_METABOLISM	33	0.518468	1.55071	0.0187042	0.0297587	0.00993642	11759	tags=48%, list=25%, signal=36%	PLPP2/LPCAT4/PLA2G2D/PLD1/ENPP2/LPCAT1/PLA2G7/LPCAT2/PLA2G2A/PLA2G2C/PAFAH1B1/PLA2G12A/AGPS/PLA2G3/PLA2G2F/PLA2G5
KEGG_HOMOLOGOUS_RECOMBINATION	KEGG_HOMOLOGOUS_RECOMBINATION	28	-0.423279	-1.57779	0.0187192	0.0297587	0.00993642	11292	tags=54%, list=24%, signal=41%	MUS81/BRCA2/POLD2/NBN/XRCC2/RPA1/RAD51/MRE11/POLD3/RAD54L/EME1/RPA2/RAD54B/XRCC3
KEGG_TGF_BETA_SIGNALING_PATHWAY	KEGG_TGF_BETA_SIGNALING_PATHWAY	85	0.419826	1.44272	0.0209282	0.0329885	0.0110149	8876	tags=35%, list=19%, signal=29%	INHBA/THBS1/TGFB1/TGFBR2/ACVRL1/DCN/TGFBR1/FST/SMAD6/SMAD7/MAPK3/THBS2/BMP8B/ACVR1/BMP5/BMP8A/SMURF1/ID1/TGFB3/LEFTY2/GDF5/MYC/TNF/E2F4/RHOA/ROCK2/LTBP1/CUL1/COMP/INHBB
KEGG_PROGESTERONE_MEDIATED_OOCYTE_MATURATION	KEGG_PROGESTERONE_MEDIATED_OOCYTE_MATURATION	85	0.412422	1.41728	0.0272175	0.0425417	0.0142046	7070	tags=27%, list=15%, signal=23%	PIK3CD/MAPK13/RPS6KA1/PIK3R5/MAP2K1/CCNA1/MAPK11/ADCY7/ADCY3/MAPK3/IGF1/PGR/GNAI2/ADCY9/PRKACA/RPS6KA2/RPS6KA3/PIK3CG/GNAI1/ADCY4/ADCY5/IGF1R/MAPK9
KEGG_PRIMARY_BILE_ACID_BIOSYNTHESIS	KEGG_PRIMARY_BILE_ACID_BIOSYNTHESIS	16	0.603991	1.55145	0.027497	0.0426203	0.0142309	8001	tags=44%, list=17%, signal=36%	HSD3B7/CH25H/CYP7B1/CYP27A1/AMACR/ACOX2/CYP7A1
KEGG_PURINE_METABOLISM	KEGG_PURINE_METABOLISM	158	0.368423	1.33918	0.0280008	0.0430426	0.0143719	8706	tags=31%, list=19%, signal=25%	POLD4/IMPDH1/PAPSS2/AMPD3/HPRT1/GUCY1B1/PDE1B/PKM/ENTPD6/PDE4A/AK5/ADCY7/ADCY3/GDA/ADCY9/FHIT/GUCY1A1/AK7/ENTPD4/PRPS2/NPR1/APRT/GUCY2D/POLR1D/ADA/AMPD2/RRM2B/PDE2A/POLR2L/ADSSL1/ENTPD3/ADCY4/ENTPD1/ADCY5/NT5C1B/ENPP1/CANT1/NPR2/POLR2A/NUDT9/ADSS/PDE1A/PDE7A/XDH/PDE4D/POLR2E/PKLR/ADCY1/PDE1C
KEGG_MISMATCH_REPAIR	KEGG_MISMATCH_REPAIR	23	-0.435738	-1.53231	0.0285068	0.0434612	0.0145117	8175	tags=43%, list=18%, signal=36%	RPA1/RFC3/MSH2/POLD3/EXO1/PCNA/RFC4/RPA2/RFC5
KEGG_BUTANOATE_METABOLISM	KEGG_BUTANOATE_METABOLISM	34	-0.382625	-1.49368	0.0302032	0.0456731	0.0152502	4813	tags=38%, list=10%, signal=34%	HMGCS2/ACAT1/OXCT1/BDH2/HMGCS1/ACSM1/ALDH3A2/HADH/ACAT2/ABAT/ALDH5A1/L2HGDH
KEGG_PANTOTHENATE_AND_COA_BIOSYNTHESIS	KEGG_PANTOTHENATE_AND_COA_BIOSYNTHESIS	16	0.594199	1.5263	0.032619	0.0489284	0.0163372	10741	tags=56%, list=23%, signal=43%	DPYS/VNN1/DPYD/VNN2/ENPP1/PANK2/PPCS/BCAT1/COASY
KEGG_PROPANOATE_METABOLISM	KEGG_PROPANOATE_METABOLISM	33	-0.380797	-1.46925	0.0345774	0.0514512	0.0171795	11250	tags=52%, list=24%, signal=39%	PCCA/SUCLG2P2/ACACB/LDHB/SUCLG1/MCEE/ALDH9A1/ACAT1/ACADM/ALDH3A2/ACAT2/ABAT/ALDH6A1/HIBCH/MMUT/PCCB
KEGG_OXIDATIVE_PHOSPHORYLATION	KEGG_OXIDATIVE_PHOSPHORYLATION	130	0.373136	1.33716	0.0396287	0.0584996	0.019533	10461	tags=31%, list=23%, signal=24%	ATP6V1B2/TCIRG1/ATP6V0C/ATP6V1H/ATP6V1E1/ATP6V0D1/COX17/ATP6AP1/NDUFS6/ATP6V0D2/NDUFB8/ATP6V0A1/PPA1/MT-CYB/ATP6V0E1/MT-ATP6/NDUFV3/NDUFA4L2/COX6B2/MT-CO3/UQCRB/ATP5F1E/ATP6V1A/MT-ATP8/MT-ND1/NDUFA10/MT-ND6/ATP6V1G1/MT-ND2/ATP6V1C1/MT-CO1/MT-ND5/NDUFA8/ATP6V1C2/COX6C/NDUFB2/MT-ND4/COX7C/MT-ND3/COX7A2L
KEGG_PENTOSE_PHOSPHATE_PATHWAY	KEGG_PENTOSE_PHOSPHATE_PATHWAY	27	0.509803	1.46772	0.0447385	0.0655225	0.0218779	8797	tags=48%, list=19%, signal=39%	FBP1/H6PD/G6PD/ALDOA/TALDO1/PFKL/PRPS2/TKT/RBKS/GPI/RPIA/PFKP/ALDOB
